# Supplementary material for: Investigating trait variability of gene co-expression network architecture in brain by controlling for genomic risk of schizophrenia
Source: PLoS Genet. 2023 Oct 13;19(10):e1010989. doi: 10.1371/journal.pgen.1010989 (PMC10599557; doi:10.1371/journal.pgen.1010989)
Supplement: S1 Table — (CSV) [file pgen.1010989.s002.csv]

SampleID	mitoRate	totalAssignedGene	rRNA_rate	RIN	Age	Sex	GS1-Ht	GS2-Ht	GS3-Ht	GS4-Ht	GS5-Ht	GS6-Ht	GS1-SCZ	GS2-SCZ	GS3-SCZ	GS4-SCZ	GS5-SCZ	GS6-SCZ	qSV1	qSV2	qSV3	qSV4	qSV5	Neurons	Astrocytes	Oligodendrocytes	Endothelia	snpPC1	snpPC2	snpPC3	snpPC4	snpPC5	snpPC6	snpPC7	snpPC8	snpPC9	snpPC10
1	0.024572615	0.437788187	5.18E-05	8.6	69.07	0	0.07651715	0.19382955	0.29339975	0.11356785	1.3973672	1.5621991	0.021231062	0.044999887	-2.813574843	-11.29242609	-29.74804002	-54.20446943	-25.26074713	-5.852768541	5.23561453	23.62646311	-9.992744898	0.734116254	0.052628616	0.173467949	0.039787181	0.1397	0.003	-0.09	0.2741	-0.0225	0.0985	-0.0723	-0.0175	-0.0397	0.1021
2	0.025275655	0.434385895	4.82E-05	8.4	49.26	1	0.188133	0.33072455	0.44414545	0.5370869	1.38874695	1.4989057	0.487970216	0.951683933	-1.782424332	-9.11852963	-28.26094369	-52.41586928	3.581239848	-3.040800254	4.871790876	0.733293001	1.546488051	0.784385716	0.110453693	0.085090809	0.020069783	0.142	-0.011	0.0357	0.0449	-0.0536	-0.0024	0.0179	-0.0922	-0.0387	0.0373
3	0.025331907	0.42085278	4.18E-05	8.5	54.43	1	0.5381724	0.4063502	0.29497495	0.3289085	1.27950435	1.505373	0.304786538	0.665067373	-1.514522714	-10.24584428	-28.91965292	-54.54742852	14.02907157	-3.296545603	4.04152475	-0.424029508	2.394367517	0.839068457	0.07624425	0.039344678	0.045342615	0.1429	-3.00E-04	0.0694	0.0121	-0.0459	0.0064	-0.0181	-0.095	0.0497	-0.0399
4	0.017769899	0.399304031	4.33E-05	7.6	63	1	0.732766	0.7086028	0.7097476	0.62917635	1.57778655	1.39736595	-0.18823867	-0.364135068	-3.148454929	-13.17641082	-32.7029595	-57.57389484	13.98955967	-4.286052991	2.503115276	2.613975615	0.726438027	0.563926868	0.157911257	0.212857918	0.042856714	-0.0554	0.1288	-0.1157	0.2452	0.0108	-0.0569	-0.0032	-0.0536	0.0542	-0.1481
5	0.021443109	0.437568261	3.48E-05	7.7	57.6	1	0.38024265	0.56581215	0.5139892	0.43239155	1.6850705	1.839785	-0.077579332	0.531851445	-2.489082797	-11.29347069	-30.76665506	-54.03759698	-21.42599224	-4.922658088	3.080960293	-0.557987148	1.193740279	0.749032562	0.144421743	0.106545695	0	-0.062	-0.1041	0.024	-0.0241	-0.0114	-0.0861	0.0379	-0.1259	0.1929	-0.0056
6	0.022024988	0.413045836	6.67E-05	7.8	64.28	0	0.13536695	0.2399539	0.00108905	-0.1624169	1.1433601	1.360234	-0.454399179	-0.439962496	-3.328225099	-12.53920364	-32.13440231	-57.29705154	10.68048777	7.550897173	-2.684067342	3.81367042	1.46666839	0.723987041	0.176748703	0.065439781	0.033824475	0.1402	-0.0169	0.0388	-0.0249	0.008	-0.0508	0.0042	-0.0892	0.0183	0.0362
7	0.021410293	0.498638341	4.92E-05	7.6	61.13	1	0.5049329	0.34886655	0.4614967	0.53635705	1.583424	2.0341187	0.400774668	0.394948619	-1.291688562	-10.64419621	-29.95711576	-55.48598914	-46.81710324	-4.690745441	4.705593524	0.012602892	3.093772408	0.642562563	0.119646959	0.211714401	0.026076078	-0.0623	-0.092	0.0268	-0.0425	0.0063	-0.0447	0.0879	-0.0455	-0.0085	-0.2207
8	0.027131025	0.429929888	3.76E-05	7.1	49.18	1	0.59567305	0.63644675	0.62802985	0.1850629	0.77729785	0.64033925	-0.273428678	0.222397735	-1.39070978	-10.38231271	-27.96062261	-50.00434522	-6.702707241	-3.483331363	4.963440042	1.660934281	1.687101198	0.791274749	0.073794725	0.101380511	0.033550015	-0.0529	0.1297	-0.2474	-0.0128	0.2157	-0.3299	0.3162	0.238	-0.1771	0.2806
9	0.017523452	0.470059623	5.02E-05	7.5	46.53	1	0.8717554	1.0914774	1.07854445	0.93772455	2.0010994	2.03204465	0.047581593	0.238746188	-2.500016927	-12.12809173	-32.73058445	-57.64680139	1.763994603	7.611388276	-0.787246416	2.363280677	1.163452403	0.655001976	0.118012377	0.21671261	0.010273037	-0.0625	-0.0986	0.0075	0.0511	-0.0061	-0.035	0.1445	0.0543	0.0339	0.1305
10	0.024087778	0.437319471	2.39E-05	7.5	24.61	1	-0.2127812	-0.0922031	-0.17004755	-0.4646624	0.45951535	0.58994935	0.124471244	0.266040788	-1.520726916	-11.35066617	-32.5180079	-56.55217716	12.26181328	-2.951723445	4.53422021	1.15923851	2.56687475	0.745364514	0.122260122	0.101857828	0.030517536	-0.0611	-0.0921	-0.0458	0.1088	0.0809	-0.0606	0.0368	0.0986	-0.0246	0.0451
11	0.026583187	0.431782248	5.31E-05	7.8	49.17	1	0.7825471	0.61278615	0.62714135	0.4434045	1.31470505	1.49426435	-0.404921316	-0.18500873	-4.194752697	-14.26838927	-34.77703601	-58.08485197	-22.17156012	6.162277605	0.259897444	3.493148033	0.466153923	0.799786505	0.095086862	0.064758719	0.040367915	-0.0625	-0.1056	0.017	-0.007	-0.0386	-0.0529	0.0999	-0.0852	0.071	-0.0168
12	0.022248199	0.452925751	3.98E-05	7.2	41.01	1	0.3244587	0.3586069	-0.1621526	-0.0144641	1.01021095	1.3660034	0.191298199	0.240646723	-3.216197639	-12.42487147	-33.68466323	-57.19527513	10.53667634	-2.476338029	5.892740562	1.49406548	2.613286133	0.787632907	0.07734737	0.085277235	0.049742488	-0.0551	0.1169	-0.0191	0.0243	-0.0469	0.0448	0.0429	0.1055	0.1993	-0.1462
13	0.026831614	0.502293939	0.000101511	7.5	28.35	1	0.39358115	0.5515124	0.6426153	0.68193825	1.6559176	1.6821679	0.071393979	0.5210713	-3.218765146	-11.7950727	-32.11337354	-56.30767697	-25.39209948	-14.34664663	-16.29527712	-1.60767717	2.450465375	0.786789113	0.057669687	0.128160153	0.027381047	-0.0624	-0.1012	-0.0071	-0.0447	-0.0035	0.0775	-0.1588	0.0745	1.00E-04	-0.0058
14	0.020904995	0.4830226	3.07E-05	8.3	34.23	1	0.3112642	0.2725054	0.33076195	0.2255095	1.36443985	1.60894575	-0.140027396	-0.273518852	-3.253846952	-12.73007124	-33.41057828	-56.42309163	-34.72874122	4.498087602	-3.073556401	-1.369178547	6.459806245	0.781685398	0.094013609	0.053240908	0.058429323	-0.0642	-0.0797	-0.0168	-0.0366	-0.0656	0.1227	-0.0914	0.0482	-0.1216	-0.0406
15	0.026661825	0.411197662	5.06E-05	7	38.39	0	0.5700476	0.396094	0.3032512	0.17679885	0.87001595	0.84904235	-0.299988531	0.174762178	-3.003482622	-11.61671928	-31.08843671	-53.90670415	7.280903691	-3.181080221	5.150665987	-2.285975196	-0.307519207	0.537145634	0.126814186	0.299772465	0.036267714	-0.0513	0.1227	-0.0746	0.0828	0.0433	0.0705	0.0887	0.0365	0.0073	0.0138
16	0.02363232	0.459913542	3.06E-05	7.7	30.02	0	0.35530375	0.3344254	0.39384815	0.2711136	1.35597475	1.34077085	0.301797176	0.519936909	-2.408903779	-11.88650087	-31.34635822	-55.50692416	0.163110229	-6.284302573	0.034938372	-0.193561419	-4.148595312	0.725758433	0.088523223	0.144682155	0.04103619	-0.0547	0.1123	0.0642	-0.0389	0.0169	-0.1179	-0.0495	0.0302	0.1701	0.0276
17	0.02427031	0.449822663	3.23E-05	7.2	19.26	0	1.26203985	1.29197535	1.62605375	1.81425585	3.05277965	3.5929003	-0.111112061	0.234752641	-2.16725838	-11.95174674	-31.74722213	-55.99383736	7.202491745	-3.339416885	4.222278519	-0.362641062	-1.141116322	0.682818897	0.12787229	0.145494035	0.043814778	-0.0634	-0.0932	0.0327	-0.0241	0.0175	-0.0736	0.0502	0.0416	-0.1171	-0.0264
18	0.021260292	0.408330158	3.89E-05	10	46.57	1	0.280678	0.02245535	-0.1872459	-0.20321425	0.41512065	0.4028345	-0.035303852	-0.136267957	-2.902901785	-11.31568698	-31.0810102	-53.71033147	-1.174820937	6.243685429	-3.637331385	-2.89805218	-4.11236637	0.658171204	0.131469734	0.172072695	0.038286367	-0.0666	-0.0911	-0.0187	0.0598	-0.0218	-0.0876	0.1169	-0.0756	0.1067	0.042
19	0.025365304	0.45090328	7.18E-05	7.8	20.85	1	0.2865249	0.2425569	0.2892446	0.4243384	1.64793945	1.58869725	-0.155464863	0.017008486	-3.036058121	-12.12670275	-32.50132153	-57.91588115	-7.777368557	-1.955919091	7.975710201	-0.669526116	-0.897339652	0.902696467	0.030898526	0.029711107	0.0366939	-0.0549	0.1256	0.015	-0.046	0.0641	0.0062	-0.036	-0.0857	-0.1679	-0.0149
20	0.022551761	0.478298769	2.86E-05	7.9	46.08	1	0.77800475	0.85231775	0.820832	0.940451	2.09269825	2.1103186	-0.209685895	0.25283427	-3.091361237	-12.09683013	-31.79453363	-55.99295153	11.56506871	-3.790576092	4.41585058	-3.88120091	-3.27695333	0.780939009	0.10087494	0.073070261	0.045115789	-0.0537	0.124	0.0291	-0.0546	-1.00E-04	0.0369	-0.1232	-0.0269	0.0879	0.0753
21	0.021594476	0.449962768	2.86E-05	7.6	77.94	1	0.98674295	1.0196729	1.12185805	1.00775305	1.973738	2.1810357	-0.002451739	0.234438333	-2.622617207	-12.29333179	-31.34149403	-54.83219962	3.028046744	-2.054912391	6.638009417	-3.360808906	1.03231897	0.67389905	0.156666993	0.122747772	0.046686185	-0.0553	0.1218	0.029	0.066	0.1187	0.0028	0.0083	0.0557	-0.0776	0.1013
22	0.029146313	0.408265302	3.60E-05	7.6	46.94	1	0.27338625	0.15572175	0.02394085	-0.2489155	0.48287555	0.56303835	-0.155917333	0.163551421	-2.277273224	-10.76123514	-29.50691174	-53.18561682	-31.53930495	4.857569855	-1.278759497	-5.065383188	-2.837874934	0.823665462	0.056891271	0.086559633	0.032883634	-0.0547	0.1237	-0.0392	-0.0429	0.0986	-0.0079	0.0985	0.0351	-0.0191	0.1364
23	0.014742701	0.409361135	5.90E-05	7.6	62.27	1	0.4550746	0.6708197	0.5039349	0.3053622	1.3134216	1.3136821	0.16645609	0.195669812	-3.037079219	-12.07479747	-32.78492018	-55.7213328	3.385478112	-4.413485498	2.774590632	-1.061365774	-1.628721079	0.799629894	0.141477479	0.058892627	0	-0.0529	0.1213	-0.1147	0.2226	-0.021	0.1645	-0.1452	-0.009	0.0427	-0.2446
24	0.020076418	0.441139077	9.49E-05	7.8	42.81	1	0.28048965	0.35421165	0.65088795	0.55184385	1.45834745	1.63893715	-0.411788579	-0.739679137	-4.141113818	-13.39413176	-34.24463134	-58.59929351	3.450144212	9.072950656	1.898932452	-1.492674732	-1.583650471	0.776344967	0.124175181	0.076183993	0.023295859	-0.0531	0.119	0.0281	-0.0148	0.0783	0.0098	-0.0456	-0.1036	-0.0486	0.114
25	0.023487845	0.424539826	3.35E-05	7.5	63.2	1	0.156281	-0.0531846	-0.43386485	-0.7965089	0.0894314	0.19064515	-0.473557694	-0.118218666	-2.88776353	-12.64791405	-32.21113867	-55.60171413	15.43532804	-19.7212766	-28.66205129	-2.005526602	-2.616903954	0.501052691	0.091691105	0.385742052	0.021514152	-0.0536	0.1245	-0.1094	0.2696	0.1153	0.052	0.0421	-0.0159	-0.0825	0.0145
26	0.015337085	0.415652944	5.78E-05	7.6	48.99	0	0.4826559	0.5846318	0.50366805	0.6629735	1.51496605	1.5747446	-0.297907517	-0.081231771	-4.001970989	-12.79862725	-32.42335902	-55.29894673	3.414372902	-0.260533075	-11.0877319	-0.526358142	-3.635668186	0.786950486	0.105109084	0.084315362	0.023625069	-0.0631	-0.1061	0.0267	-0.0384	-0.0373	0.0495	-0.0139	-0.025	0.0744	0.1986
27	0.021305383	0.420794739	3.96E-05	7.8	56.05	1	0.91326605	0.994067	0.9758599	0.8802567	1.7833393	2.1182541	-0.011536833	0.200849925	-3.258879835	-12.20549032	-33.76385094	-56.42636848	18.65834663	-4.616534923	0.371232541	2.640721232	3.741506221	0.736137051	0.103987178	0.111883186	0.047992585	-0.0613	-0.094	0.0232	-0.0917	0.108	0.1187	-0.0252	-0.0084	-0.2452	-0.1144
28	0.020902982	0.438197556	3.12E-05	7.9	16.17	1	-0.25329825	-0.15693335	-0.25210405	0.02257315	1.05432045	1.6451564	-0.396144542	-0.129398839	-2.472226926	-10.65344816	-30.78497925	-54.9289179	10.09276739	-1.431205985	6.794619917	-0.084883381	5.834184767	0.744271706	0.131071096	0.067024343	0.057632856	-0.0547	0.1132	0.0208	0.0148	-0.0352	-0.0665	-0.1061	-0.1028	0.0784	0.0726
29	0.023294956	0.434054473	2.92E-05	7.5	16.79	1	0.25100955	0.2923921	0.36405045	0.5154755	1.2816814	1.31785375	0.04351165	0.255397691	-1.928794947	-10.26656217	-26.76800213	-49.85979799	-11.32721358	-4.362933303	4.089619281	3.176974947	4.377473129	0.427508026	0.113446395	0.421505236	0.037540342	-0.063	-0.0969	0.0145	-0.0652	0.0045	0.0252	0.0594	0.1227	-0.0515	-0.1023
30	0.018078733	0.418168216	4.81E-05	7.8	55.51	1	-0.05960255	0.00684895	0.04956385	-0.0386181	0.88072745	1.14045255	-0.344759243	-0.165507522	-3.240977368	-12.57570856	-31.91126527	-56.24775071	2.770584839	5.485102645	-6.249974204	1.765504736	-4.068519197	0.720797301	0.110171357	0.142137711	0.026893631	-0.0627	-0.0993	0.0138	-0.0063	0.0295	-0.0218	0.0577	0.047	0.0948	0.0157
31	0.022724099	0.381470263	3.85E-05	7.3	55.91	1	0.9483811	0.94673135	1.08288845	0.9423391	2.17287735	2.48073815	-0.053784227	0.359954049	-3.190314317	-11.59077448	-32.46051878	-56.66547303	11.75199883	-4.075895402	2.807077496	-1.638551743	-2.269921971	0.739555828	0.172430174	0.084405424	0.003608573	-0.0632	-0.1002	0.0223	-0.069	-0.07	-0.0529	-0.093	-0.0649	-0.0669	0.0764
32	0.021136572	0.487898962	5.68E-05	8.3	40.08	1	0.63818915	0.6275984	0.33286415	0.49261675	1.57572	1.56226145	-0.035489707	0.056139904	-2.54703291	-11.32490741	-30.9901183	-54.21677412	11.81380728	-4.187552108	2.407995795	0.393069565	3.034703652	0.778783916	0.097782879	0.081694844	0.041738361	0.1445	-0.0106	0.0265	0.0296	0.0252	0.0243	0.0313	-0.1257	0.0384	0.0454
33	0.024706487	0.446300288	7.29E-05	7.9	36.53	1	1.3479551	1.2672027	1.31724425	1.1892263	2.3244473	2.49762105	-0.008005667	0.267530803	-2.893261538	-12.63018751	-33.34070727	-57.57658743	12.41328102	-2.702807233	4.759885306	-1.258973261	-0.942366451	0.731247647	0.117216175	0.137398896	0.014137282	-0.0608	-0.0924	0.0245	-0.0202	-0.0858	-0.0961	-0.0432	-0.0275	0.0407	-0.1055
34	0.015330445	0.391409639	3.57E-05	7.1	59.22	1	0.65866345	0.37510315	0.0895237	0.1575296	0.77734145	0.85215225	-0.075788392	0.304956386	-2.223334423	-12.30634017	-30.02973571	-53.60112322	-1.721912084	-5.823328569	-0.797763953	1.995312722	3.193669488	0.770786414	0.190174004	0.018983472	0.02005611	-0.063	-0.0825	-0.0999	0.2689	-0.0374	-0.003	0.0922	-0.0371	0.0083	-0.1428
35	0.019672759	0.419020921	6.26E-05	7.9	53.29	1	0.68356615	0.97128415	0.90646705	1.0993287	2.5079168	2.67162615	-0.283480242	0.287751954	-2.411280217	-11.61557745	-32.22816312	-56.34054224	21.51091677	8.449750172	-2.117810028	2.940201362	2.517615709	0.718269722	0.1832144	0.091116966	0.007398913	-0.0614	-0.0999	0.0464	-0.05	-0.0465	8.00E-04	-0.0615	-0.0432	-0.0458	0.1151
36	0.029595195	0.387395034	5.08E-05	7.5	44.7	1	1.86164625	1.99389825	2.4695789	2.51045975	3.52908	3.7020404	0.245163415	0.484609988	-2.105923019	-10.66328406	-28.55785012	-51.37923031	-10.51272098	4.861615714	-4.993338839	2.625521778	0.686293953	0.681702114	0.1704541	0.136933288	0.010910498	-0.0638	-0.1109	-0.0029	0.0029	0.0654	-0.0411	0.0405	-0.1027	-0.0512	0.0933
37	0.017338255	0.40348554	3.95E-05	7.5	63.5	1	1.08854495	1.2574889	1.348285	1.19303575	2.3060021	2.58619005	-0.01781753	0.352961717	-2.985039423	-12.50077365	-30.75172139	-55.47698971	-8.397065251	-3.566486851	5.767179296	-4.47858286	-2.170473648	0.664956428	0.165772823	0.155530026	0.013740723	0.143	-0.0042	0.051	0.015	0.0414	-0.0492	0.0676	0.0294	-0.1113	-0.0237
38	0.021606724	0.435917921	3.73E-05	7.8	23.22	1	1.0962055	1.25674825	1.29176825	1.2115093	2.49223035	2.814907	-0.533663186	-0.662781981	-3.27046867	-12.85524689	-33.6622468	-57.87682232	-35.22661811	-3.722836315	6.371350587	-3.702294401	-2.666696754	0.687519958	0.142191541	0.149236093	0.021052408	0.1402	-0.0104	0.0667	-0.0572	0.0936	-0.0466	-0.0301	-0.0094	-0.038	-0.0141
39	0.027656117	0.409204653	4.26E-05	7.6	59.48	1	0.51013295	0.4872886	0.2957402	0.02588075	0.98837045	1.30217665	0.261892019	0.533023937	-1.357434771	-9.854316636	-29.78608608	-53.36630821	-25.20253722	-0.895538313	-14.13730235	-3.149382493	4.353311836	0.90752332	0.040502213	0.011927063	0.040047404	0.1433	-0.0096	-0.0334	0.0784	-0.0661	0.0064	-0.0583	0.0617	-0.0764	-0.0148
40	0.022808132	0.456740041	4.77E-05	8	46.12	1	0.4952877	0.3984166	0.5740695	0.65525235	1.7166254	2.02736725	-0.154506599	-0.180917551	-2.998622413	-12.684115	-31.7196773	-55.72715568	-2.209827359	-4.261032514	3.316955623	-5.697797933	-3.84260634	0.756535951	0.115802501	0.09085514	0.036806407	0.1436	-0.0119	0.0395	0.0586	0.0435	0.0885	0.036	0.0848	-0.036	0.072
41	0.018985463	0.395460578	3.88E-05	7.7	51.05	1	0.7051754	0.841014	1.0436018	1.14134005	2.31284345	2.6387423	0.675125865	1.170254332	-0.847349476	-9.582031609	-27.93546253	-53.56771558	-1.120639253	-5.292004523	1.345684568	-2.183171666	-3.279382211	0.655588893	0.139888818	0.186333304	0.018188985	0.1422	-0.006	0.0407	-0.0816	0.0019	0.1166	-0.0626	0.0353	-0.0468	0.0588
42	0.027018178	0.475679234	0.000156552	7.8	52.33	1	-0.04193935	-0.0123448	0.24908785	0.16275905	0.9946076	1.3456417	-0.535851096	0.199501593	-2.591229784	-11.60543847	-31.91753105	-56.579564	-34.29366581	4.631686671	-2.029239613	-0.144464292	1.914273775	0.857728284	0.08761476	0.032334087	0.022322868	0.142	-0.0064	-5.00E-04	-0.0216	-0.0551	-0.033	0.0141	-0.0018	0.0073	-0.0119
43	0.017286923	0.424740215	5.95E-05	7.6	54.9	1	0.8942765	0.78079365	0.9747177	1.0149769	1.91860035	2.3236052	0.394615296	0.362972432	-1.691388934	-10.0231411	-29.93825041	-55.6122195	7.697553168	7.499719845	-2.882584673	-0.224860395	-2.056323097	0.697632514	0.111380818	0.185207545	0.005779122	0.1274	-0.0014	0.0239	-0.1094	-0.0449	0.1632	0.1264	-0.0077	0.1621	0.0389
44	0.021701316	0.372023629	3.47E-05	7.2	40.38	1	0.473856	0.5758173	0.60112025	0.6628737	1.7732884	2.1597898	0.12881946	0.033497249	-3.021290911	-12.80072367	-31.75521304	-55.60920782	4.481957534	-4.559691365	2.302656786	1.033310282	-1.307851858	0.798159668	0.157172749	0.044667583	0	0.1313	-0.0054	-1.00E-04	-0.0974	-0.054	0.1396	0.0134	0.1078	-0.0239	-0.0097
45	0.036106677	0.420439933	4.23E-05	7.3	41.44	1	0.11587715	0.18967385	0.3319534	0.44100055	1.80332645	1.9838992	-0.232229966	-0.355204064	-3.892188243	-12.98150299	-31.52103205	-55.69449993	-2.273563158	5.242737169	-4.178754617	1.339200081	-2.698763489	0.714857434	0.109113061	0.127304252	0.048725253	0.1401	0.0017	0.044	0.0258	0.0682	0.0069	0.0087	0.0139	-0.0678	6.00E-04
46	0.019714901	0.460877722	6.53E-05	8.2	63.16	1	0.43543845	0.4417081	0.81580915	0.7834965	1.967198	2.26315675	-0.020666587	0.373448291	-2.950039177	-12.24653595	-32.229203	-55.07933935	-27.22846192	6.693764332	2.098181068	-2.664943315	-2.090926672	0.806236479	0.073344179	0.087181916	0.033237426	0.14	-0.011	0.0088	-0.0388	-0.0682	0.0482	-0.0404	0.0584	0.0908	0.0424
47	0.025447675	0.40932739	7.06E-05	8.3	42.05	1	0.40349945	0.5741575	0.31703325	0.26243	1.3404971	1.5854589	-0.32058033	-0.118361675	-3.877693254	-12.76349856	-33.05683798	-56.32415303	8.107427952	-4.598818477	1.718187576	-0.756504528	-2.644211766	0.790953371	0.129491322	0.03359253	0.045962777	0.144	-0.0034	0.0267	4.00E-04	-0.0272	-0.011	0.0834	0.0425	-0.0111	0.0374
48	0.025741068	0.462432719	3.65E-05	8.3	51.23	1	-0.6054396	-0.58691355	-0.95478675	-1.3405367	-0.37911215	-0.50019615	-0.203927677	0.05045489	-2.838887014	-11.64462942	-29.45662157	-53.33912512	12.58989628	-3.623767038	3.491215709	-1.34560502	-0.99037638	0.734043011	0.095828627	0.129535167	0.040593194	0.1425	-0.0026	-0.0504	0.1154	0.0409	-0.0243	-0.006	0.021	-0.0532	0.1059
49	0.024684585	0.385256387	3.40E-05	8.1	51.63	1	0.8085223	1.0066492	1.38553205	1.43563225	2.5752064	3.045163	-0.269770842	-0.159068465	-3.330060324	-12.36072816	-30.40211515	-54.50201504	4.768620955	9.424783542	2.762094651	2.200886016	6.757513753	0.719515784	0.105399392	0.13579784	0.039286985	0.1468	-0.0069	0.0611	0.006	0.0429	-0.027	-0.0086	0.0077	0.0144	-0.0128
50	0.022795151	0.43757879	3.69E-05	8.1	57.83	0	0.4805363	0.57567665	0.92972825	1.1199698	2.22827045	2.399989	-0.112252069	-0.064904555	-3.086425439	-12.11791515	-32.52546411	-55.27089766	10.29025154	8.516811134	-1.41259594	0.820963693	-1.598727009	0.708631463	0.135503131	0.126165257	0.029700148	0.1408	0.0029	0.0379	0.0936	-0.0795	-0.5073	-0.3898	0.2652	0.1783	0.1183
51	0.015745871	0.390109376	4.81E-05	7.4	72.43	1	-0.36868155	-0.42580325	-0.65339555	-0.72904585	0.04006525	0.20349825	0.166913849	0.821254196	-1.004472875	-10.02853928	-29.89570655	-52.14593085	-5.154740469	5.623443725	-4.586589592	-1.862009697	-3.874909002	0.694233939	0.147920245	0.124412017	0.032519456	0.1399	0.0012	0.0368	0.0059	-0.027	-0.0395	-0.0429	0.1155	0.0961	-0.1632
52	0.022527403	0.404960758	8.90E-05	7	61.75	1	1.1511749	1.23420625	1.080425	0.9188724	1.97850755	2.3660312	0.388305326	0.669791643	-2.751384152	-11.46505106	-31.86841659	-56.60128314	-25.51292926	4.156196741	-2.932873665	-0.903858445	-4.910611513	0.655262237	0.188842727	0.104135598	0.051759439	0.1423	-0.0053	0.0465	-0.0354	0.0125	0.0147	0.0361	0.0246	0.0417	-0.0727
53	0.029644602	0.385529	3.17E-05	8.1	50.42	0	0.51686145	0.59513995	0.52543295	0.59174975	1.6720052	1.94460265	0.471819513	0.555456801	-2.152688516	-10.19324482	-30.23119938	-55.45434492	9.935460097	-4.344068074	1.719997218	1.138412902	2.101831941	0.776569067	0.063962165	0.119557955	0.039910813	0.1421	-0.0142	0.037	-0.0156	0.0028	-0.0098	0.0603	-0.0114	0.04	-0.0176
54	0.015047429	0.454525199	6.55E-05	8.2	40.08	1	1.1280425	1.1820237	1.02644075	0.94790635	1.9123409	2.0024806	-0.41277403	-0.015091192	-2.654880756	-11.18807365	-31.08213437	-56.18401647	12.65930163	7.606454715	-1.868040574	2.50222239	2.603915935	0.557790364	0.087820739	0.321489313	0.032899584	0.1388	-0.0079	0.0421	-0.0012	0.0629	-0.0586	0.06	-0.0129	-0.0225	-0.0449
55	0.017886695	0.461890757	6.39E-05	8.3	34.56	1	0.18931575	0.04586965	-0.00981	0.106275	1.17721375	1.44407755	-0.208637742	0.175284943	-2.515463525	-12.12379329	-31.3574631	-56.30985057	13.72715271	-4.067487816	2.985567689	-1.620550898	-1.318987668	0.745144134	0.096920369	0.123682729	0.034252768	0.1426	-0.0225	0.0266	-0.0165	0.0805	0.0762	0.0639	0.0434	0.0094	0.0085
56	0.013124501	0.394542031	5.15E-05	8	48.69	0	0.67177735	0.63333885	0.6734779	0.6481177	1.7099115	2.07780735	-0.296047361	0.208119176	-3.365730028	-11.99471963	-31.70308561	-56.1977576	-39.83034246	4.263110386	-1.509179526	-1.51955406	5.469916523	0.726480935	0.113180118	0.128143208	0.032195738	0.1395	-0.0086	0.0388	-0.0078	-0.037	0.0969	0.0845	0.0071	0.0215	0.0951
57	0.018727527	0.430197294	1.66E-05	8.1	26.514072	0	0.4702879	0.5125333	0.65272935	0.52921305	1.5817983	1.89219835	-0.125310804	0.206945299	-2.889359328	-11.59826531	-31.02582133	-56.40157187	11.11604781	-3.674203623	3.044538566	-0.520786738	-1.163168449	0.689605397	0.045382541	0.263050801	0.001961261	-0.0541	0.1218	0.0571	-0.0335	-0.053	0.0204	0.1396	-0.0718	0.1442	0.0417
58	0.022245548	0.450921219	4.77E-05	8.6	27.48056	1	0.24176895	0.2806568	0.48747255	0.7394551	1.8810605	1.87919645	0.009120759	0.452889201	-3.452621352	-12.33155755	-31.3764832	-54.73915935	1.900114037	6.528658432	-4.507367196	-0.880851179	2.005312483	0.785398117	0.121200862	0.048523889	0.044877133	-0.0614	-0.1046	0.0339	-0.0235	-0.0101	-0.0484	-0.0478	-0.0669	-0.0756	9.00E-04
59	0.021861201	0.431461449	3.21E-05	8.5	32.674405	1	0.83819185	1.0824091	1.20632215	1.15744525	2.1596023	2.2654544	-0.265777792	-0.200206794	-2.775483417	-12.1908413	-30.79391644	-53.97880355	5.371606418	7.317508496	-2.492379619	-0.336607068	-2.375487896	0.429211809	0.094786089	0.468092911	0.007909191	-0.0608	-0.0923	-0.1066	0.2456	-0.0878	0.1337	0.0139	-0.0808	0.0719	0.104
60	0.024848398	0.496694783	4.20E-05	8.7	16.572664	1	1.10577935	1.0794829	1.29352925	1.56684865	2.5979233	3.0524354	-0.07198892	0.072338834	-1.886577292	-11.47980694	-32.04012547	-56.55005366	20.45683127	6.359770856	-7.035715852	2.825558669	2.744165187	0.825763184	0.091543964	0.027232259	0.055460593	-0.0627	-0.1062	0.0362	-0.0056	-0.041	-0.032	-0.0384	0.1553	0.0497	0.1384
61	0.043766981	0.430934648	4.33E-05	8.8	16.715036	0	0.66133645	0.70736605	0.6848915	0.48035705	1.512929	1.3628062	-0.259605096	0.563443826	-2.514371387	-11.50175296	-32.95715739	-55.38778863	0.70135524	-2.849366113	5.250611058	0.396956897	4.179891914	0.726937448	0.147424276	0.056011703	0.069626573	-0.0604	-0.0806	-0.0389	0.168	0.0022	0.128	-0.0955	0.0377	0.0328	0.0052
62	0.03794204	0.500999231	2.99E-05	9.7	17.22429	0	-0.1662552	-0.36921355	-0.22442085	-0.06172935	1.25578915	1.3834007	0.067993544	-0.017010989	-3.166038747	-12.70754098	-32.94433043	-57.48402824	0.534735816	-9.246985828	-7.635875241	1.263539121	2.165088853	0.789044712	0.099874433	0.070526921	0.040553934	-0.0543	0.1107	0.0538	-0.0842	-0.0103	-0.062	0.1303	-0.1014	0.0322	-0.1035
63	0.036317253	0.492471574	2.73E-05	9.6	16.742415	1	-0.4962201	-0.4684618	-0.85618285	-0.95857065	-0.18999005	0.0037155	0.139115025	-0.131752369	-2.792450097	-11.66793031	-32.12269237	-56.42421074	5.986737931	7.027638809	-3.049676552	1.981752281	2.31436934	0.789429473	0.093238853	0.063885499	0.053446175	-0.0548	0.1122	0.0475	-0.0754	-0.0269	0.103	0.0455	-0.0137	0.0575	0.1545
64	0.037409594	0.458891713	4.06E-05	9	26.727631	1	0.42455195	0.5424067	0.31252585	0.13920685	1.1968896	1.29744335	0.144605922	0.570408353	-1.553732742	-9.588618962	-27.63719913	-50.91187151	-10.22451428	-1.308911494	9.040791002	-5.054740796	-0.252345381	0.718056992	0.07777773	0.184899133	0.019266145	-0.0544	0.1186	-0.0029	0.0468	0.0904	0.0348	0.0448	-0.0488	-0.0241	-0.0044
65	0.024464463	0.581968452	3.18E-05	9	18.105902	1	1.0583418	1.1431554	1.14099	1.2530151	2.27305685	2.6896147	0.217976377	0.819518266	-2.402667955	-10.8857307	-31.94614533	-56.36781792	21.88282759	-5.493251816	-1.360723593	-0.36858782	2.452628157	0.725553835	0.090588889	0.137803305	0.046053972	-0.0535	0.1114	0.0231	-0.0324	-0.0056	0.0317	0.0085	0.0122	-0.0551	0.0884
66	0.03516796	0.428371378	0.000124735	8.7	49.529076	1	-0.0084804	0.16879725	0.17970365	0.12721325	1.43243675	1.553212	-0.099070149	0.310228639	-2.919881549	-12.1478031	-31.89240842	-54.93476144	12.3546104	7.78720601	-2.365909685	-2.100741871	-2.888750485	0.729243696	0.096301331	0.16761592	0.006839053	-0.0531	0.1092	0.0257	-0.0652	0.0548	0.2014	-0.1726	-0.0171	0.1348	0.0324
67	0.041988535	0.494602784	1.95E-05	8.8	30.013142	1	0.86136235	0.9344763	1.23572995	1.1439161	2.23212095	2.5987085	-0.419094914	-0.25881468	-2.89329159	-11.34796356	-31.0017089	-55.86147973	8.687228078	-2.731931652	4.824905261	-1.429523276	-0.166207367	0.70466959	0.125051706	0.165899828	0.004378876	-0.0637	-0.0997	0.0517	-0.0462	0.0871	-0.0499	0.0017	-0.11	-0.0819	2.00E-04
68	0.010977818	0.387780998	5.47E-05	8.3	50.865184	1	1.78037605	1.85619655	1.98189475	1.8872688	2.9324352	2.92943625	-0.223066577	0.379800499	-1.260771197	-10.45353074	-28.79717425	-52.0804565	-3.226634504	-3.734163424	4.196171147	-0.751836038	-1.73963964	0.724925194	0.133230762	0.097212713	0.044631331	-0.0625	-0.0961	0.0242	-0.0579	0.0776	0.0433	-0.0018	0.065	-0.1477	0.0971
69	0.009471685	0.460802893	3.81E-05	8	51.352535	1	1.4949924	1.6049189	1.8310943	1.8790027	3.0129437	3.1860473	-0.071185012	0.451136674	-2.627473216	-12.06279576	-31.45072094	-54.84762963	9.073367278	7.900343716	-0.692615556	-2.039815329	-1.661687129	0.896002756	0.013813193	0.05459486	0.035589192	-0.0618	-0.108	0.0121	-0.0236	0.04	-0.0393	0.1527	0.0019	0.1363	0.0211
70	0.025297354	0.320552927	2.70E-05	8.7	53.942613	1	0.88801395	0.95188535	1.0189054	0.83676115	1.99634215	2.0111351	-0.212880511	-0.502109934	-3.687958067	-12.8038227	-32.57764397	-56.37102076	18.15758472	7.472290319	-4.491546368	1.978641799	3.416441965	0.674336044	0.12116504	0.187322175	0.017176742	-0.0541	0.1234	0.0332	0.0243	0.0643	-0.0878	-0.0138	-0.0563	-0.0114	-0.0748
71	0.008589894	0.409992833	3.27E-05	9.1	16.684919	0	0.354309	0.46913855	0.02406085	-0.1526677	1.0609302	1.2935634	-0.190226616	0.542011672	-2.3077275	-11.63438668	-29.52020904	-52.89514967	8.81663159	8.423316001	-0.899914526	-2.599905052	-3.883697524	0.776113477	0.090792216	0.07032995	0.062764357	-0.0533	0.1171	0.0553	-0.0544	-0.0225	0.0332	-0.1088	0.0608	0.098	0.0195
72	0.025462392	0.411116728	4.44E-05	8.3	33.238418	1	0.28402435	0.43542515	0.3169532	0.1692097	1.22413035	1.22273555	0.138118158	0.45631912	-1.60537314	-10.95192146	-32.03743851	-53.85822371	8.009730324	-2.880217991	5.804085401	-1.072336643	-1.567373525	0.77346854	0.104041467	0.06973373	0.052756264	-0.0625	-0.0893	-0.0184	-0.0128	-0.0056	-0.0477	0.069	-0.0504	0.0313	-0.0894
73	0.01880284	0.422529974	4.28E-05	8.8	28.570255	1	-0.2045863	-0.0950674	-0.0303695	-0.01398135	0.9360428	0.96598735	-0.482878768	-0.269243021	-3.76053534	-13.29030428	-33.31116611	-57.22554939	28.30991993	-6.609249624	-4.290638821	1.942697448	3.098787934	0.548912358	0.058856132	0.371115896	0.021115615	-0.0529	0.1237	0.055	-0.0575	0.0152	-0.2168	0.0496	-0.2395	0.1403	-0.1589
74	0.013141246	0.386981375	2.09E-05	9	38.755338	1	0.428183	0.61938075	0.9264779	1.16925855	2.36489985	2.48531705	0.443723381	0.410026418	-1.986657517	-11.19768559	-31.08516712	-55.2031341	16.79777213	7.479957382	-4.150506461	-0.626683657	-2.417658258	0.683162707	0.090187474	0.205602858	0.021046961	-0.0611	-0.1033	0.0237	-0.0897	-0.0149	0.0712	0.0531	-0.0688	0.0549	0.028
75	0.010450116	0.458959716	2.82E-05	8.3	45.947869	1	-0.2389699	-0.27088335	-0.3231329	-0.31008335	0.8678847	0.9953025	-0.793587139	-0.644900485	-4.170045293	-14.15034983	-35.41700992	-60.07350654	-15.08678892	-8.142347423	-4.30387287	4.292457621	0.443388334	0.824638483	0.045444696	0.08546372	0.044453101	-0.0635	-0.0969	0.0011	-0.0602	-0.0502	-0.0765	-0.0626	-1.00E-04	0.097	0.047
76	0.028472902	0.359608465	1.99E-05	8.1	16.638374	0	1.03259565	1.19495125	1.4363059	1.6605269	2.76220505	3.0191955	-0.115206087	0.505916066	-2.111926879	-10.71259647	-30.56422908	-55.95239231	7.824431538	7.276081588	-2.539965649	-2.621312924	-2.809261817	0.612799346	0.13273941	0.191280861	0.063180382	-0.0573	0.121	0.0212	0.0091	0.0143	0.1213	0.0508	0.174	0.132	-0.0332
77	0.017738782	0.436686047	3.98E-05	8.6	18.719198	1	-0.09876315	0.09450855	-0.0604771	-0.17341365	0.55524805	0.61183805	-0.801702501	-0.069372983	-3.05639643	-11.91994074	-32.19432703	-57.04272078	9.669518593	-1.745674804	7.2875609	-2.508996209	-0.78259364	0.564747409	0.111774504	0.293693486	0.0297846	-0.0572	0.1062	0.0253	-0.0957	-0.0175	0.0096	0.0033	0.0428	0.024	0.0263
78	0.020592706	0.396378688	1.67E-05	8.2	51.716679	1	-0.05095905	-0.1067671	-0.19051485	-0.47208075	0.4487506	0.57511295	0.252634947	0.443321412	-2.712506748	-11.52846552	-31.578558	-54.34622572	-9.14754303	6.872600415	-0.739261193	3.686082032	2.35176133	0.770238058	0.154176376	0.043585301	0.032000266	-0.0638	-0.0802	-0.1217	0.2783	-0.0106	0.0796	-0.0769	-0.0431	0.0428	0.1816
