# Supplementary material for: Investigating trait variability of gene co-expression network architecture in brain by controlling for genomic risk of schizophrenia
Source: PLoS Genet. 2023 Oct 13;19(10):e1010989. doi: 10.1371/journal.pgen.1010989 (PMC10599557; doi:10.1371/journal.pgen.1010989)
Supplement: S2 Table — (XLSX) [file pgen.1010989.s003.xlsx]

## Sheet: vp_M_biological
Order	Symbol	Neurons	Astrocytes	GS3-SCZ	Endothelia	GS5-Ht	Age	GS5-SCZ	GS3-Ht	GS2-Ht	GS4-SCZ	GS1-SCZ	GS6-SCZ	GS2-SCZ	GS6-Ht	GS4-Ht	Sex	GS1-Ht	Residuals
1	WASH7P	0.000924942	0.000652467	0.0125896	0.0291023	0.0297773	0.00121072	0.00137768	0.0047081	0.00462402	0.00163692	0.000210621	0.0201585	0.0082178	1.95507e-05	0.00272057	0.00340035	0.00113747	0.877531
2	MIR6859-1	3.10258e-05	0.0021318	0.00226699	0.0129089	0.0037585	2.49767e-05	0.020009	0.0493646	0.00220715	0.00497656	0.0169309	0.000302457	0.00493561	0.00106115	0.0186323	0.0121657	0.000375347	0.847917
3	RPL23AP24	0.00240466	0.0551959	0.00618461	0.0166245	0.00422408	0.00176515	0.00624632	0.0180943	0.0317027	0.057431	0.0721627	0.0277876	0.0142105	0.000629097	0.0163313	2.17858e-05	2.43755e-05	0.668959
4	MTND1P23	0.00574456	0.00472603	0.00013423	0.0192372	0.000890854	0.00220135	0.0163225	0.00304552	0.00577382	0.00438072	0.00198148	0.000486945	0.0307038	0.066622	0.0176505	0.00238229	0.0299925	0.787724
5	MTND2P28	0.0124617	0.000545247	0.000631418	0.00165227	0.00326105	0.0211336	0.0189537	0.0010835	0.000267882	0.0211151	0.00135214	0.00849118	0.0198996	0.0124684	0.012567	0.00538143	0.000727888	0.858007
6	MTCO1P12	0.00689657	0.000124106	0.00100122	0.00273185	0.0255803	0.0144001	7.94691e-06	0.00394271	5.7317e-09	0.00957391	0.0251162	0.00953387	0.0863008	0.0205783	0.00190193	0.0103432	0.0261289	0.755838
7	MTCO2P12	0.00979356	0.00134734	0.0468426	0.00290303	0.0453707	0.00428363	0.0106521	0.000769018	0.0368837	0.000119521	0.00170375	0.0287563	2.66955e-05	0.0418207	0.00998293	0.00445239	2.23678e-05	0.75427
8	MTATP6P1	0.033876	0.0010439	0.00130774	0.0350449	0.0150276	0.0382583	0.00540389	0.000562985	0.000268844	0.0151565	0.0358105	0.00402217	0.0553596	0.0411114	0.0118035	0.000846181	0.0159159	0.68918
9	MTCO3P12	0.0148248	0.000853153	0.000263477	0.00562989	0.0305066	0.000421439	0.000908522	0.00307304	0.00952289	0.0142914	0.0032099	0.00528248	0.0206498	0.000807227	0.000841723	0.0102562	0.0149734	0.863684
10	LINC01128	0.120907	0.00174867	0.107935	0.00120754	0.00038685	0.00294418	0.0263681	0.00723769	0.00277068	0.0244131	0.0176322	0.0332311	0.0272976	0.00207912	0.00188848	0.00123591	0.00284512	0.617871
11	LINC00115	0.0926576	0.00116124	0.00233825	0.0443992	1.53951e-05	0.0184687	0.0135013	0.0218783	0.00275055	0.00124065	0.0193966	0.00142015	3.80645e-05	0.00288159	0.00759063	0.00560234	0.0504005	0.714259
12	SAMD11	0.211641	0.0161501	3.71617e-05	0.0756266	0.0366372	0.00525898	0.0214033	0.00484059	0.00783103	0.0130004	0.000190067	0.0160105	0.00577034	0.0404325	0.000450736	0.00414789	0.00345151	0.53712
13	NOC2L	0.0475698	0.0198356	0.0356521	0.0251559	0.0646226	1.09249e-05	0.0105433	0.0346518	4.78316e-05	0.00534081	0.00166852	0.000591894	0.00558014	0.00827617	0.00428203	0.00735271	0.0129813	0.715837
14	KLHL17	0.0354558	0.000107913	0.0308996	0.00745193	0.0156318	0.00013019	0.00624525	0.000352465	0.0559309	0.000870412	0.000389728	0.00308121	0.000216228	0.00341071	0.00337077	0.00633433	0.002761	0.82736
15	HES4	0.0106801	0.000254567	0.00314743	0.0663282	0.0219684	0.0364164	0.0382081	0.00125272	0.00580871	0.0182599	0.00814749	5.52274e-05	0.0012001	0.00580056	0.00836438	0.0155986	0.010274	0.748235
16	ISG15	0.00039889	9.97486e-06	0.0197456	0.0500259	3.40752e-05	0.0226548	0.00127478	0.000119984	0.00574244	0.0341217	0.0157659	0.0140003	0.0163045	0.0084609	0.0195551	0.0290585	0.0148098	0.747917
17	AGRN	0.00130998	0.00235275	0.0474481	0.00213029	0.0854353	0.00129123	0.0329309	0.04179	0.000243553	0.0100144	0.000177546	0.000326446	0.00176779	0.00199261	0.00154093	0.0406852	0.00605698	0.722506
18	C1orf159	0.0347033	0.0222136	0.0274132	1.46e-05	0.0489367	0.00160526	0.000462628	3.78371e-05	0.00442061	0.00129698	0.00125307	0.00753565	0.0084431	0.0001443	0.0165034	0.0255562	0.0112476	0.788212
19	TNFRSF18	0.0158933	2.05185e-06	0.00775833	0.00318185	0.0063517	0.00067088	0.0387212	0.0304624	0.0281376	0.00370693	0.0417353	0.00155437	0.00545185	0.00719272	1.546e-05	0.0009046	0.00197969	0.80628
20	SDF4	0.000871176	0.00625251	0.0189027	0.070323	0.0300469	0.0155108	0.0424971	0.00151173	0.043832	0.00653589	0.00702409	0.00042248	3.088e-05	0.000684823	0.00976347	0.00441082	0.0112463	0.730133
21	B3GALT6	0.00255702	0.000114389	0.000618761	0.0438752	0.0221818	0.0423685	0.00450146	0.0124721	0.000821354	0.000232781	4.98112e-05	0.013818	0.00571212	0.00470525	0.0486394	0.000215664	0.00199302	0.795123
22	UBE2J2	0.00718717	0.00102052	0.00447153	1.56494e-05	0.0519349	0.00100246	0.000841733	0.0185843	0.0205328	0.00257181	0.0151228	6.79743e-05	0.000252769	0.00113078	0.0246188	0.00485886	0.00124815	0.844537
23	SCNN1D	0.00428154	0.0207751	0.0811694	0.050387	0.0384857	0.0111183	0.0151152	0.00045555	0.010596	0.0036273	0.00180488	0.000366253	0.000162464	0.00142495	0.00208832	0.0244258	0.000312152	0.733404
24	ACAP3	0.00253809	0.0178636	0.0214677	0.0203595	0.0401679	0.00259041	0.0238554	0.00563836	0.00124671	0.00159035	0.000983481	0.00369975	0.000141112	0.00422066	0.0103872	0.0280386	0.0162708	0.79894
25	PUSL1	0.003797	0.000523593	0.019397	0.0397687	0.0270063	0.0068047	0.0157783	0.000383652	0.0183268	0.00450725	0.0115554	0.00841476	0.00703346	3.87446e-07	0.0284074	0.00274142	0.000835471	0.804718
26	CPSF3L	0.0123368	0.0433388	0.0473805	0.0184414	0.0818389	0.00121379	0.000957811	0.000192023	0.00109572	0.00097975	5.49435e-05	0.0105179	0.00998216	0.00628409	0.000104855	0.0456227	0.0126991	0.706959
27	CPTP	0.00313414	0.00706025	0.045537	0.0228029	0.0739511	9.78997e-06	0.0132553	0.00264179	0.021869	0.000130744	1.04372e-05	0.012497	0.00396207	0.0323511	0.0113801	0.0223773	0.00594558	0.721084
28	DVL1	0.0246926	0.000412664	0.0311411	0.0315784	0.0273827	0.000425941	0.00316069	0.0104026	0.0229381	0.000690701	0.000309519	0.00387925	4.07612e-05	2.17298e-05	0.0178673	0.0116774	0.00769066	0.805688
29	MXRA8	0.0456292	0.0900706	0.010485	0.127393	0.000118038	0.0574738	5.14056e-06	0.0276431	0.00715591	0.0168998	2.66322e-05	0.000846782	0.0209108	0.0111554	0.000386102	0.0259963	0.000845944	0.556959
30	AURKAIP1	0.0266471	0.000216483	4.67902e-05	0.018022	0.0240985	0.0114863	0.00915016	0.00895636	0.001532	0.00378123	0.0112325	0.0166499	0.000558944	1.07845e-05	0.0296739	0.00682144	0.0236048	0.807511
31	CCNL2	0.146859	0.064334	0.00277363	0.0553255	0.00621488	0.0450975	1.79228e-05	0.0200373	0.0408689	0.0125326	0.00148776	0.000251692	0.0107262	0.00777419	0.00325115	0.00133128	0.0168978	0.564219
32	MRPL20	0.031326	0.0204165	0.00354001	0.0326954	0.00123836	0.00329096	0.000223194	0.00032149	4.40426e-07	0.0169606	0.0120131	0.0315347	0.0143813	5.67166e-05	0.0727491	0.00209178	0.0272477	0.729913
33	ANKRD65	0.107277	0.0392947	0.000304607	0.000221565	0.0255429	0.00641341	0.00494292	0.0248077	0.0107829	0.0323259	2.87821e-06	0.00526716	0.0169257	0.00101959	0.00721122	0.00272418	0.0052833	0.709652
34	TMEM88B	0.330407	0.0655878	0.00371499	0.00547992	0.0351854	0.000457449	0.026064	0.013415	0.0141382	0.0723193	0.024755	0.0195172	0.00106505	0.0303214	4.2296e-06	0.00017694	0.0394792	0.317912
35	VWA1	0.531386	0.0196298	0.00537772	0.0029871	0.0730391	0.0118192	0.0139878	0.017567	0.00950978	0.0617527	0.0378118	0.00430198	0.000261905	0.000528515	0.00107442	3.88928e-05	0.00410084	0.204825
36	ATAD3C	0.00794491	0.00257115	0.00889744	0.0433892	0.00702121	0.00256575	0.000120116	0.00904312	0.00359554	0.000694465	0.00618007	0.000182489	0.00485413	0.00790273	0.0104668	0.000531329	0.00138437	0.882655
37	ATAD3B	0.0298246	0.0495979	0.000189477	0.0274746	0.0162466	0.00814371	0.0346681	0.00103352	0.0104221	0.0014622	0.00265524	0.000392584	0.00724234	0.0035097	0.0212539	0.00393748	0.0288116	0.753134
38	ATAD3A	0.00364592	0.0102618	0.0236189	0.14511	0.0578833	0.0112688	0.00526429	0.00591733	0.00830984	0.0059108	0.00325466	2.01072e-05	0.00085248	0.000259938	0.0405214	0.0169955	0.00869765	0.652207
39	TMEM240	0.14022	0.00383989	0.00944396	0.00705245	0.00416404	0.00145649	0.0300753	0.00163752	0.0587711	1.67873e-05	0.000585696	0.00660388	0.000505879	0.0294808	0.00582598	0.00566225	0.00814502	0.686513
40	SSU72	0.0411183	1.71323e-06	0.0255745	0.0189669	0.0075076	0.00077314	6.21307e-05	0.0133648	0.00804936	0.0157328	0.026813	0.000285316	0.00391396	0.00245817	0.00864707	0.00662398	5.91291e-05	0.820048
41	FNDC10	0.00687409	0.018774	0.0570858	0.0163413	0.00938139	0.0132797	0.0149084	0.00508913	0.00533422	0.0232729	0.0318551	0.0114668	0.016569	0.00235727	0.000165313	0.0248647	0.00138675	0.740994
42	MIB2	0.0531705	0.000647603	0.0465379	0.00591942	0.0295647	0.0383008	0.0242976	0.00163272	0.0356515	0.0070503	0.00891914	0.00436512	0.00127131	0.009968	0.000157202	0.0227084	0.0157971	0.694041
43	CDK11B	0.00555811	0.00033207	0.000827624	0.00358181	0.0346592	0.0398588	0.00904895	0.0110684	0.0148274	0.0109014	0.0125151	0.0226027	0.00162226	0.00439688	0.000903038	0.00112136	0.0124448	0.81373
44	SLC35E2B	0.000567236	0.0189542	0.00620799	0.00622324	0.011422	0.000569972	0.0288127	0.0185837	0.00234931	0.0141704	0.0625395	0.00545044	0.0049706	0.00178148	0.0494472	0.011223	0.0163709	0.740356
45	CDK11A	0.0356432	0.00759832	0.0380508	0.0236169	0.00684027	4.2434e-05	5.32869e-05	0.00268241	0.0118965	0.00400397	0.0125825	0.0174983	0.00242121	0.00830047	0.00602265	1.9429e-05	0.0140755	0.808652
46	SLC35E2	0.0322659	0.0012566	0.00116415	0.00275791	6.97577e-06	0.00748566	0.0407116	0.0224824	0.00496998	0.0102776	0.00456026	0.00174331	0.0165167	0.00719734	0.0238477	0.00551292	0.0921509	0.725092
47	NADK	0.00279089	2.51632e-05	0.0233477	0.0550483	0.0124599	0.00156336	0.00322239	0.0115714	0.0146347	0.00378653	0.00166094	0.00303528	0.0128388	0.00135179	0.00303443	0.0343932	0.000904164	0.814331
48	GNB1	0.0887103	0.000312571	0.0512798	1.27271e-05	0.00314414	0.0344499	0.068194	0.00691392	7.75942e-06	0.0210933	0.00997264	0.00146702	0.0208861	0.0058214	0.00758673	0.00606398	0.000122558	0.673961
49	CALML6	0.0437675	0.0044243	3.22811e-05	0.00921145	6.01165e-05	0.0184714	8.43939e-10	0.017402	0.0254202	8.5553e-06	0.010223	0.00583608	0.00143949	0.00123439	2.88489e-05	1.69631e-05	0.0443644	0.818059
50	TMEM52	3.41846e-05	0.000154998	0.0130764	1.13189e-05	0.00535498	0.0575554	0.0110597	0.00237318	0.0176825	0.00314295	0.000388919	0.00158725	0.00943437	0.00404215	0.0003961	0.0140274	0.0342902	0.825388
51	CFAP74	0.0624136	0.00149553	0.0482386	5.58575e-05	0.0290893	0.031188	0.0791089	0.00287745	0.0180289	0.0197683	0.0291607	0.0136683	0.00421601	0.0154135	0.0140818	0.0563879	0.000795664	0.574012
52	GABRD	0.196689	0.0109509	0.063655	0.042676	0.00360712	0.0154711	0.0450715	0.0144595	0.000274813	0.0162587	0.00389835	0.00129606	0.0196189	0.000332357	0.00187102	0.00960435	0.0228218	0.531444
53	PRKCZ	0.0992563	7.55191e-07	0.0912786	0.0103101	0.0105026	0.0624817	0.0112473	0.00765656	0.0134333	0.0020509	6.68395e-06	0.00333251	0.000379111	0.0157101	0.00340396	0.00346387	7.50337e-05	0.665411
54	FAAP20	0.00257004	0.0189654	0.00201054	0.0313977	0.0469091	0.0222899	0.000273068	0.00217706	0.00778266	0.00702247	0.00351405	0.00882841	2.22814e-05	0.00221315	0.0390645	0.0324699	8.09995e-06	0.772482
55	SKI	0.0231918	0.0205873	0.0147741	0.012806	0.015761	0.00407983	0.00984824	0.0174002	0.0096951	0.00658084	0.000911963	0.0169396	0.00821107	0.000561313	9.71613e-05	0.00974441	0.00684208	0.821968
56	MORN1	0.0716419	0.0101576	0.00796845	0.0748775	0.00138427	0.0750807	0.00989865	0.000111084	0.000518445	0.00668339	0.03892	0.00886021	0.00579051	0.00306573	0.00348774	0.0232951	0.0126227	0.645636
57	RER1	0.0950487	0.014849	0.00434524	0.00641963	0.035814	0.00958972	0.00115247	0.00199858	0.00405592	0.0383071	0.0166627	0.0198202	0.0238689	0.00728096	0.0196757	0.000833093	0.0206807	0.679597
58	PEX10	0.0635133	0.0105128	0.00449277	0.0281208	0.0214362	0.000482317	0.00309265	0.000303444	0.00507483	0.000561041	0.00102277	0.000340206	0.00196255	0.00366063	0.0140157	0.0328517	0.00121808	0.807338
59	PLCH2	0.00245201	0.0019741	0.0104125	0.000319826	0.0139525	0.0351575	0.000515251	0.00536982	0.0349932	0.0113503	0.000232821	0.0117067	9.23183e-05	2.41067e-05	0.0723452	0.00585394	0.01017	0.783078
60	PANK4	0.0279534	0.00727623	0.0332604	0.0173653	0.0302551	0.0370865	0.0218109	0.0388008	0.0663552	5.56868e-06	0.0117674	0.0175677	0.000928156	0.0160664	0.000217467	0.0190389	0.0377258	0.616519
61	HES5	0.00246333	0.133059	0.0026014	0.000946817	0.0119692	0.00425234	0.0239303	0.0241522	0.00867803	0.0156336	0.00713354	0.00126625	0.00518172	0.00326345	5.9018e-05	0.00534159	0.00525756	0.744811
62	TNFRSF14	0.0135771	0.000246506	0.0336364	0.122479	0.00358496	0.0303019	0.0658163	5.32144e-05	9.74569e-08	0.0042524	0.0112739	4.77162e-05	0.000128815	0.00175964	0.00022244	0.0243065	0.00601286	0.6823
63	FAM213B	0.0779448	0.00720549	0.0566744	0.0309086	0.0288432	0.0134593	0.00886778	0.0292786	0.000469152	0.0098904	0.0162062	0.0137136	0.0113464	0.000270536	0.00767523	0.0470353	0.00746264	0.632748
64	TTC34	5.24907e-05	0.0115051	0.00136787	0.0042591	0.0148836	0.0698956	0.000665841	0.000249542	0.0048124	0.0208331	0.00342773	0.0192057	0.0154593	0.0245635	0.00948543	0.0334209	0.00494866	0.760964
65	LINC00982	0.00262562	0.104642	0.00289576	0.0669125	0.00457515	0.0325922	0.0158298	0.00907661	0.00583874	0.000106886	0.00478681	0.00129783	0.045717	0.0193073	0.00177098	0.00234323	0.00245708	0.677225
66	PRDM16	0.000231035	0.00520723	0.011192	0.0253135	0.067156	0.131775	0.0101684	0.009753	0.0216925	0.000887233	0.0185941	0.0114751	0.0443755	0.0102883	0.00896595	0.0100215	0.000539577	0.612364
67	ARHGEF16	0.0505081	0.13343	0.008097	0.00542907	0.016662	0.00356435	0.0285913	0.0762054	0.000291186	2.33669e-08	0.0057326	0.00179306	0.00532321	0.00847548	0.0171014	0.0265387	0.00242123	0.609836
68	MEGF6	0.00395986	0.0356753	0.0398382	0.0171727	0.0107136	0.0802231	0.000257598	0.0172117	3.55482e-05	0.000763174	0.0581827	0.00193807	0.0112386	0.000401706	0.0155209	0.00507571	0.00335791	0.698434
69	TPRG1L	0.237636	0.0180839	0.0477982	0.0222281	0.00267903	0.0342825	0.015355	0.0140565	0.000119397	0.00322325	0.0185867	0.00379289	0.00121901	0.00521381	0.000384009	0.00107841	0.00185914	0.572404
70	WRAP73	0.0136373	0.162819	0.00501706	0.0220886	0.065746	0.00627393	0.0174706	0.000315161	0.0293468	0.0261064	0.000848176	0.000989197	0.00315587	5.787e-06	0.0101028	0.00475807	0.0399585	0.591361
71	TP73-AS1	0.257074	0.00523158	0.00641516	0.00489651	0.034761	0.000290134	0.0178717	0.00639613	0.00790478	0.00107391	0.000179103	0.00203297	0.0224497	0.0173755	1.15542e-06	0.0210093	0.00207605	0.592961
72	LRRC47	0.10523	0.0163711	0.011605	0.00229455	0.0313693	0.000550435	0.0436641	0.0147136	0.00120694	0.0106388	0.00901556	1.3208e-05	0.000209687	0.0124565	0.0355901	4.86747e-07	0.0363864	0.668684
73	CEP104	0.256655	0.0161463	0.0103556	0.0682832	0.0161001	0.00579837	0.000235137	0.0284418	0.00518933	0.00717072	7.32176e-05	7.8731e-05	3.81018e-05	0.00178142	0.00631545	0.00545747	0.0114016	0.560478
74	DFFB	1.72362e-05	0.0140115	0.0301988	0.000373428	0.0155246	0.0121116	0.00595883	0.000371464	0.00287214	0.0013887	0.0279772	0.0343167	0.0026501	0.010331	0.00994796	0.0190481	0.000647153	0.812254
75	C1orf174	0.00255704	0.00102237	0.0486164	0.000320466	0.00859751	0.0472898	0.00274266	0.0163925	0.0155752	0.00189255	0.0104469	0.00538261	0.00100447	5.2986e-05	0.00741968	0.034322	0.00225585	0.794109
76	LINC01346	0.0124042	0.0936882	0.000628619	0.0573111	0.0151362	0.0224176	0.0429221	0.00087	0.0187686	0.0155897	0.00186803	0.000171417	0.0439084	0.000706216	0.000621612	0.0140234	0.00167001	0.657295
77	AJAP1	0.0648947	0.0537132	0.0202829	0.0258576	3.28106e-05	4.9662e-05	0.0504472	0.000336436	0.0137281	0.0232375	0.00799278	0.0202802	0.018872	0.00877977	0.000501324	0.000281221	0.0149188	0.675794
78	NPHP4	0.0449793	0.00853674	0.0995122	0.00131053	0.0123426	0.0145762	0.0516625	0.00895718	0.022484	0.0206769	0.0200523	0.0582518	0.033633	0.0283381	0.0119435	0.0254862	0.00228013	0.534977
79	KCNAB2	0.143103	0.0061067	0.059193	0.0283215	0.00693524	0.0408655	0.0207677	0.0293198	0.00557881	0.0268539	0.0114461	0.0352324	0.00872853	0.0121203	0.000418325	0.0114178	0.00341523	0.550176
80	CHD5	0.13245	0.00482742	0.0738488	0.00267366	0.0130659	0.0104367	0.0507795	0.00184771	0.016351	0.0344555	0.0206064	0.0498217	0.0362838	0.00628105	0.00238068	0.0064806	0.00119601	0.536214
81	RPL22	0.00124985	0.000404536	0.00449895	0.0361685	0.00414706	0.000256318	0.0180822	0.000904189	0.00412932	6.3171e-05	0.00937301	0.0201045	0.0116775	0.000785487	0.020375	0.0137453	0.000937603	0.853097
82	RNF207	0.104604	0.00174332	0.0534446	0.0152445	0.000218173	0.0321509	0.0711985	0.0177042	0.00581527	0.0276987	0.0265851	0.0174166	0.00352707	0.0168675	0.000693716	0.012574	0.000273891	0.59224
83	ICMT	0.0732004	0.0041556	4.43455e-05	0.0816763	0.0185959	0.0362808	0.0185234	0.026638	0.000966465	0.00377457	0.00270386	0.000991773	7.6409e-05	0.0130031	0.0262035	0.00394936	0.00464019	0.684576
84	GPR153	0.0389674	0.000667205	0.00856066	0.0697952	6.23183e-05	0.0366959	0.0362049	0.0214529	0.000789126	0.0451631	0.00485279	0.0202751	0.00107532	0.0168256	0.0119157	0.0265589	0.00489146	0.655247
85	ACOT7	0.196523	0.000670075	0.0726179	0.00237262	0.0232335	0.00620713	0.0125607	0.00012595	1.57553e-05	0.00896187	0.00403119	0.00221309	0.000111848	0.000435945	0.000638316	0.00396983	0.00481678	0.660494
86	TNFRSF25	0.101395	0.00690407	0.0283974	0.00287112	0.00034949	0.0572671	0.0190554	0.00235569	0.0599585	0.0221525	0.00215722	0.0273953	0.000533364	0.0443428	0.00257523	8.05078e-06	0.00292336	0.619359
87	PLEKHG5	0.107431	0.000241885	0.0624305	0.015382	0.00171304	0.0346429	0.0215904	0.00729427	0.0447121	0.0318818	0.00250143	0.0272129	0.00984774	0.0115369	0.00750735	0.00239905	0.000364047	0.611311
88	NOL9	0.0677453	8.8374e-05	0.000153683	0.00198638	0.0127753	0.0160901	0.0356633	0.0252669	0.000417902	0.020762	0.00594947	0.0084152	0.00648533	0.00214915	0.0160906	0.00255639	0.0127936	0.764611
89	ZBTB48	0.000309466	0.0231918	0.0174083	0.111045	0.00991347	0.00249584	0.00373676	0.0115393	0.00165039	0.00288713	1.19063e-05	0.0112378	0.0294394	0.0270191	0.0178698	7.89809e-05	0.0275267	0.702639
90	KLHL21	0.0214463	0.00145134	0.00627684	0.0164055	0.0326082	0.0467604	0.00114378	0.00265296	0.00576139	0.00768152	0.000808288	0.0198565	0.00320406	0.00239563	0.00114357	0.0160906	0.00852467	0.805788
91	PHF13	0.0912629	0.056918	0.00583676	0.0185679	0.0575269	0.0185809	0.0284424	0.0007251	0.0113237	0.00528928	0.00844643	5.85888e-05	0.000526115	0.00811905	0.00159921	0.00366998	0.0125515	0.670555
92	THAP3	0.00228349	0.00125878	0.00107897	0.0311252	0.0140118	0.00365197	0.00691281	0.0469103	0.0210819	0.0028761	0.000957642	0.0019923	0.000636679	0.0019076	0.017083	0.0353121	0.00881812	0.802101
93	DNAJC11	0.0363824	0.017537	0.0455724	0.0328751	0.0573043	0.00397499	0.030457	0.00315819	0.000764636	0.0283909	0.0335317	0.0117703	0.00180393	0.00334901	0.00058539	0.0162163	0.00268733	0.673639
94	CAMTA1	0.260871	0.000451405	0.0321491	0.000132798	0.0117973	0.038814	0.00223784	0.00266448	0.00979025	0.10796	0.0313968	0.0112558	0.00853636	0.0109937	0.000702255	0.000890314	0.00527518	0.464081
95	RNU1-8P	0.0120577	0.00788823	0.0272534	0.0209012	0.00759226	0.00159322	0.0121166	0.00128012	0.00487506	0.0471789	0.00286296	0.000845473	2.91101e-05	0.00439326	0.000135203	0.00168805	0.0357149	0.811594
96	CAMTA1-IT1	1.42401e-07	0.00127553	0.00684011	0.0182161	0.0148416	2.4268e-07	0.00154531	0.0102192	0.0140738	0.00692189	0.00653222	0.0789097	0.0294057	0.00033002	7.00097e-05	0.00505057	0.0103187	0.795449
97	VAMP3	0.585287	0.00371181	0.0288649	0.0104795	0.016131	0.00780339	0.023913	0.0221859	0.0188144	0.0480153	0.00624492	0.0236949	0.0049937	0.00273795	0.00457395	0.00030819	0.00598427	0.186256
98	PER3	0.18456	0.101985	0.00717297	0.00217938	0.00665209	0.00353239	0.00151253	0.00151059	0.0387196	0.000895745	0.0135032	0.0022051	0.0222036	0.0135073	0.00162163	0.00519477	0.0114078	0.581636
99	PARK7	0.0691865	0.000191939	0.00524956	0.0730341	1.39616e-05	0.009255	0.000143739	0.0660479	0.00819742	0.00226548	0.000764044	0.00350029	0.00916559	0.00507644	0.0151595	0.000264572	0.0090078	0.723476
100	ERRFI1	0.0305333	0.0341355	0.0131098	0.0248184	0.0123629	0.00419105	0.00062015	0.0155563	0.0165845	0.000287324	0.00915405	0.00604451	0.0421915	0.0154903	0.00321072	0.0337541	0.00350037	0.734455
101	SLC45A1	0.0662695	0.0133165	0.149371	0.00750934	0.0286228	0.00672654	0.0571795	0.000211753	0.00368488	0.0011088	2.42887e-06	0.0030946	0.0137558	0.00106816	0.000656493	0.00650018	0.0246224	0.6163
102	RERE	0.000424546	0.0234082	0.00719829	0.0431895	0.0435	0.0691283	0.000167112	0.0115843	0.00863446	0.000915726	0.0103897	0.00548518	0.00465733	0.000149662	0.0164692	0.0196333	3.72868e-05	0.735028
103	RPL7P7	0.120334	0.00534991	0.00846691	0.0425501	0.00566754	2.73231e-05	0.0332823	0.00460786	0.122354	0.0670381	0.00264686	0.00203746	0.0285302	0.00162237	0.00724508	0.00868614	0.0100016	0.529551
104	ENO1	0.0200707	0.00175464	0.0216019	0.0987254	0.0276085	3.79329e-05	0.00217865	0.0448273	0.000674507	0.0022307	0.00605705	0.000314835	5.21924e-05	0.00283574	0.00173639	0.0140423	0.00577504	0.749476
105	ENO1-IT1	0.165248	0.0470258	0.00970017	0.0630512	0.00877764	0.0162647	9.89683e-05	0.00369445	0.00189274	0.000705966	0.000166544	0.00682985	0.00230184	4.34393e-05	0.000818397	0.000120396	0.00330149	0.669958
106	ENO1-AS1	0.0052129	0.000902528	0.000135099	0.00417427	0.00028007	0.00786786	0.0129157	0.0203814	0.0030777	0.00867636	0.0259417	0.0182638	0.0374671	0.0220547	0.00088158	0.0011228	0.00310546	0.827539
107	SLC2A5	0.178951	0.0129699	0.0286576	0.0446403	0.00531416	0.000926771	0.00329191	0.00693964	0.00160293	0.00794096	0.00021746	0.0296805	0.0115892	0.0563393	0.00408891	0.000646602	0.000935925	0.605267
108	GPR157	0.00696944	0.0374501	0.036195	0.0347275	0.0174401	0.0578349	0.0203362	0.00144095	0.0214468	0.026905	0.0136607	0.0521081	0.00224749	0.0275735	0.00324221	0.00132234	0.00766012	0.63144
109	MIR34A	0.0122924	0.0600972	0.0293743	0.00575724	0.0102574	0.158312	0.0038165	0.0011867	0.015249	0.0030319	0.0761415	0.0315692	0.00387034	0.00674737	0.00457568	0.0163419	0.00458175	0.556798
110	H6PD	0.322496	0.0406969	0.00181353	0.00984823	0.0120078	0.0352795	0.00999606	0.00154786	0.0182601	0.00687749	0.00526981	0.000217485	0.000179869	0.00841341	0.031444	0.00666011	0.000663537	0.488328
111	SPSB1	0.385904	0.0251737	0.000712581	0.0253722	0.0363126	0.00946724	0.02464	0.0206878	0.00375158	0.0136874	0.0410239	0.00134664	0.00103814	0.046792	0.000553149	0.00161398	0.00132285	0.3606
112	SLC25A33	0.119841	0.14209	0.019856	3.97091e-07	0.0297385	0.0098096	0.000698778	0.0093618	0.00130083	0.0023701	0.000206315	0.00231981	0.00947617	0.00293437	0.000244781	0.0106645	0.000101038	0.638987
113	TMEM201	0.0217257	0.0221401	0.0453007	6.07592e-05	0.0417951	0.00217695	0.00555907	0.00295093	0.0211937	0.00513519	0.00929851	0.0356026	0.00277018	0.00694642	0.00190149	0.0248047	0.0191029	0.731535
114	PIK3CD	0.0730352	0.00719303	0.0136723	0.000923054	0.0520881	0.00531401	0.0323437	0.000370695	0.00150471	0.00336599	0.000177106	0.0105216	0.000506552	0.0179949	0.0111634	0.00374383	0.00571836	0.760363
115	CLSTN1	0.151136	0.000631086	0.0707231	0.000288221	0.0231079	0.000629163	0.0409468	0.000213021	0.00040376	0.0250877	0.0034731	0.0109849	0.0179393	0.00993427	0.00201164	0.00708401	0.000140152	0.635266
116	CTNNBIP1	0.000373372	0.105936	0.0179754	0.0361323	0.00224272	0.0360702	0.00141743	0.000905416	0.0298043	4.72468e-06	0.00847198	4.40947e-08	0.00184045	0.00373031	9.02787e-05	0.0356156	0.00263828	0.716752
117	LZIC	0.220145	1.11795e-05	0.118294	0.0155956	9.67307e-05	0.0573258	0.011952	0.00616157	0.00278703	0.0381461	0.0170904	0.034216	0.0129286	0.0104963	0.00888143	8.67844e-07	0.000114735	0.445756
118	NMNAT1	0.00278498	0.00105229	0.0956986	0.000733071	0.0104023	0.0067992	2.31515e-05	0.0106587	0.00600557	0.0155082	0.00289973	0.0251567	0.00836398	0.00216641	0.0147214	1.19308e-05	0.00293287	0.794081
119	RN7SKP269	0.00745698	0.00158456	0.00977997	0.013087	7.03916e-05	2.83896e-05	0.00628906	9.63601e-08	0.00890393	0.00715968	3.99021e-06	6.00163e-07	0.0542454	0.0287209	0.00112265	0.000438689	0.000368797	0.860739
120	MIR5697	0.0180444	0.00455164	0.0390837	0.00164102	0.000605947	0.00805686	0.0118424	0.000102028	0.00104137	0.000289003	0.00251158	0.00388811	0.00291253	0.0138334	0.0327823	0.0168074	0.00117425	0.840832
121	RBP7	0.450431	0.0531867	0.0111901	0.000470276	0.0147803	0.000296905	0.01931	0.0202891	0.0268629	0.0629152	0.0021638	0.0069581	0.000173704	0.00543074	0.000444423	0.000642854	0.00469311	0.31976
122	UBE4B	0.101652	0.0200049	0.0153219	0.0218008	0.0708321	0.00293738	0.000524046	0.0410657	0.0104632	0.000272011	3.7072e-05	0.00490791	0.00151723	0.00387706	0.031828	0.0187873	0.000520352	0.653651
123	PGAM1P11	0.068391	0.00251285	0.000874441	0.00291125	0.0237354	0.0243532	0.00193383	0.0554015	0.0133254	0.00159626	0.00326938	5.04066e-05	0.00495878	0.0171984	0.000742002	0.0181046	0.0209988	0.739642
124	RNU6-828P	0.000989972	0.0655332	0.0138289	0.00103153	0.00472741	0.0225314	0.00226395	0.0745024	0.0301556	0.000796589	0.00933051	0.0146777	0.0435848	0.00497374	0.0395708	0.00812698	0.0245541	0.63882
125	KIF1B	0.0632453	0.021107	0.00267986	0.117597	0.0277661	0.00143957	0.00826119	0.0826226	0.0118373	0.00104855	0.00282835	0.00672533	0.00953487	0.00195714	0.0452558	0.00326011	0.00662578	0.586208
126	MIR1273D	0.00167511	0.00634283	0.0965717	0.00170581	0.0437566	0.0019404	0.000376007	0.000926297	0.00902237	0.0022226	0.00187592	0.00560248	0.0439549	0.00266482	0.000399525	0.000630601	0.00773477	0.772597
127	RNU6-37P	0.0207581	0.00226383	0.0044206	0.0165922	0.0265025	0.0168543	0.0270572	0.0211221	0.00377737	0.00312181	0.0294939	0.000770139	0.000928191	0.014248	5.74738e-06	0.00270704	0.000411643	0.808965
128	PGD	4.11699e-07	0.0168007	0.00805856	0.0218534	0.0686297	0.0319863	0.00133444	0.00828393	2.07776e-05	0.00649198	0.0121146	0.00991061	0.0112383	0.0040279	0.00663925	0.00997494	0.000299937	0.782334
129	APITD1	0.00278265	0.000709382	0.0135531	0.0102752	0.0361428	0.0516689	0.0124899	0.0543011	0.00150261	0.00584096	0.000502248	0.0113393	0.010313	0.0282359	0.0307943	0.0103595	0.00918829	0.710001
130	CORT	0.00179237	0.00790622	0.0217367	0.0253147	0.00510177	0.0354666	0.0150291	0.0253763	0.0138622	0.0141248	0.0204147	0.000355818	0.00393604	0.000914007	0.0334913	0.0121788	0.0322498	0.730749
131	DFFA	0.0388089	0.0309138	0.0280478	0.000464756	0.0015393	0.0149959	0.0164019	0.00796854	0.0169934	0.00117996	0.0222915	0.000298529	0.00596535	0.00034236	0.0507999	0.00295936	0.00115348	0.758875
132	PEX14	0.0592065	2.04537e-05	0.0399178	0.0477147	0.063803	0.00750296	0.0190697	0.00065532	0.00761468	0.0370745	2.29356e-05	0.00213239	0.00673302	0.0102801	0.00265755	0.0125761	0.0206418	0.662376
133	RN7SL614P	0.0249667	0.00131923	0.00170279	0.00138137	0.00143874	2.06977e-05	0.0109513	2.64852e-06	0.000395313	0.00284578	0.00116042	0.0135239	0.0433004	0.000230708	0.010688	0.00399233	0.0362148	0.845865
134	TARDBP	0.045183	0.0225528	0.030284	0.028504	2.82773e-05	0.00252684	0.00528019	0.00613621	0.0011655	0.000259826	4.02035e-05	0.00472982	0.0487409	0.000336556	0.0122417	0.000149229	0.0200452	0.771796
135	SRM	0.00186384	0.00760686	0.0364655	0.000179837	0.0530864	1.2191e-06	0.123186	0.007579	0.0025396	0.00213013	0.0108489	0.0196757	0.0314954	0.00188383	0.00333613	0.0112695	0.010734	0.676118
136	EXOSC10	0.0235327	0.0518147	0.0247848	0.0419155	0.00778097	0.0191341	0.00393854	0.00277183	0.00233667	0.0104697	0.00853875	0.00162769	0.000659939	0.00307731	0.0178783	0.0118936	0.00029294	0.767552
137	MTOR	0.0387281	0.00530802	0.0394618	0.00135854	0.000256963	0.0147469	0.0337496	0.0038227	0.000647651	0.00240803	0.00207959	0.0114985	0.00454102	0.0227456	0.0166414	0.0199001	0.00707593	0.77503
138	UBIAD1	0.479112	0.00833599	0.00684199	0.000416082	0.0511518	1.39203e-05	0.000821962	0.00364649	0.0227071	0.0210025	8.36414e-05	0.0139516	0.00790234	0.00329723	0.00278191	8.57534e-05	4.47654e-06	0.377843
139	DISP3	0.0713184	3.57506e-06	0.0366744	0.0427205	0.0159771	2.93859e-05	0.000452074	0.00131634	7.00463e-05	0.00237728	0.000590647	0.0134588	0.010099	0.0030103	0.000342366	0.0129839	0.00242279	0.786153
140	FBXO2	0.0413667	0.000295886	0.060525	0.0733234	0.00140434	0.0355939	0.036151	0.0178102	0.0291457	0.00389012	0.00789556	2.06383e-05	1.48475e-05	3.87262e-08	7.04059e-05	0.010211	0.0167285	0.665553
141	FBXO44	0.081252	0.00364408	0.0689969	0.0947276	0.0179735	0.000368056	0.0179809	0.0449284	0.00452859	0.0161628	0.0050104	0.0199062	0.0191248	0.00366585	0.00135984	0.0181106	0.00806567	0.574194
142	FBXO6	0.0318495	0.00942627	0.0216186	0.0633067	0.000196667	0.0396226	0.00221875	0.0748134	0.00308552	0.0101614	0.0196101	0.0241975	0.00170255	0.0129403	0.000179956	0.00976941	0.0073719	0.667929
143	MAD2L2	0.0710484	0.00700073	5.37313e-05	0.0284937	0.0328297	0.0999631	0.00130045	0.0144556	0.0142526	0.0418053	0.00451962	0.0154184	0.00219352	0.00496573	0.000115444	0.00710086	0.0222224	0.632261
144	DRAXIN	0.00949657	0.0162522	0.0119367	0.0294977	0.00563563	0.018747	0.0336732	0.00254539	0.0373993	0.00109219	0.0103536	1.35526e-05	0.00123274	0.0245635	0.00228967	0.000770927	0.0232327	0.771267
145	AGTRAP	0.440483	0.0122665	0.0335443	0.00300221	0.0240147	0.00348592	0.00637119	0.00414738	0.0299714	0.0196498	0.000231271	0.00174276	0.000911177	0.00213902	0.0133507	1.04857e-05	0.000412597	0.404265
146	MTHFR	0.00290258	0.0264907	0.0343639	0.051681	0.00254504	0.00475151	0.0189532	0.000986911	0.000770157	0.0129411	0.00439657	0.0252627	0.00124958	0.000550059	0.000222486	0.0200354	0.00655324	0.785344
147	CLCN6	0.000376795	0.00452487	0.087409	0.0132283	0.0381287	0.0435599	0.00270009	0.0102838	0.00268452	0.00335427	0.0281355	0.0406339	0.0226959	0.00418595	0.0201699	0.0260167	4.02124e-07	0.651912
148	NPPA	0.000354284	0.0295062	0.00136517	0.0479067	0.00191729	0.150616	0.00258229	5.11307e-05	0.000562752	0.00773742	0.0221826	0.00486656	0.00467387	0.00782712	0.024275	0.015516	0.00261236	0.675447
149	RNU5E-1	0.00925627	0.0978111	0.00182767	0.0148451	0.000218225	0.00362819	0.000159581	0.0453317	0.0229523	0.0098767	0.00230414	0.0386361	0.00609565	0.00135665	0.0285368	5.85437e-05	0.00083203	0.716273
150	KIAA2013	0.223039	0.0308472	0.000395241	0.00749852	0.0719669	0.0265205	0.00224449	3.1156e-06	0.0342045	0.0121149	0.00821944	0.000206153	0.00231573	0.00826887	0.00125522	0.00334944	0.00340074	0.56415
151	PLOD1	0.0025837	0.00789195	6.17977e-05	0.000870142	0.020023	0.000323767	0.00114462	0.000157269	0.0223041	0.00216405	0.0157837	0.000396742	0.000749547	0.00244072	0.00261407	6.96121e-05	1.95764e-05	0.920402
152	MFN2	0.0227648	0.0504813	0.0929997	0.0550776	0.0175775	0.00334791	0.0150481	0.0241707	0.00578365	0.0116029	0.0177524	0.0256083	0.00369073	0.00569705	0.0183903	0.0162369	0.00478605	0.608984
153	MIIP	0.0146357	0.0153171	0.0071854	0.104688	0.074243	0.00636738	3.20208e-06	0.00290032	0.00154457	0.0172563	0.0374014	0.00379229	0.00537167	0.00332667	0.000769639	0.000359595	0.0174584	0.68738
154	TNFRSF1B	0.241147	0.00161949	5.87292e-05	0.121668	0.00151776	0.00359056	0.00123779	0.00696297	0.00808894	0.0316257	0.0144519	0.00363875	0.00269119	0.0538211	0.00259047	0.0142828	0.00107136	0.489936
155	VPS13D	0.0532708	0.0196544	0.0328266	0.0158972	0.00426505	0.0285552	0.0055497	0.0304031	0.000245656	0.00430326	0.012113	0.00981563	0.00776132	0.000717342	0.0248157	0.0183795	0.0301409	0.701285
156	SNORA59A	0.000257625	0.00289559	0.00568382	0.0104675	0.0267361	0.0181293	0.00029836	0.05106	0.0539831	0.0680123	0.00116939	5.0293e-08	0.00356201	0.0298666	0.00545952	0.000162351	0.00291982	0.719337
157	DHRS3	0.0845094	0.125373	0.0121032	0.0488968	0.000454395	0.0242452	0.00342863	0.0353998	0.00668007	0.00596494	0.00797537	0.002372	0.00534792	0.00171628	0.000423881	0.00492303	0.00792975	0.622256
158	LRRC38	0.0318303	0.0112368	0.0220159	0.0018138	0.00027168	0.00562133	2.23345e-06	6.34404e-05	0.00433433	0.0223472	0.0449186	0.00844431	0.0404042	0.00791649	0.00127048	0.00190811	0.0294005	0.7662
159	PDPN	0.0195906	0.0593312	0.000132597	0.128129	2.39255e-05	0.0033931	0.00157023	0.00793495	0.00593839	0.0240209	0.00947999	0.00130887	0.000541617	0.0994879	0.000199225	0.00357275	0.0319916	0.603353
160	PRDM2	0.034556	0.0163231	0.0505952	0.0890505	0.00421981	0.000116933	0.00204199	0.0225474	0.000971022	0.0252805	0.0202976	0.0190248	0.00480608	0.0070006	0.00357783	0.00307659	0.0104036	0.68611
161	KAZN	0.159059	0.0217743	0.0133534	0.00975312	0.0374499	0.00887816	0.000637682	0.0075206	3.38776e-05	6.49032e-07	0.000220238	2.16417e-05	0.000232303	0.00248041	0.0153367	0.00556994	0.0113506	0.706327
162	TMEM51-AS1	0.00628189	0.0611536	6.96562e-05	0.075263	0.000666775	0.023196	0.00213579	0.0110409	0.0216066	0.0371452	0.00970651	0.00095213	0.0448941	0.00198052	0.0258551	4.87679e-06	0.000222688	0.677825
163	TMEM51	8.84271e-08	0.13804	0.00582887	0.0259213	0.00285077	0.00112195	0.0171753	0.0295574	0.0199133	0.00343674	0.0209059	0.000152989	0.00722963	0.00363739	0.0622935	6.55504e-05	1.03587e-06	0.661868
164	FHAD1	0.00547608	0.00811612	0.0208894	0.000258238	0.0039884	8.37712e-05	0.00223318	0.0255855	0.00267576	0.0266474	0.0578954	0.0330484	0.00767887	0.000816859	0.00696731	1.24598e-05	0.028897	0.76873
165	EFHD2	0.0550909	0.0348227	0.0225	0.0179658	0.0434984	0.000855615	0.00252662	0.0138006	0.0178302	0.0175244	0.00531312	0.000217266	0.0134708	0.00405952	0.00378385	0.0277471	4.38523e-05	0.718949
166	CASP9	0.00937314	0.00731546	0.000286347	0.00153469	0.0187175	7.56055e-05	0.0189263	0.00151421	0.00734099	9.43206e-08	0.000636643	0.00837825	0.00459657	0.00359473	0.00271653	0.00689539	0.00200521	0.906092
167	DNAJC16	0.01535	0.00110116	0.0171812	0.0559266	0.00966575	0.000955341	0.0178362	0.0022979	0.0605049	8.4614e-05	0.00953331	0.0151284	0.018984	0.00639129	0.0689941	0.00242774	0.00162505	0.696013
168	AGMAT	0.158341	0.0435602	0.000382391	0.00472185	0.0381224	0.0105972	0.000794245	0.00165731	0.00262594	0.0472109	0.00143171	0.0176879	0.00426008	0.0100044	0.000458191	0.000506822	0.00524055	0.652397
169	CHCHD2P6	0.06492	0.00155207	0.0783847	0.0097535	0.0699108	0.000377252	0.00494384	0.0257596	0.0184919	0.0128138	0.0133948	0.0470191	0.013478	0.0132186	0.0286321	0.015032	0.00111964	0.581198
170	DDI2	0.046922	0.0166166	0.000101189	0.0116016	0.0243522	0.00124182	0.00680196	0.0732242	0.0467306	5.00395e-07	0.00605247	0.000184711	0.00926703	0.00411133	0.00107325	0.00151219	0.0111497	0.739057
171	PLEKHM2	0.0586104	0.0086868	0.0572714	0.0123288	0.000112435	0.033962	0.00207628	0.0266344	0.00177394	0.0679649	0.0218156	0.0277072	0.000275664	0.0168276	0.00156812	0.0144682	0.000660481	0.647256
172	SLC25A34	0.0292914	0.00562713	0.0101066	0.0103187	0.00229254	0.0158008	0.00104461	0.00079494	0.00677591	0.0451848	5.65696e-05	0.0664675	0.00405035	0.014498	0.000434048	0.00318703	0.00207728	0.781992
173	FBLIM1	0.00595588	4.02622e-05	0.0846466	0.170475	0.00306621	0.00443395	0.0258838	0.00184792	0.000182635	0.00455747	0.00303819	0.00371618	0.00117313	0.0758823	0.000480378	0.000671002	0.000650408	0.613298
174	UQCRHL	0.0520721	0.00365806	0.0918633	0.0354161	0.000775298	0.00013208	0.000838516	0.0427792	0.0367673	0.00701979	0.0490729	0.000118522	0.000923121	0.000155193	0.0374043	2.23025e-05	0.00326012	0.637722
175	SPEN	0.0365916	0.0337145	1.61776e-05	0.0828618	0.0153033	0.0245072	9.15628e-05	0.0207439	0.00290398	0.000137178	0.00164979	0.00656787	0.0122153	0.00848092	0.00142305	0.00390282	0.000584677	0.748304
176	ZBTB17	0.0805921	0.00771747	0.0227965	0.000314459	0.115012	0.0156685	0.00309909	0.0164222	0.000956619	0.0209353	0.00542948	0.00511955	4.25453e-05	0.00983013	0.000818757	0.00639319	0.0203708	0.668482
177	C1orf64	0.0645997	0.00901921	0.0509378	0.0743765	0.0201913	0.00270324	0.0370027	0.00144484	0.00120123	0.00515434	0.00611083	0.0199565	0.00313455	0.000607706	0.00171203	0.00474328	0.0114396	0.685665
178	HSPB7	0.000288097	0.000932657	0.00679833	0.175998	0.000557454	0.00356458	0.091636	0.0244865	0.00017367	0.00765047	0.051179	0.00958736	5.19291e-05	0.00505585	0.00116095	0.00710672	0.0100042	0.603768
179	FAM131C	0.000472297	0.00157241	0.00054607	0.0110806	0.00105259	0.0255789	0.00444867	0.00310069	0.000184904	0.00753553	0.0226509	0.00226903	0.0329415	0.0074958	0.000194462	0.0215532	0.000101216	0.857221
180	EPHA2	0.143985	0.00275558	0.0308266	0.0782478	0.00389656	0.00345762	0.00743454	0.0194419	1.60301e-05	0.00527573	0.0660732	0.0131658	0.0139829	0.0340024	0.00129544	0.0153845	0.000777833	0.559981
181	ANO7P1	0.000126735	0.00947167	0.00433886	0.000150035	0.00223775	0.0135598	0.00541631	0.040747	0.00258441	0.0231174	0.000659906	0.00352196	0.00834601	0.00231563	4.95909e-05	0.0118091	0.00592861	0.865619
182	RSG1	0.132938	0.00581307	0.00186822	0.0213386	0.0346143	9.37016e-05	0.00517407	0.0139597	0.00176677	0.0106664	0.0497996	0.0104235	0.00808724	0.000816391	0.014663	0.0068755	0.00434446	0.676758
183	MT1XP1	0.0337264	0.00247357	0.00938594	8.0644e-05	0.000672859	0.000431327	0.0452192	0.00013698	0.0470115	0.00513466	0.0277376	0.00243355	0.000357628	0.0324055	0.00170868	7.48158e-07	0.00458957	0.786494
184	FBXO42	0.0225031	0.001548	0.0057668	1.82457e-05	0.000561516	0.00043583	0.000534052	0.0001546	9.46651e-05	0.0118928	0.00109251	0.034069	0.0190264	0.0118768	0.00103959	0.0180598	0.0115944	0.859732
185	SZRD1	0.480018	0.00193742	0.00479731	0.0344984	0.019535	0.0022254	0.00685943	7.82574e-05	0.0217262	0.0148802	0.0109631	0.00367053	0.00742894	0.00409125	0.00712979	3.96517e-06	0.000682581	0.379474
186	NECAP2	0.274576	0.030669	0.0250299	0.00912801	0.0272018	0.0068772	0.0101022	0.000129763	3.39802e-06	0.00515504	0.000401445	0.000280021	0.00127395	0.00026191	0.0227387	0.00188523	1.8028e-05	0.584268
187	CROCCP3	0.0200131	0.00283713	0.00629527	0.0275646	0.00812913	0.0461556	0.00164319	0.00573272	0.0193455	8.48091e-05	0.0415959	0.0025171	0.0153362	0.0194128	4.41226e-05	0.00107073	0.000831464	0.781391
188	RNU1-1	0.00827434	0.00296606	0.0713722	0.00247554	0.0185026	0.000400727	0.00460125	0.00063531	0.00148768	0.00232583	0.0371968	0.0285629	0.00226006	0.000419282	0.011295	0.0113097	0.00194819	0.793967
189	NBPF1	0.156132	0.00872602	0.0140807	0.0447196	0.0191453	0.0222116	0.0422291	0.0313518	0.00777008	0.0172293	0.0277848	0.000888575	8.48288e-06	0.075498	0.0025761	0.000166075	0.0295795	0.499903
190	CROCCP2	0.00533429	0.0161126	0.0112232	0.00101618	0.0443179	0.0067886	0.0196681	0.00287807	0.00136672	0.0140772	0.0459498	0.0011317	0.0180495	0.0455963	0.00701277	0.020032	0.0207461	0.718699
191	MST1P2	0.0327941	0.00131492	0.00476646	0.0361739	0.00509122	0.000862951	0.00386672	0.0115671	0.00434716	0.0203323	0.0295064	0.00137539	0.0101191	0.000333823	0.00227068	0.0170627	0.00524456	0.812971
192	EIF1AXP1	0.0305465	0.0177348	0.0161815	0.0144167	0.0170347	0.0141014	0.000467909	0.00471145	0.00625966	0.000125926	0.00902295	0.00494177	0.0149977	0.00417927	0.00597084	0.0412051	0.0280034	0.770098
193	CROCC	0.000886696	0.0337309	0.000142123	0.0650314	0.0625806	0.0261698	0.0143977	0.00536032	0.00743519	0.000792977	0.000221279	0.000718634	0.000375555	0.00151575	0.0165254	0.000644996	0.0628654	0.700605
194	RNU1-4	0.0344839	4.98646e-06	0.00942332	0.00673457	0.000411618	0.0260247	0.00138281	0.0117951	0.0296017	0.000490977	0.00434226	0.00157876	0.0282532	0.0288163	0.00654403	0.0101119	0.00361494	0.796385
195	RNU1-2	0.0290868	0.000421051	1.14653e-06	0.00321768	0.000486196	0.0174107	0.0235123	0.0308246	0.00292539	0.00554443	0.00596063	0.0443975	0.00896339	0.0198504	0.0179409	7.51967e-07	0.000149699	0.789306
196	ATP13A2	0.0295621	0.0109541	0.113052	0.0106462	0.0530646	0.00524518	0.0348801	0.00227942	0.000314166	0.00638068	0.00107114	0.0136591	0.00563857	0.00873972	0.00708253	0.0342408	0.00278379	0.660406
197	SDHB	0.0640322	0.0302185	0.00764578	0.0151434	0.00120506	0.00470837	0.000268279	0.00896559	0.00102877	0.0194242	0.00273542	0.0497445	0.0376271	0.00293754	6.1549e-05	0.00390743	0.0252464	0.7251
198	PADI2	0.602311	0.0103809	0.00705964	0.000312538	0.0299601	0.000341612	0.0133776	0.0154988	0.0286796	0.0361053	0.000288666	0.00326154	0.000108603	0.000485814	0.00501607	0.00112203	0.0119293	0.233761
199	RCC2	0.000435534	0.00227163	0.00251676	0.0127667	0.0189461	0.0261416	0.000644602	0.0074587	0.00253219	0.0110955	5.45415e-07	0.014889	0.00675903	0.00236655	0.00209927	0.00608512	0.0038017	0.87919
200	ARHGEF10L	0.00372601	0.000444221	0.0648997	0.0775627	0.0286281	0.00965232	0.00138194	0.00137256	0.0078813	0.00889756	0.00742741	0.0100729	0.0494785	0.00247722	4.8909e-06	0.0277575	0.000447379	0.697888
201	IGSF21	0.0397273	5.38746e-06	0.0589463	0.000454032	0.0437691	0.0339401	0.0178168	1.86792e-05	0.0159203	0.00799301	0.00443411	0.00433294	0.00171919	0.0116774	0.00196163	0.0079904	0.00124232	0.748051
202	PAX7	0.0726289	0.00116551	0.00195983	0.00957329	0.00683193	0.0041302	0.000441965	0.000460007	0.00338729	0.0361398	0.00119613	0.0104217	0.00881165	0.0115664	4.34414e-06	0.0033971	0.00761871	0.820265
203	ALDH4A1	0.132714	0.159154	0.0215538	0.013941	0.00744183	0.00468514	0.00426146	0.0194215	0.000980046	0.00209002	0.00157973	0.0225051	0.0164119	0.00839854	0.0161155	9.14673e-05	0.000223483	0.568431
204	IFFO2	0.0170938	0.0222797	0.0166864	0.0636266	0.0113301	0.00617865	0.00410654	0.00913396	0.0432317	0.00678793	1.05232e-05	0.0325244	0.0234021	0.0241228	0.00892136	6.82607e-05	0.0034797	0.707015
205	UBR4	4.36421e-05	0.00138428	0.0503129	0.0130486	0.0114746	0.0172997	0.0188193	0.0210028	0.00240154	0.00458537	0.00424218	0.0191963	0.019948	0.00207525	0.0492967	0.0135492	0.00147802	0.749842
206	EMC1	0.0687651	0.000855734	0.032649	0.0023253	9.67392e-06	0.00915748	0.0580094	0.00454626	0.0103898	0.0205716	0.000108768	0.0150802	0.0274769	0.00232448	0.0408149	0.00545144	0.00146949	0.699994
207	MRTO4	0.0904684	0.00708608	3.91597e-06	0.0772248	8.03493e-05	0.0122601	0.0073016	0.00874198	0.00104316	0.000117287	0.00150624	0.0157473	0.00437983	0.0045679	0.00125772	0.00402245	0.00125739	0.762934
208	AKR7L	7.71485e-05	0.00315462	0.00132658	0.013693	0.00144951	0.0196926	0.04707	0.00299787	0.0189763	0.00107042	0.0192836	0.00298812	0.0534901	0.0033717	0.00303101	0.0091359	0.0122907	0.786901
209	AKR7A3	0.0771346	0.0268564	0.00322157	0.0578786	0.0159374	0.000738348	0.000390382	0.000638539	0.024687	0.0030738	0.0292133	0.00583997	0.0323312	0.00774993	4.11661e-05	0.00295646	0.00117761	0.710134
210	AKR7A2	0.234618	0.00200635	0.00266658	0.0164508	0.00208313	0.00590546	0.00237203	0.0145829	0.0577349	0.00109105	0.00020031	0.00243329	0.000398608	0.00419327	0.000150926	2.60565e-05	0.00573893	0.647348
211	RNU6-1099P	5.43872e-08	1.22297e-05	0.00563293	0.000167509	0.0158475	0.00109412	0.0480145	0.0371581	9.48731e-05	0.0132813	0.0115347	0.00527642	0.0332518	0.012698	0.0218034	0.00754151	0.00272064	0.78387
212	PQLC2	0.00489154	0.0243229	0.0165191	0.00690116	0.0157149	0.00404205	0.0140341	0.0114495	0.00309643	1.54017e-05	1.42814e-07	0.0080112	0.0106412	8.33513e-05	0.000353185	0.0121963	0.000217078	0.86751
213	CAPZB	0.0197665	0.00177629	0.00530064	0.06115	0.000258185	0.0490323	0.0356953	0.00804161	0.000338476	0.00515679	0.0196087	0.0479494	0.0024179	0.0432679	0.00926388	0.000120067	0.0054966	0.685359
214	MINOS1	0.141564	0.012614	0.00321494	0.00298498	0.0119935	0.0347978	0.00859391	0.000597383	1.54686e-05	1.58669e-05	0.000331294	0.0152938	0.00345334	0.00501137	4.0558e-06	0.00726783	0.00394553	0.748301
215	NBL1	0.029505	0.0067176	0.0195827	0.103227	0.00696046	0.00616863	0.000495722	0.0425527	0.00143674	0.00029816	1.18745e-06	0.000800854	0.0112145	6.11036e-05	0.0105216	0.015654	0.000321285	0.74448
216	HTR6	0.0606453	0.000312275	0.0650062	0.0286275	0.00795553	0.000276138	0.00394579	0.00279814	0.00249831	0.0148743	0.018158	0.00249725	0.0127047	0.000622526	0.0155198	0.0242994	0.0132759	0.725983
217	TMCO4	0.0126639	0.0624976	0.00185688	0.0275396	0.0360557	0.0487347	0.00166437	0.000670662	3.07943e-06	0.00928349	0.0121541	0.00717341	0.0191533	0.000324735	7.95956e-05	0.012763	0.00342785	0.743954
218	OTUD3	0.204647	0.00798537	0.0243736	5.45962e-09	0.0010441	0.00224909	0.00108356	0.00515089	0.011034	0.00599	0.00113655	6.50828e-08	0.0054846	0.00134644	0.00231782	0.00943618	0.0258918	0.690829
219	PLA2G5	0.0287701	0.0882277	1.79107e-05	0.00271119	0.00214436	0.0880032	0.0194056	0.004993	0.00605573	6.93614e-06	0.0125943	0.0182805	0.000541658	0.0747654	0.000355074	0.00774038	0.000468992	0.644918
220	UBXN10-AS1	0.0138136	0.0238042	0.00892741	0.00481706	0.00142553	0.0481996	0.00731457	0.00115312	0.00178509	0.0110726	0.00399672	0.0145848	0.00245392	0.0265285	0.0187329	0.00298746	0.00673612	0.801667
221	UBXN10	0.0711169	0.0476807	0.0616219	0.00357117	0.0075832	0.138803	0.00540841	0.0279698	0.000905831	0.0109203	0.0414258	0.0448553	0.003548	0.00293228	0.0464215	0.00206751	0.00215352	0.481015
222	LINC01141	0.0412743	0.000654721	0.00509055	0.00123165	0.000210402	0.0728643	0.00680599	0.00323672	0.000627135	0.0248294	0.0112662	0.0072527	0.00328518	0.00616758	0.000125822	0.0299291	0.00774609	0.777402
223	CAMK2N1	0.0126412	0.0322936	0.00932193	0.0156648	0.00378531	0.0749444	0.0372008	0.00946842	0.00177818	0.000882487	0.0100652	0.000753173	0.000837016	0.00498966	0.00313696	5.10842e-05	0.00642888	0.775757
224	MUL1	0.00595209	0.00775358	0.000113105	0.00217998	0.0888965	0.0105271	0.00196839	0.00146949	0.0374013	0.0156964	0.000998078	0.000240747	0.013806	0.00832395	0.00463228	0.00613945	0.00198414	0.791917
225	FAM43B	0.0803983	0.015478	0.00519523	0.00296973	0.0623037	0.000643351	0.00103203	0.00940991	0.0622739	0.00321909	0.0120911	0.00366133	0.000418923	0.00142853	0.00121035	0.000489121	0.00790421	0.729873
226	PINK1	0.270557	0.0280248	0.0023902	0.0225688	0.0135236	0.000532967	0.00362313	0.0306561	0.000642422	0.0102775	0.00479392	0.00323428	0.003293	0.00624504	0.00506494	0.0138256	0.0226492	0.558098
227	PINK1-AS	0.0955167	0.00299562	0.0365157	0.0110865	0.0128566	0.000251216	0.00395596	0.000723585	0.0144625	0.036681	0.00448345	0.00608711	0.000790683	0.00406218	0.00809005	0.0126878	0.00712884	0.741625
228	DDOST	0.00306414	0.0145106	0.0315021	0.0959999	0.00620063	0.0253395	0.0136476	0.0702888	0.00966998	0.0256449	0.000185753	0.00140696	0.000472083	0.00227378	0.000162964	0.000738663	0.00227916	0.696612
229	KIF17	0.0965891	0.00548309	0.0207605	0.00106817	0.0552858	0.038463	0.00935477	0.0125793	0.000400669	0.013806	0.0356588	0.0231762	0.00285146	0.0165807	0.0237343	0.0304757	0.00331906	0.610413
230	SH2D5	0.0844881	0.00902271	0.0840242	0.034927	0.00569194	0.16345	0.0193951	0.0119334	0.0043098	0.0220777	0.0610421	0.0258606	0.00720548	0.0047449	0.0148147	0.02117	0.00229287	0.423549
231	HP1BP3	0.0228702	0.015894	0.0499506	0.0379269	0.00876051	0.0168465	0.00582497	0.00207119	0.014485	0.00273013	0.00217845	0.00355386	0.0157554	0.00158051	0.00199723	0.00379969	0.00858224	0.785193
232	EIF4G3	0.200099	0.00577635	0.0292677	0.029066	0.00233587	0.00330476	0.00171777	0.00118242	0.0183841	0.0032741	0.00859342	0.000794267	0.00296451	0.0145541	0.000134828	0.016723	0.0132049	0.648623
233	MIR1256	0.00456479	4.01238e-05	0.013485	0.00537681	0.0915255	0.000888867	0.00656303	0.00329322	0.0316382	0.00199996	0.0417636	0.0118962	0.037441	0.0028549	0.00161955	0.0111089	0.00175455	0.732186
234	RPS15AP6	0.0447555	0.000293212	0.000674162	0.00216308	0.00502068	0.0293734	0.000585216	0.0143144	0.0028151	0.00362753	0.000244147	0.00622438	5.97513e-05	0.000684676	1.11376e-05	0.000440039	0.0167574	0.871956
235	ECE1	0.0885923	0.00498924	0.0632777	0.0496294	0.0683478	0.0196842	0.0021904	0.0323566	0.0075529	0.00722713	0.000613645	0.012237	0.00828134	0.0118184	0.000332677	0.00224891	0.00386913	0.616751
236	NBPF2P	0.0183174	0.000362377	0.02799	0.000848225	0.00555969	0.00259533	0.0536491	0.00170945	0.00175926	0.0100774	0.0712181	0.012537	0.037131	0.0217164	0.0287076	0.000167443	4.08037e-07	0.705654
237	HS6ST1P1	0.0115973	0.0270779	0.0343971	0.0171376	0.0139236	0.0139803	0.0479493	0.0323241	0.0663649	0.009047	0.0269031	0.0317801	0.00182993	0.000766398	0.0110657	0.00395181	2.85701e-05	0.649875
238	NBPF3	0.0192129	0.00152689	0.000157153	0.00896101	0.00840603	0.0104702	0.0338868	0.00720945	0.0107139	0.00614263	0.0117175	0.0164628	0.0145654	0.00330752	0.00884116	0.01597	0.0291371	0.793312
239	ALPL	0.00350832	0.029344	0.00090142	0.0611436	0.0136699	0.14442	0.000524302	0.000870745	0.00109509	0.00480791	0.00139226	0.00174113	0.0218245	0.00305364	0.0455786	0.0159241	0.0104209	0.639779
240	RAP1GAP	0.0840086	0.00934441	0.130654	0.000190535	0.0239505	0.00205589	0.0341233	0.0199853	0.00135435	0.0199366	0.00599122	0.00870436	0.00895322	0.00286157	0.00192726	0.0345148	0.00390723	0.607537
241	USP48	0.0508535	0.0407403	0.0226774	0.104289	7.29156e-06	0.00573869	0.00179854	0.0503615	0.00679618	0.040758	0.000427131	0.0134686	0.000331152	0.0415584	0.00970393	0.00222993	0.000285424	0.607975
242	HSPG2	0.0944113	0.003645	0.0256516	0.108375	0.0129787	0.0039612	0.00116106	0.000611381	0.0118097	0.00731494	0.0019652	0.00216955	0.000269745	0.0050872	0.00587929	0.000155373	0.00171981	0.712834
243	LINC00339	0.00634191	0.119602	0.0140864	0.0242666	0.0361324	0.0258976	0.00673641	0.00142329	0.00061809	1.69548e-06	0.0107461	0.000314806	0.0287317	6.3275e-06	0.00837444	7.35893e-05	0.000138907	0.716508
244	CDC42	0.0229915	0.0489613	0.0144395	0.0726239	0.00148892	0.0513748	1.12174e-05	9.50553e-05	0.0208149	0.0214919	0.00100278	0.0231953	0.0109929	0.00667753	3.81547e-07	0.00516914	5.45885e-05	0.698614
245	CDC42-IT1	0.0184596	0.0463306	0.08395	0.00103646	7.23594e-06	0.00265019	0.00509381	0.0480532	0.00121735	0.0182423	0.00582045	2.60275e-07	2.49098e-05	0.000395372	0.0180186	0.00318498	0.00504723	0.742467
246	WNT4	0.00193099	0.00103924	0.00195079	0.0565409	0.0234376	0.00107634	0.0183134	0.0590175	7.36724e-06	0.000112506	0.0002146	0.0124224	0.00869884	0.0170133	0.000601853	0.00107499	0.0050934	0.791454
247	ZBTB40	0.00161374	0.00945355	0.00219376	0.0126635	0.00798059	0.00113095	0.000330234	0.000407713	0.0172689	0.00022034	0.00125541	0.00244189	0.00115015	0.0187024	0.000595248	0.00624741	0.00163886	0.914705
248	ZBTB40-IT1	3.69267e-05	0.0154329	0.0425104	0.00122594	0.00134802	0.00155538	0.00318537	0.00128438	0.0391574	0.0181283	0.0567464	0.000324169	0.0193302	0.00490453	0.000582535	7.95281e-05	0.00112824	0.793039
249	EPHA8	0.0346013	0.00287724	0.0092426	0.00191255	2.71638e-05	0.00846491	0.00411237	0.00627855	0.00015378	0.0823467	0.0075139	0.00344273	0.000136261	0.00664374	0.000103609	0.0120319	0.00445307	0.815658
250	C1QA	0.0971757	0.0242662	0.0397544	0.0836569	0.000414639	0.000135531	1.39121e-05	0.00159299	0.000225541	0.0147209	0.00141191	0.00253223	0.000397147	0.0250758	0.0329519	0.0126193	3.02273e-05	0.663025
251	C1QC	0.175554	0.0476951	0.0245348	0.0530554	0.00936632	0.00211051	3.50519e-06	0.0035725	0.00350886	0.0260628	0.0163401	0.000448081	0.00977695	0.00912729	0.00995149	0.00396552	0.000430072	0.604497
252	C1QB	0.127661	0.0305332	0.0469163	0.0615136	0.00585967	0.000134947	0.000129235	0.00186289	0.000597113	0.0158152	0.0195222	0.000790385	0.00609966	0.014693	0.0263247	0.00429888	5.8433e-06	0.637242
253	EPHB2	0.000186129	0.00114558	0.0332539	1.17215e-05	0.0511101	0.0602241	0.000779412	0.0134134	0.000976621	0.0140715	0.000893289	0.0196866	0.00498835	1.05492e-05	0.0183391	0.00582423	0.000764027	0.774321
254	C1orf234	0.0209184	0.0028389	0.00640875	0.00215289	0.0776433	0.00536913	0.00281602	0.00626967	0.000817228	0.0274533	0.000177566	0.0163906	0.000986975	0.000310286	0.000572347	0.0015607	0.000821816	0.826492
255	KDM1A	0.304823	0.00209588	0.00729294	0.000286556	0.00432368	0.030602	1.43958e-07	0.0471748	0.0273082	0.00207303	0.0325379	3.58902e-05	0.000804982	0.0417892	1.11598e-06	0.000228976	0.00852252	0.490099
256	LUZP1	0.25915	7.36639e-05	0.035336	0.0164886	0.0215075	0.0481999	0.000111226	0.0268265	0.0349716	0.0415354	0.0492653	0.00986721	0.00214283	0.01048	0.0105858	0.000782099	0.00025842	0.432418
257	HTR1D	0.000328573	0.136072	0.0137091	0.0296542	0.00413549	0.0155925	0.000832998	0.0123221	0.0337582	0.00325643	0.0132382	0.000624882	0.0606618	0.000834422	6.59377e-05	0.00018125	0.00419899	0.670533
258	LINC01355	0.086575	0.00657123	0.00297439	0.0239322	0.0403954	4.90224e-05	0.00512376	6.53903e-05	0.00119007	0.0111481	0.0136948	0.00113946	0.000331933	0.00168167	0.00559289	0.00740446	1.96674e-08	0.79213
259	HNRNPR	0.0621059	0.00476712	0.0713709	0.00444271	2.67981e-06	0.00156994	0.0152876	8.59335e-05	0.000658335	0.00734547	0.0060571	0.00508846	0.0023631	0.00490518	0.0264169	0.0556727	1.05398e-05	0.731849
260	ZNF436	0.0196654	0.0473695	0.00575777	0.0265087	0.00474984	0.108461	0.00166471	0.00642005	0.0189747	3.08151e-05	0.0224685	0.00348105	0.000257005	0.0171091	0.10411	4.33754e-06	0.00845624	0.604511
261	ZNF436-AS1	0.00324953	0.0275954	0.00352367	0.035345	0.0157194	0.112957	0.019379	0.0392988	0.000456593	0.00249162	0.0273364	0.000901416	0.000363419	7.99114e-05	0.00333291	0.00964607	0.000358499	0.697966
262	TCEA3	0.00362564	0.0162934	0.0241857	0.00474387	0.0129277	0.035256	0.0169389	0.0085605	0.00180182	0.00142917	0.0555653	0.00367506	0.000490111	0.0392569	1.69719e-05	0.00125366	0.00216851	0.771811
263	ASAP3	0.0228624	0.0241354	0.00721454	0.0162594	0.0435938	0.0234897	0.0724615	0.0294214	0.01877	0.00156412	0.000967724	0.000413474	0.00514049	0.000817028	0.00875124	0.00011754	0.00112121	0.722899
264	ID3	0.112158	0.0880497	0.0270269	0.113568	0.000308565	0.00546767	0.00366677	0.0880652	0.000270916	0.00140357	0.00553517	0.0183296	0.000556101	0.0165721	0.0146304	0.00896794	0.00434102	0.491083
265	RPL11	0.0345432	0.000194538	0.0137624	0.0802425	0.0372745	0.00310463	0.0442388	0.00339558	0.00150242	0.00540007	0.0333248	0.0406858	0.00348993	0.00320311	0.0311357	0.000768477	0.0185219	0.645212
266	TCEB3	0.0158356	0.013212	0.0302008	0.038321	0.0332966	0.0135386	0.000142522	0.0144737	8.73214e-06	0.00426312	0.00353992	0.0189092	0.0083773	0.0472502	0.0182899	0.000637704	0.00557812	0.734125
267	TCEB3-AS1	0.0711432	0.007357	0.0284393	0.0264554	0.000433677	0.000750618	3.23335e-06	0.0114062	0.00511778	0.00877778	0.0164484	0.00971593	0.00561144	0.0193584	0.00225699	0.00253414	0.0556311	0.728559
268	PITHD1	0.10241	0.101384	0.0199519	0.0314299	0.0112845	0.015138	0.00333624	0.0357918	0.000608666	0.000426111	6.00554e-05	0.0019313	0.019047	0.000117696	6.98657e-06	0.0212757	0.000136999	0.635663
269	LYPLA2	0.00663469	0.0214468	0.00987338	0.0440396	0.0231363	0.013773	0.021302	0.0327797	0.0117533	0.000667738	0.00319875	5.70216e-06	0.00159167	0.000659003	0.00219902	0.00403367	0.0125824	0.790323
270	GALE	0.0766417	0.026311	0.0177513	0.0966543	1.77958e-06	0.0271053	0.0185575	0.0413711	0.000575293	0.000363464	0.0220931	0.000936964	0.00549673	0.00171192	0.00110061	4.85317e-06	0.0296585	0.633664
271	HMGCL	0.0965872	0.0217333	0.00554798	0.0561199	0.00116241	0.000755484	0.000127344	0.00519048	0.0489486	0.0232486	0.00024269	0.00549358	0.000284685	2.44101e-05	0.000121119	0.000292309	0.0361199	0.698
272	FUCA1	0.00155043	0.0609868	0.000362069	0.0407079	0.00362509	0.0162186	0.00997367	0.000713614	0.0404328	0.00616877	0.0114451	0.0153797	0.00140464	0.00659803	0.00303328	0.00266652	0.000290239	0.778443
273	PNRC2	0.00221963	0.0618333	0.0165013	0.00236563	0.00345596	0.00831633	0.00106425	0.00241909	0.0298953	0.000852843	0.0123719	0.00707538	0.0320692	0.00385768	0.0068044	0.0226715	0.0020778	0.784148
274	SRSF10	0.00149381	0.003034	0.0780468	0.0174144	0.0260927	2.25153e-05	0.000255705	0.00942276	0.00827328	0.000967967	0.000907013	0.00673895	0.0410456	0.00960425	0.00903769	0.0639548	2.05807e-06	0.723686
275	IFNLR1	0.000115277	0.0417741	0.0379555	0.00346687	0.0044351	0.0885911	0.0020318	0.0369394	0.0681797	0.0174519	6.19143e-06	0.0411549	0.0105604	0.00601562	0.0228441	0.00112968	0.00593874	0.61141
276	STPG1	0.0336072	0.00701231	0.0059835	0.0537457	0.0207277	0.000146796	0.0239257	0.0285194	0.00965612	0.00853427	0.000672341	4.53347e-05	0.00335532	0.00670413	0.0109522	0.00606738	0.000556394	0.779788
277	NIPAL3	0.377138	0.0694846	0.00607796	0.0318603	0.0204439	0.0288611	0.00441626	0.0225171	0.0109192	0.0215786	0.0343686	1.7344e-05	0.000288419	0.00326245	0.00123834	0.000311968	0.00410781	0.363108
278	RCAN3	0.393683	0.00888011	0.0398549	0.0258965	2.80887e-05	0.0925828	0.010196	0.0384882	0.0171102	0.021471	0.0110372	0.00430585	5.34634e-07	0.0112215	0.00155038	0.00235645	0.000513768	0.320823
279	SRRM1	0.255657	0.0191485	0.000729809	0.0301405	0.0171026	0.0163112	0.0038448	0.059914	0.0163193	0.0244272	9.80663e-05	3.91312e-05	0.00637119	0.0150781	0.0167467	6.12873e-05	0.00229329	0.515717
280	CLIC4	0.575577	0.0143625	0.0247848	0.00110487	0.00612697	0.00355908	0.012328	0.00986394	0.0298548	0.0397542	0.0150736	0.0162493	0.00690969	0.0134058	0.00291129	0.00779069	0.0049952	0.215349
281	SYF2	0.00724926	0.00106435	0.029143	0.00179757	0.0179593	0.00886725	0.0213585	0.00319643	0.000378097	4.02562e-05	0.00289888	0.00968643	0.00711103	3.57984e-07	0.00984831	0.00998563	0.000434686	0.868981
282	RSRP1	0.0188054	0.0364403	0.00193628	0.00426867	0.00233643	0.000345238	0.0198905	0.00115149	0.00176149	0.106082	0.00350042	0.0104315	0.0785254	0.000217328	0.00221269	0.00483681	0.0619004	0.645358
283	SDHDP6	0.00358446	0.0104215	0.00106267	0.0334504	0.00217217	0.0246286	0.00522749	4.46958e-05	1.36113e-05	0.00145884	0.0223427	0.000270377	0.000163904	0.00657128	0.0061968	0.0277445	0.0101634	0.844483
284	TMEM50A	0.0475298	1.9338e-05	0.00855211	0.0208388	0.00511311	0.081445	0.0303438	0.0100938	0.0317879	0.00871715	0.0374914	0.00801303	0.00253972	0.0153295	0.000204596	0.044886	0.00170992	0.645385
285	RHCE	0.00176155	0.00128445	0.00383581	0.00660599	0.00222596	0.0122827	7.24004e-05	0.000600611	0.0535566	0.0280922	0.00519791	0.0167428	0.0101217	0.0544017	0.0172757	0.00537853	0.0361973	0.744366
286	TMEM57	0.0610669	0.0131589	0.00320926	1.88899e-08	0.00487101	0.0197328	0.0258301	0.000622018	0.0104102	0.0190351	0.00223526	0.000259504	0.0295175	0.0121214	0.000142367	0.000434486	0.0190636	0.77829
287	LDLRAP1	0.496601	0.0358956	0.0110605	0.00826531	0.0399367	0.0112747	0.0277743	0.0179631	0.00927033	0.0568503	0.00585378	0.00792341	0.00164428	0.0054659	0.00365387	0.00122919	0.0199012	0.239436
288	MAN1C1	0.0970494	0.0215684	0.0603061	0.0425877	0.00252498	0.0597734	0.0323343	0.0334849	0.0267894	0.024278	0.00408114	0.00791313	0.0262918	7.11223e-05	0.00208502	0.00227324	0.00253648	0.554051
289	SEPN1	0.0804577	0.00464601	0.0357482	0.0690509	0.0948626	0.00122149	0.00293665	0.000996746	0.0109489	0.00361102	0.00446579	0.0223096	0.0249571	0.00613053	0.00646435	0.0262291	2.18742e-05	0.604941
290	MTFR1L	0.0480208	0.0081843	0.00348787	0.00830467	0.00190808	0.00921355	0.025673	0.0157974	0.000791139	0.0214808	0.0518487	0.0150087	0.000283242	0.0166575	0.0167857	0.0133116	0.000148001	0.743095
291	AUNIP	0.160332	0.00844891	0.0150858	0.00144918	0.00157172	0.0430954	0.00255272	0.000728044	4.03004e-05	0.00186715	0.00268646	0.04647	0.0177821	1.51825e-11	2.45743e-06	0.00328713	0.00180317	0.692797
292	PAQR7	0.000372782	0.0040427	0.0220106	0.098555	0.0154451	0.000580558	0.0138545	8.10804e-05	0.00771284	0.00344921	0.00615348	0.00158309	0.00131399	0.00396436	0.0132075	0.00445042	0.0068829	0.79634
293	STMN1	0.000151271	0.0360525	0.0366013	0.0297916	0.0509814	0.00366377	0.00354118	0.0700947	0.00780338	0.0263367	0.00306054	0.00535805	0.0421469	0.00690017	0.000257718	0.00584507	0.0103106	0.661103
294	PAFAH2	0.341015	0.0119259	0.0330091	0.0225673	0.000844791	0.00674277	0.0036789	0.00252099	0.0238475	0.00911057	0.0312631	0.0140677	0.00504401	0.00241158	4.17894e-05	0.000219202	0.00569718	0.485993
295	EXTL1	0.106235	5.0334e-05	0.0423768	0.0195825	0.00134377	0.021558	0.0122743	0.0111355	0.0106885	0.0126232	0.00243726	0.0075549	0.00100246	0.0131155	0.0123921	0.0169451	0.00189768	0.706787
296	PDIK1L	0.0810391	0.000991253	0.0302105	0.0503098	0.0470599	0.0137059	8.38711e-05	0.0122723	0.00229894	0.000887123	0.000800086	0.00050092	0.00074136	0.00541539	0.00117371	0.0243517	0.0152317	0.712926
297	FAM110D	0.0843331	0.00128863	0.0155742	0.000710588	0.011858	0.00472159	0.0388917	0.0312353	0.00531488	0.0480333	0.00011313	0.0175774	0.0015482	0.00960661	7.36225e-05	0.00169656	1.36112e-07	0.727423
298	ZNF593	0.0320984	0.000196094	0.00134089	0.0412894	0.00697694	0.0019078	0.0741487	0.00369599	0.00602932	0.000743555	0.00510242	0.00360159	0.00116123	0.00317145	0.0251264	0.00132799	0.0298812	0.762201
299	CNKSR1	0.0249253	0.00307847	0.0189302	0.000476793	0.0193077	3.1065e-05	0.0443209	5.33502e-06	0.0013688	0.000462904	0.00118931	0.0102793	0.0302101	0.0014502	0.000212167	1.05309e-05	0.0258939	0.817847
300	CEP85	0.371729	0.122439	0.00887404	0.00264268	0.0322298	0.00204733	0.0204223	0.0520865	0.0601437	0.0390659	0.0221121	0.00312054	0.00550707	1.70059e-06	0.000343091	0.00523049	0.0136502	0.238355
301	SH3BGRL3	0.0421711	0.00354353	0.00181223	0.00130066	0.0477499	0.035463	0.0018338	0.000241499	0.000741742	0.0123711	0.00609914	0.00590047	0.00774533	0.0180644	0.0148217	0.0171369	0.00596218	0.777041
302	UBXN11	0.0225902	0.0350679	0.0818682	0.0224046	0.000653092	0.0365918	0.0133343	0.00269911	0.0744711	0.00431594	0.0101095	0.010796	0.00360134	0.00655976	0.000403815	0.0233099	0.0183033	0.63292
303	CD52	0.0524791	0.0538984	7.08236e-05	0.00253851	0.000267114	9.31893e-05	0.000287793	0.0201994	0.0768775	0.000887111	0.00265902	0.00879909	0.0267409	0.00402279	0.00732348	0.00484561	0.00739865	0.730611
304	DHDDS	0.0389198	0.0031737	0.00537745	0.0335029	0.00762043	0.0147117	0.00447272	0.0130785	0.0130955	0.000687901	0.0190844	0.0346824	0.00412842	0.0233486	0.0107381	0.00637792	0.00944253	0.757557
305	HMGN2	0.33337	0.000742973	0.0718352	6.42659e-05	1.61595e-05	0.0201006	0.000493782	1.2728e-05	0.0241651	0.0372964	0.00882642	0.00175891	0.00050882	0.016123	8.78506e-06	0.00781084	0.00580716	0.471059
306	RPS6KA1	0.384589	0.0319463	0.0118159	0.00755704	0.0469338	0.000201878	0.0176893	0.0240084	0.0123394	0.0298577	0.00954644	0.0146892	0.0104211	0.00224194	0.00305986	0.00248603	0.00373941	0.386877
307	ARID1A	0.135591	0.00438585	0.00504645	0.0183135	0.0749831	0.00482991	5.03358e-06	0.0235853	0.00789736	0.00239462	0.00221022	0.0124423	0.0388811	0.000618989	0.000362487	0.0126851	0.000896777	0.654871
308	PIGV	0.0622712	0.0195594	9.849e-05	0.0101501	0.0297438	5.67868e-05	0.000197865	6.27566e-05	0.000120971	0.0064916	0.00216845	0.010777	0.00638382	0.00893195	0.00163366	0.00593315	0.0328452	0.802574
309	ZDHHC18	0.00348984	0.0153924	0.035531	0.0124651	0.0332086	0.00882035	0.000223748	0.00241877	0.00763514	0.0187606	0.00649735	0.0353429	0.0230681	0.0205355	0.00648321	0.0173545	7.96974e-05	0.752693
310	GPN2	0.00663494	2.478e-05	0.000243358	0.0743689	0.015065	0.0148869	0.000251342	0.00133777	0.0233614	0.00198342	0.00437956	0.010209	0.00247605	0.000428377	0.0219164	0.000460428	0.00280819	0.819164
311	GPATCH3	0.00684153	0.105894	0.000350413	0.0203375	0.0601243	0.013821	4.598e-05	0.0104332	0.00414499	6.21527e-05	0.00487737	0.00244306	0.0106009	0.00631644	2.09367e-05	0.0273259	0.0363411	0.690019
312	NUDC	0.018899	0.0137844	0.00624592	0.00241365	0.0724542	0.0693766	0.00220882	0.000814282	0.0238634	0.00806455	0.00506455	0.00910828	0.0460094	1.2484e-05	0.00995038	0.00197552	1.31595e-05	0.709741
313	TRNP1	0.313162	4.46551e-05	0.0214461	0.00283225	6.34325e-05	0.0366386	0.0196307	0.0193627	0.0531768	0.0239352	0.00788426	0.00552159	0.00354607	0.00536913	0.000356795	0.0254825	0.00172955	0.459817
314	SLC9A1	0.0315234	0.00114584	0.0943014	0.0040551	0.0400553	0.0127019	0.0115632	0.0197697	0.00645058	0.0179253	0.0072668	0.0133074	0.0207173	0.00203193	0.0110076	0.0203059	0.00035015	0.685521
315	CHCHD3P3	0.00235245	0.0172523	0.0723909	0.00749875	0.000613163	0.000512814	7.13582e-06	0.0499131	0.0024992	0.00330557	0.0175325	0.00592024	0.000838177	0.00825512	0.00375686	0.0189677	0.000879412	0.787505
316	NPM1P39	0.00251316	0.0853451	0.00011798	0.000296892	0.0016699	0.000393525	0.000391771	0.000144039	0.0506508	0.00081686	0.00362101	6.13127e-05	0.00110354	0.00115943	0.0550819	0.0354577	0.00120758	0.759968
317	WDTC1	0.000317967	0.00265259	0.0295729	0.00230385	0.061944	0.00296124	0.00905824	0.00392559	0.00154294	0.0175791	0.00435152	0.0438221	0.0124559	0.0152287	0.00217533	0.0180887	0.00147975	0.77054
318	TMEM222	0.012384	0.0778928	0.0478224	0.0784409	0.0137552	0.0123047	0.000245008	0.0161165	0.021654	0.000677761	0.00416826	0.0301578	0.000197996	0.000139144	0.000657111	0.011826	0.00281715	0.668743
319	RNU6-48P	0.00298309	0.0017264	0.00999058	0.0115998	0.0322926	0.007321	0.00341494	0.0480352	0.000323937	0.00187546	0.00958405	0.003642	0.0442477	0.00238867	0.00230783	0.0251788	0.000719009	0.792369
320	ACTG1P20	0.00511127	0.00283917	0.019633	0.00320068	0.015996	0.00613819	0.00396123	0.0063835	0.000347077	0.00323631	0.0244525	0.039648	0.0159717	0.0196143	0.0131105	0.00415348	0.00367379	0.812529
321	MAP3K6	0.00140054	0.00304268	0.0972935	0.132467	0.000236193	0.0422279	0.00204857	0.000194963	0.000447912	0.0168818	0.0121401	0.00470791	0.0174232	0.00827328	0.00592646	0.00242104	0.0110719	0.641795
322	GPR3	0.0152709	0.0264549	0.0397526	0.0122009	0.000551609	0.00592348	0.0339049	0.0349817	0.000244532	0.000326656	0.0299898	0.00272915	0.00546076	0.016887	0.000560938	0.000564415	0.0266278	0.747568
323	WASF2	0.585454	0.000910081	0.0251097	2.20845e-05	0.0411495	0.000358271	0.0160427	0.0035213	0.0197106	0.0291627	0.00395447	2.75345e-06	0.0034526	0.00183949	0.000122924	0.00122549	0.000305282	0.267656
324	AHDC1	0.0167863	0.0130266	0.0550723	0.0122333	0.0610864	0.0398051	0.00345181	0.0145067	0.0257555	0.00370376	0.000123869	0.00972513	0.0178642	0.000438538	0.000149429	0.0190127	0.000850271	0.706408
325	FGR	0.120002	0.0056729	0.0208074	0.187285	0.00208814	0.000763333	0.000609256	0.00833023	0.00135281	0.00545497	0.0392663	0.0290469	0.000955966	0.000760851	0.0339254	0.000698892	0.00440429	0.538575
326	IFI6	0.0127348	0.0191339	0.00182722	0.112748	0.0050648	0.00122939	0.00904055	0.0229607	0.011324	0.00991775	0.00607742	1.58005e-05	0.00659597	0.0021689	0.00389876	0.0371911	0.0650773	0.672994
327	FAM76A	0.0217366	0.0313366	0.00544411	0.0165224	0.000172662	0.000840645	0.000845772	0.0244424	0.0959867	0.00094911	0.00719434	0.000613844	0.00198754	0.00144885	0.000170535	0.000499827	0.0113162	0.778492
328	RPEP3	0.000845801	9.82903e-05	0.00243868	0.0206384	1.47445e-07	0.000522737	0.0023466	0.00518239	0.043629	0.00135695	0.00800358	0.0215722	0.00562259	0.0183757	0.000900146	0.0023343	0.0142823	0.85185
329	STX12	0.00589933	0.00896264	0.00629934	4.4474e-05	0.000545864	0.0336747	0.00705845	0.018816	0.0111207	0.0138017	0.00113236	0.0413336	0.0117005	0.0100035	1.21644e-05	0.00589717	0.00108642	0.822611
330	PPP1R8	0.133671	0.0139107	0.0369595	0.00123016	0.0161579	0.0073844	0.0453134	0.0177801	0.00651338	0.0562418	0.0406328	0.0213113	0.00126925	0.00147703	0.0132646	0.00189191	0.0092759	0.575715
331	SCARNA1	0.0249747	0.0193675	0.0378297	0.0289661	0.0057196	0.000577828	0.00280788	8.99264e-05	0.0138849	0.0136826	0.0245699	4.60213e-05	0.0168531	0.00383562	0.00222238	0.00371822	0.00671054	0.794144
332	THEMIS2	0.361546	0.0650598	0.00138245	0.0134887	0.0105856	0.00128297	0.0178101	0.0494668	0.000314468	0.0470901	0.00098603	0.00168707	0.00822798	0.013721	0.00740754	0.000738535	0.00612552	0.393079
333	RPA2	0.0200171	0.0189914	0.000342033	0.000343103	7.9089e-05	0.00128617	0.005368	0.00139669	0.000831131	0.0089479	0.00182592	0.00417679	0.0279221	0.00398394	6.17212e-08	0.00132359	0.000987132	0.902178
334	SMPDL3B	0.00650422	0.00189645	3.25838e-05	0.0131188	0.00306568	0.0380213	0.00940695	0.0166447	0.00358808	0.00605776	0.0020066	0.00142254	0.0250354	0.00019298	0.0106534	0.0086437	0.00250901	0.8512
335	XKR8	0.287176	0.0189475	0.00828746	0.00844993	0.00854631	0.000993484	0.0257987	0.0132591	0.0125497	0.00389194	2.57821e-06	2.5094e-06	0.00638777	0.00646723	0.000311452	0.0075022	0.00339006	0.588036
336	EYA3	0.00384996	0.0114781	0.00354299	0.0280487	0.00125986	0.0130161	0.0029169	0.00712443	5.58496e-05	0.000559561	0.00781096	0.00124483	0.00698086	0.0624729	0.0313144	0.0012223	0.00116436	0.815937
337	RN7SL559P	0.00113955	0.0394108	0.0142307	0.00256987	0.00581073	0.0660663	0.00505742	0.00886848	0.00258031	0.000116828	0.00144099	0.020098	0.00602195	0.0264341	0.0432946	0.0356801	0.00555488	0.715624
338	SPCS2P4	0.0548511	8.03362e-05	0.000705997	0.0115513	0.00999225	0.0197472	0.0048845	0.00743227	0.00225528	0.00886835	0.00140005	0.0217382	0.000944448	0.0133309	0.00104851	0.00521726	0.0102195	0.825733
339	PTAFR	0.216921	0.00126044	0.0596995	4.36136e-06	0.0016404	0.00200668	0.00125802	0.000134016	0.000167276	0.0503355	0.000450502	0.00937465	0.000486107	0.000589845	0.0121742	0.000794665	0.0112078	0.631495
340	DNAJC8	0.0134709	0.0160145	0.00833586	0.000108762	2.26455e-05	0.000317391	0.00696258	0.0039078	0.000869458	0.000162131	0.00698793	0.00946905	0.00191549	0.0184746	0.00113788	0.0176585	0.000378222	0.893806
341	ATPIF1	0.200461	0.000508709	0.0108939	0.00112067	0.00781415	0.0347889	0.000475032	0.00749853	0.0122806	0.00786542	0.0058769	0.0229293	2.4008e-05	0.0127102	0.0505722	9.37691e-07	0.0137139	0.610465
342	SESN2	0.0739173	0.0123595	0.019446	0.0150028	0.000812807	0.0142727	0.00400339	0.0122576	0.0111553	0.0293727	0.000238022	0.00733858	0.0049041	5.15859e-05	0.0047223	0.00518331	0.00164847	0.783314
343	MED18	0.00648008	0.0256641	0.0329793	2.8698e-05	9.25639e-05	0.00259584	0.00892708	0.0339393	0.000169285	0.00624258	0.000451073	6.04375e-05	0.01599	0.000385788	0.00696885	0.00237301	0.0408027	0.815849
344	PHACTR4	0.368104	0.000500912	0.0134732	0.0222595	0.0515653	0.00582621	0.0359703	0.0458754	0.00136908	0.0213732	7.84862e-05	0.00196467	0.0013945	0.000284128	0.000404359	9.82755e-05	0.00089814	0.428561
345	RNU6ATAC27P	7.60693e-06	0.000303432	0.0167038	0.00433114	0.000992798	0.0317185	0.0159706	0.007936	3.84035e-05	0.0374247	0.00542737	0.00299431	3.17148e-05	0.00226678	0.00579788	0.021948	3.60043e-05	0.846071
346	RCC1	0.00282246	0.0347342	0.00152831	0.000108249	0.0156181	5.33699e-05	3.36305e-05	0.0069454	0.0496325	0.00919918	0.0154319	0.000902109	0.0103297	0.00254292	0.0141174	0.00519398	0.000642673	0.830164
347	SNHG3	0.00363791	0.00369362	0.0226828	0.021699	0.00121395	0.00896287	0.0169944	0.00675232	3.46929e-06	0.013787	0.00587243	5.75049e-07	0.0110705	0.00980768	0.0111058	1.0717e-06	0.000484052	0.862231
348	SNORA73B	0.0125868	0.00113314	0.000240222	0.00897938	0.00124773	0.0258339	0.000293355	0.0373632	0.022508	0.00169101	0.031919	0.000698909	0.00529569	0.00231652	0.00779526	0.000107025	0.0285973	0.811394
349	TRNAU1AP	0.00573296	0.0336979	0.00223933	0.0357906	0.0298377	0.0327743	0.000397133	0.0021492	0.000167983	0.0183273	0.00232522	0.00480116	0.0141885	0.00212411	0.00565237	0.0266429	0.0213109	0.76184
350	SNHG12	0.00102926	0.0144067	0.00063593	0.142515	0.000606602	0.0271898	4.45805e-05	0.00284241	0.00343155	0.00329241	0.00074878	0.0284134	0.00644379	0.0734895	0.0387912	0.00157089	0.0362821	0.618266
351	SNORD99	0.0651398	0.0122278	0.00405883	0.0495719	0.0428929	0.000396024	9.32647e-05	0.0196095	0.00538254	0.00783285	0.00414817	2.65381e-05	0.00390453	0.00789531	0.00258086	0.0180922	8.77533e-06	0.756138
352	TAF12	0.00336432	0.00534054	0.00891295	0.0042096	0.0387118	0.00527332	0.00411689	0.0425298	0.00935236	0.0233885	0.000602426	0.00112359	0.00730626	0.0174021	0.000854478	0.0117116	0.0376977	0.778102
353	GMEB1	0.0074502	0.00779439	0.0107019	8.25093e-07	0.0192719	0.00554737	1.23466e-05	0.00262458	0.0149338	0.0132042	0.0461066	0.0153868	0.00492858	0.0122449	0.0207484	6.43592e-05	0.0139118	0.805067
354	YTHDF2	0.166235	0.0103794	2.42302e-05	0.00847707	0.0089114	0.0701906	0.0254116	0.00126406	0.0112962	0.0314856	0.0113406	0.0366481	0.00415833	0.00963965	0.00143529	0.000238993	0.00162293	0.601241
355	OPRD1	0.189706	0.00309337	0.0433395	0.000706966	0.00168974	0.0231787	0.0496246	0.0270221	0.0606053	0.0243065	0.020831	0.0388263	0.0198918	0.03102	9.26786e-06	0.000466148	0.0131967	0.452487
356	EPB41	0.106035	0.000867614	0.0163155	0.00458587	0.0397474	0.135628	0.000744013	0.00301379	0.00152818	0.0530354	0.0290804	0.0193148	0.000364824	0.0145841	0.00502238	1.41464e-07	0.0119074	0.558225
357	TMEM200B	0.0423451	0.0679126	0.0162933	0.0448022	0.0150429	0.0190821	0.00336246	0.00213285	0.0115073	0.0124358	0.00800393	0.00694385	5.316e-06	0.0177255	0.0306964	0.0111866	0.00513129	0.68539
358	SRSF4	0.145117	0.0281236	4.08196e-05	0.000972968	0.00740425	0.000101017	0.0137629	0.00112364	2.76283e-05	0.00413852	0.000675164	0.0067342	0.00146588	0.0132946	0.00108666	0.00799776	0.00492935	0.763004
359	MECR	0.0679023	0.0460303	0.0350423	0.0366609	0.0106257	0.000702016	0.00155194	0.00659187	0.0143029	0.00634528	0.0466734	0.00833068	0.00585422	0.00331211	0.000245612	0.0359501	0.00873542	0.665143
360	PTPRU	0.000703081	0.0209065	0.0818339	5.4023e-08	0.111845	0.00547476	0.00115308	0.000836417	0.00271427	0.00261975	1.82267e-07	0.0164513	0.0105943	4.2515e-06	8.22761e-06	0.00123339	0.000231853	0.74339
361	MATN1-AS1	0.363801	0.0346202	0.0180697	4.15575e-05	0.0268832	0.00637994	0.0495721	0.0196364	0.0191789	0.0517293	3.70154e-05	0.0594892	0.00022009	0.0180441	0.00400763	0.00325048	0.017952	0.307088
362	LAPTM5	0.197283	0.00997563	0.0332342	0.0434645	0.00581631	0.00538243	0.000353134	0.00492448	0.00376604	0.0279584	0.000609269	0.0184969	0.000932466	0.0275301	0.012586	1.03749e-07	0.000456794	0.607231
363	SDC3	0.0485732	0.0103757	0.00411519	0.0971377	0.0667133	0.016142	0.00172561	0.000218143	0.00209475	0.00198116	9.46622e-05	0.00447917	0.012045	0.000628986	0.0444724	0.0174329	0.000341452	0.671429
364	PUM1	0.0293954	0.0132301	0.0384855	0.016067	0.00794404	0.0132045	0.035108	0.00269939	0.021181	0.00843007	0.0162691	0.00319487	0.0198629	0.0395433	0.0431416	0.00508317	0.0259864	0.661174
365	NKAIN1	0.239756	0.0245871	0.000856569	1.75511e-05	0.0809423	0.00436558	0.00160521	0.00108849	0.0201659	0.0217323	0.0015064	0.000532406	0.000831225	0.00663531	0.00210544	0.0269827	0.00245314	0.563837
366	SNRNP40	0.244408	0.0621711	0.0106652	0.0148049	0.0266949	0.0060906	0.0239994	0.00142698	0.0349451	0.049331	0.00957378	0.000537427	0.0121693	0.0129054	0.000434897	0.00387147	0.000340982	0.485629
367	ZCCHC17	0.0861546	0.00673729	0.00451133	0.0127446	0.000399877	0.0251038	0.000382564	0.00184846	0.00129705	0.0249913	0.00096651	0.0296268	1.67843e-05	0.00560131	0.0305951	4.21143e-06	0.00546697	0.763551
368	FABP3	0.0793766	0.0285346	0.0176571	0.0243131	0.00173029	0.0643306	0.00589458	0.00365228	6.15592e-05	8.67672e-06	0.000187878	0.00311349	0.00412215	0.0044594	4.68313e-05	0.0215835	0.00195628	0.738971
369	TINAGL1	0.00233061	0.0184741	0.0267536	0.11346	0.000832557	0.000703366	0.0260098	0.00742238	0.00638577	0.000710747	0.00351584	0.0197942	0.00591543	0.000184524	0.00407055	0.00174969	0.000197717	0.761489
370	HCRTR1	0.00257287	0.0334867	0.0151306	0.0793776	0.00135921	0.130149	0.00733045	0.000428543	0.00059468	0.00406432	0.013626	0.0152269	0.0404521	0.00427124	0.0334242	5.4495e-05	0.000127199	0.618324
371	PEF1	0.011668	0.0425768	0.0241966	0.0652719	0.0075036	0.00417439	0.0170937	0.0551109	0.00759654	0.00145141	0.00271017	0.00432885	0.0110127	0.00433674	0.018939	0.012186	0.00643029	0.703412
372	COL16A1	0.108779	0.0471491	0.00905992	0.0425304	0.0166608	0.00106029	0.0084936	6.21535e-05	0.00809976	0.0409004	0.0124997	0.0230624	0.000136613	0.00301291	0.0100411	0.00558202	0.0780295	0.584841
373	ADGRB2	0.0362041	4.0709e-05	0.0842623	0.00419371	0.031985	0.0365831	0.0581809	0.00054864	0.000947468	0.000640893	0.000337615	0.00763911	0.00605973	0.0044866	0.0015437	0.00822771	0.00284154	0.715277
374	MIR4254	0.0703422	0.0365449	0.0153285	0.00169239	0.00667849	0.0197113	0.00159478	0.00124742	2.71541e-07	0.00118876	0.00688506	0.0222541	0.0052366	0.00783253	0.0330364	0.00727135	0.0339848	0.72917
375	PTP4A2	0.421801	0.0274405	0.033066	0.0194084	0.00872561	0.0154538	0.0468299	0.0291226	0.0215869	0.0322314	0.0200986	0.0251152	3.39403e-05	0.0170569	0.00115691	0.000471297	0.0120631	0.268338
376	KHDRBS1	0.0761241	0.00131232	0.0272831	0.000227356	0.000316547	0.001739	0.00160786	0.0287836	0.0260694	0.00642793	0.0250597	0.020927	0.000745411	0.0141153	0.00553285	0.0108959	0.0309695	0.721863
377	TMEM39B	0.0192243	0.0017593	0.0329052	0.0155637	0.080674	0.00392083	0.00465076	0.00185283	0.00936863	0.000124605	0.00269433	0.00831589	0.00315568	0.00674611	0.00667113	0.00410426	0.00659835	0.79167
378	MIR5585	0.000610915	0.0460531	0.0355537	0.0159009	0.0470147	0.00235303	1.82616e-07	0.00307192	6.4145e-05	0.00700191	0.0715071	0.00129717	0.00136487	0.0452245	0.0236128	0.0208519	0.0456658	0.632851
379	KPNA6	0.00849758	0.0217375	0.0100754	0.00289515	0.00547666	0.00453695	0.00283853	0.00795806	0.00404984	0.0105403	0.0246452	0.00907024	0.0115083	5.79491e-06	0.0050321	0.00943175	0.00254723	0.859153
380	TXLNA	0.146105	0.000101707	0.000676881	0.0416283	0.0469317	0.00335431	0.00501172	2.6825e-06	0.00325888	0.00127694	0.00113073	0.0168208	0.00400056	0.00211125	0.00169112	0.0050146	0.00268068	0.718202
381	CCDC28B	0.0429992	0.0179537	0.000675918	0.0442198	0.00188108	0.00162308	0.00674268	0.00833	0.000149284	0.00714742	0.0116853	6.97988e-05	0.00807801	0.00349519	0.0366172	0.00735397	0.0138771	0.787101
382	IQCC	0.191317	0.00397048	6.8331e-05	0.00289219	0.00471831	0.0266409	0.00933647	0.0365528	3.35862e-06	0.000767526	0.0223181	0.000368213	0.00355562	0.011228	0.0250868	0.0135897	0.0161488	0.631437
383	TMEM234	0.00252502	3.43106e-05	0.0383851	0.0248772	0.0140921	0.0292897	0.0141794	0.0170496	0.000480905	7.24045e-05	0.0118368	0.013365	0.017891	0.00398735	0.0282077	0.0336824	0.00928951	0.740754
384	EIF3I	0.0320127	0.0185314	0.00498145	0.149182	0.00539486	0.00742001	0.00546892	0.0624874	0.00737395	0.00245094	0.0110987	0.000870676	0.00033806	0.000632951	0.00114619	0.00142118	0.00099017	0.688198
385	MTMR9LP	0.281156	0.0400581	0.000123118	0.00198155	0.0408454	0.0216962	0.017614	8.41866e-06	0.00356571	0.0864591	0.00721733	0.0232019	0.01495	0.00103022	0.000321027	0.0162942	0.0417265	0.401751
386	HDAC1	0.45006	0.0481532	0.0308517	0.001573	0.00577828	0.000229591	0.00691215	0.000942048	0.000790901	0.0456741	0.00947502	2.84632e-05	0.0197337	0.00160084	0.000306656	0.020523	0.00106958	0.356297
387	MARCKSL1	0.585781	0.0173481	0.0125565	0.00575319	0.0351975	0.0114437	0.0243934	0.00582389	0.0272052	0.0558094	0.0123391	0.00215381	0.000332326	0.000154507	0.000300997	0.000391272	0.00577715	0.197239
388	TSSK3	0.0787612	0.0239849	0.00368485	0.00448507	0.00127763	0.00681556	0.000250552	0.00888176	0.0240675	2.68337e-05	0.0488063	0.00348334	0.000902052	0.0243951	0.00131981	0.000719666	0.024891	0.743247
389	FAM229A	0.0927565	0.00515333	0.0267751	0.00662355	0.0235307	0.0203605	0.0143624	3.64977e-05	0.0282183	0.00603245	0.00127005	0.0350086	0.00783528	0.00195826	0.00541282	0.027428	0.00224508	0.694993
390	BSDC1	0.0143626	0.0196075	0.00664328	0.0797068	0.0315303	0.00339359	0.00362716	0.0156708	0.000885192	0.000655281	0.000221095	0.0150277	6.03221e-05	0.00586549	0.00920567	0.0209455	0.00479255	0.767799
391	ZBTB8B	0.00755419	0.0825101	0.00287335	0.0133441	0.000730959	0.0103551	0.00678835	0.000737809	0.0460573	0.00279831	0.00442627	0.00020376	0.00320264	0.000447751	0.0236784	0.00364553	0.000379977	0.790266
392	ZBTB8A	0.00326605	0.00675006	0.000100777	0.0285211	0.0139362	0.00201181	0.004009	0.0372038	0.011475	0.000513005	0.0430846	0.000198494	0.0153052	0.00529348	0.0066109	0.000324045	0.0120209	0.809376
393	ZBTB8OS	0.0818771	0.0498603	0.01475	0.0274332	0.00683069	0.0126461	0.0281355	2.36882e-06	0.0191126	0.00146751	0.0019548	0.00760194	0.022494	5.58291e-05	0.0130938	5.4877e-05	0.00169874	0.710931
394	RBBP4	0.013936	0.0193787	0.050695	0.00216416	0.0183308	0.0396411	0.00190433	8.27003e-07	0.0251725	3.58668e-05	0.00227946	0.0084332	0.00501618	0.0069405	0.00737523	0.0052572	4.81827e-05	0.793391
395	SYNC	0.0123905	0.0526748	0.00538627	0.000473115	0.00500539	0.00728177	0.00010138	0.00816173	0.0230415	0.0134062	0.140531	0.00815119	0.0422063	0.00320569	0.00430808	0.00869537	0.0462312	0.618748
396	KIAA1522	0.0660747	0.0187614	0.0233035	7.13285e-05	0.00238551	0.0497474	0.0200135	9.43141e-05	0.00131055	0.0294131	0.00891347	0.0496543	0.0262246	0.0031787	0.00513122	0.0109769	0.00278774	0.681958
397	YARS	0.223198	0.00110554	0.0304645	0.014757	0.0226936	0.0225062	3.10576e-07	0.000942189	0.00510324	0.0169239	0.00025838	0.00453857	0.0331108	0.000418086	0.00374962	0.0138536	4.4358e-05	0.606333
398	S100PBP	0.361044	0.0257268	0.0406394	0.0119794	0.0082794	0.000286208	0.0252807	0.0450255	0.0541659	0.0542628	0.00624824	0.0197199	0.000841005	0.0102752	0.00380978	0.00674143	0.000901834	0.324772
399	FNDC5	0.255292	0.0379219	0.0709876	0.0156101	0.0172454	0.0196888	0.00184472	0.0128164	0.000175681	0.0406151	0.00175351	0.0161757	0.00171874	0.00719589	4.11558e-06	0.0035206	0.0259769	0.471457
400	HPCA	0.049746	0.00144963	0.0276746	0.0507831	0.010989	0.119451	0.0181972	0.00609514	0.00584303	0.0146873	0.0135265	0.00732839	0.0128776	0.00404222	0.0119519	0.00274497	0.0114229	0.63119
401	TMEM54	1.05596e-05	0.00949143	0.0220927	0.0105267	0.0166856	0.00671981	0.00458741	0.0169404	0.0116854	0.000621087	0.003355	0.00210526	0.0623665	0.0222812	0.000691507	0.0137552	0.00672075	0.789363
402	RNF19B	0.0662699	0.00362897	0.0351002	0.00290505	0.0075157	0.00185729	0.0777466	0.00252511	0.00890617	0.000370919	0.000334647	0.0224834	0.000284804	0.045108	0.0310746	0.00171489	0.00263394	0.68954
403	AK2	0.462211	0.00752954	0.00991096	0.00874161	0.0269766	0.00140745	0.0183748	0.0019244	0.0155528	0.022651	0.00523234	0.0113054	7.89644e-05	0.00393429	0.00547684	0.00324667	0.00121523	0.394231
404	AZIN2	0.157925	0.0186375	0.00713091	0.000812554	0.0332982	0.0226312	0.000911525	0.0037623	7.93765e-06	0.0855352	9.98639e-05	0.00738455	0.0163452	3.5793e-07	0.0012193	0.00255779	0.0136852	0.628055
405	TRIM62	0.388687	0.0592596	0.0115374	0.00147558	0.0406511	0.00135551	0.00548752	0.0187181	0.00240719	0.0447884	0.0145992	0.00147068	0.000242952	0.00433913	0.0156882	0.00562319	0.0141513	0.369518
406	ZNF362	0.000273798	0.00399821	0.023498	0.00533695	0.0591261	0.00351148	0.000101678	0.00102809	3.71188e-05	0.0328118	0.00990397	0.0218124	0.0601969	0.00190098	0.0131134	0.0187679	0.0006024	0.743979
407	PHC2	0.221382	0.0451786	0.0366422	0.0175479	0.0511694	0.0146575	0.00603563	0.0191185	0.0395418	0.0126477	0.00669849	0.00319179	0.000773338	0.0208912	0.00304733	0.0467965	0.00524971	0.449431
408	RN7SKP16	0.153624	0.0227644	0.00444862	0.00140575	0.0230308	0.00137308	0.00150557	0.0237079	0.00530072	0.0809279	0.0112172	1.83427e-06	0.00134815	0.00923245	0.00169264	0.00445774	0.0392428	0.614719
409	ZSCAN20	0.000702421	0.0211433	0.00130531	0.0284371	0.0170723	0.00977883	0.00802978	0.00315357	0.00648038	0.022036	0.00183295	0.0188732	0.00478845	0.0197594	0.00306545	0.000134021	0.0248524	0.808555
410	CSMD2	0.0189999	0.00957642	0.0251348	0.00410453	0.0205213	0.00115711	0.0102364	0.0195991	0.00638552	0.00773673	0.00106363	0.00100783	0.0136505	0.000976356	0.000809227	0.00389561	2.21147e-05	0.855123
411	SMIM12	0.157551	0.0326488	0.0582401	0.0344254	0.00401069	0.0166504	0.0155817	0.017195	0.0190562	0.00320798	0.00666419	0.014956	0.0120247	0.00726796	0.000268615	0.0184906	0.0152817	0.566479
412	GJB5	0.00062195	0.0039471	0.009998	0.00423417	0.00175974	0.0166812	0.00200392	0.0121617	0.00547529	0.00701012	0.000315823	5.53684e-05	0.000116552	0.0394437	3.51556e-06	0.000330206	0.0144731	0.881369
413	GJA4	0.0200537	0.0420313	0.0271789	0.114327	3.08247e-05	1.09993e-05	0.0145415	0.00457145	0.0102302	0.00376412	0.0217429	0.00059754	0.000883775	0.0520048	0.0142407	0.0424908	0.041519	0.58978
414	DLGAP3	0.0763002	0.0221431	0.0356795	0.0234742	0.00579974	0.00870896	0.0243813	0.0103028	0.0167388	0.0193277	0.000130203	0.03873	0.00522188	0.00776605	0.0511528	0.00178362	0.00474641	0.647613
415	ZMYM6	0.0290668	8.20295e-05	0.0541564	0.0110081	0.0201474	0.0109799	0.00624944	0.00436679	0.0496777	0.0141705	0.00143027	0.000341905	0.0119723	0.000878247	0.0132615	0.00657226	0.00203411	0.763604
416	ZMYM1	0.218233	0.00695583	0.0313778	0.0493195	0.00561899	0.00145954	0.00457208	0.00246038	0.0540213	0.0310107	6.18295e-05	0.0182734	0.00624347	0.0146976	0.00261316	0.0265911	9.86194e-06	0.526481
417	SFPQ	0.0127351	0.0230685	0.0261287	0.0335632	0.0143833	0.0201412	6.71518e-06	0.00401086	0.00399398	0.000557582	0.0046233	0.000366601	0.00045398	0.000457911	0.000970999	0.0304055	0.00472796	0.819405
418	ZMYM4	0.0836787	0.020569	0.0281241	0.0510304	0.054185	0.0181318	0.000656427	0.00712469	0.0170614	0.015263	0.0149649	0.00151629	0.000464672	0.0158798	0.00672896	0.000462143	0.0264595	0.637699
419	RPL5P4	0.00581899	0.0406204	0.000575008	0.00575313	0.0192602	6.485e-05	0.00336964	0.0426614	5.06009e-05	0.0388437	0.0111958	0.00233624	0.0157137	4.49918e-05	0.0195012	0.00314597	0.0872686	0.703776
420	KIAA0319L	0.00724771	0.0487614	0.0724249	0.0247068	0.000279391	0.0249921	0.00962172	0.00507234	0.019987	0.0131589	0.0211548	0.0174842	0.00316787	0.0245875	0.0311682	0.0438081	0.000156115	0.632221
421	NCDN	0.0806356	0.000299253	0.0796967	0.0152395	0.0327365	0.0182664	0.0218353	0.00758264	0.00987518	0.0178375	0.00126645	0.0236843	0.0104978	0.00406703	0.00595968	0.012968	0.00353947	0.654013
422	TFAP2E	0.0660534	0.0163217	0.0704533	0.0526746	0.0187781	0.0475096	0.00172098	0.0181346	8.38461e-05	3.03454e-05	0.000167063	0.00535133	0.0598561	0.00398701	0.0112159	0.0263076	0.00313287	0.598221
423	PSMB2	0.000120358	0.104571	0.0190818	0.0647859	0.000286492	0.0190123	0.0176592	0.00501765	0.00822936	0.00670538	0.0023596	0.0126283	0.00316015	0.0122234	0.00403327	0.00840908	0.0263844	0.685332
424	C1orf216	0.294404	0.0216954	0.00549829	0.0220966	0.000321438	0.000775651	8.23837e-05	0.0547507	0.00402054	0.00324247	0.0242236	0.00108851	0.00873749	0.00277533	0.000501433	0.0130623	0.00117826	0.541546
425	CLSPN	0.337948	2.83076e-06	0.000816511	0.00945888	0.00662348	0.00112499	7.59569e-06	0.000755779	0.00198056	0.0112461	0.0100564	0.000843406	0.00476104	0.000788386	0.00176402	0.00270314	0.0107781	0.598341
426	AGO4	0.0436588	0.00178972	0.00281718	0.0128744	0.00174179	0.0503882	0.00022443	0.0142252	0.0902179	0.00119084	0.0331429	0.00211688	0.0021552	0.000361995	0.011911	0.00135483	0.0209912	0.708838
427	AGO1	0.0667299	0.00711049	0.00310627	0.0806585	0.0115166	0.0200148	0.0152263	0.000246037	0.00311132	0.00028186	0.0290751	0.0417684	0.0536627	0.00614091	0.0168883	0.00173672	0.00927929	0.633446
428	AGO3	0.280804	0.000347493	0.0286371	0.049139	0.0120391	0.00444736	0.0239962	0.0282901	0.00342053	0.0212835	0.0282098	0.0024126	0.0143321	0.00980702	0.00285149	0.0233203	0.00541739	0.461245
429	TEKT2	0.0367252	0.00235883	0.00182416	0.00445525	0.0187585	0.00379202	9.14802e-05	0.00327362	0.0015738	0.00312927	0.0282921	0.0130327	0.000197827	0.0166694	0.116781	0.000999771	0.00290906	0.745136
430	ADPRHL2	0.0576288	0.0195015	0.00105478	0.0168762	0.0610755	0.00106691	0.0189457	0.00268976	7.55805e-05	0.0222845	0.00769351	0.0022634	0.000754138	0.00281617	0.0108075	0.00217006	0.0161912	0.756105
431	COL8A2	0.092452	0.0345464	0.0024524	0.142313	0.00248017	0.000350857	0.00277102	0.00433155	0.000259933	0.0181851	0.00371693	0.0194925	0.0121609	0.0429902	0.0124644	0.00775914	0.00930605	0.591968
432	TRAPPC3	0.137848	0.0118561	0.00015812	0.0304995	0.000712463	0.0233702	0.000577908	0.0517876	0.0165306	0.00435758	2.15723e-05	0.00818224	0.0107961	0.000328968	0.0111179	1.35214e-05	0.00885295	0.682988
433	MAP7D1	0.141711	0.0048256	0.0109416	0.0018907	0.172396	0.0161335	0.000567709	0.017339	0.00214388	0.00797761	0.0505624	0.00119823	0.0101929	2.29944e-05	0.000392369	0.00685706	0.0112815	0.543566
434	THRAP3	3.87782e-06	0.00731896	0.000593395	0.018697	0.00374435	0.0133957	0.0104615	3.6542e-06	0.00018458	0.000847602	0.0284679	0.00891408	0.000777942	0.000562064	0.0545165	6.97919e-06	0.0101156	0.841388
435	SH3D21	0.0784717	0.00374646	0.0906515	0.00777715	0.00750274	0.0232689	0.00141867	0.00598462	0.0325516	0.0178086	0.0238346	0.0239921	0.0201166	0.00626366	0.00852268	0.00794817	0.00156243	0.638578
436	EVA1B	0.00041843	0.00525876	0.0588027	0.0427516	0.00254675	0.0272541	0.000990231	0.0129113	0.0254971	3.77514e-05	0.000314868	0.000103769	0.000407729	0.00125788	0.0284642	0.00200524	4.35351e-05	0.790934
437	STK40	0.0079688	0.0567805	0.00228738	0.0108074	0.0341576	0.00527821	0.00128959	0.0163851	0.00969689	0.00669776	0.00070228	0.0100677	0.00736743	0.0158783	0.0201084	0.0044667	0.0032282	0.786832
438	LSM10	0.0126438	0.00176204	0.00850645	0.000691897	0.00802083	0.00295954	0.0327046	2.65633e-05	4.85939e-05	0.000424354	6.6298e-05	0.0156674	0.00141723	0.0113695	0.00749225	0.0179904	0.0422922	0.835916
439	OSCP1	0.245777	0.0017519	0.00914957	0.0226545	0.0105891	0.00716474	0.0499222	0.0697034	2.8148e-06	3.91107e-06	0.00533431	2.83494e-07	0.00454027	0.0270405	0.0105308	0.00565807	0.00925273	0.520924
440	MRPS15	0.143027	0.00687519	0.0129911	0.0407298	0.006086	0.00625857	0.0404765	0.0126143	0.0209411	0.00549525	0.00448367	0.00197735	0.0177493	0.0144406	0.012003	3.85191e-05	0.0103775	0.643435
441	CSF3R	0.34864	0.0027442	0.023326	0.0454764	0.0107563	0.0104383	0.000597252	0.0299074	0.0117139	0.037239	0.0214875	0.0250374	8.9992e-05	1.49017e-05	0.00185911	0.00339481	0.00159579	0.425681
442	GRIK3	0.00499668	0.00944285	0.00324018	0.0502218	0.0259959	0.118975	0.00133687	0.0136181	0.00118078	0.000689407	0.000412687	0.00428844	0.0167173	0.027369	0.0225419	0.00060308	0.000710602	0.697659
443	LINC01137	0.0912303	0.00550029	0.000272885	0.0385715	0.0171988	0.000260947	0.163381	0.000632847	0.000118925	0.00382204	0.000711936	0.00397874	0.000764307	0.0261321	0.048063	0.0100349	0.0422594	0.547067
444	ZC3H12A	0.0531383	0.0380063	0.00301861	0.0794874	0.00461157	0.00700073	0.00752317	0.00243636	0.00301566	9.37709e-06	0.0243385	0.00171853	2.29941e-07	0.0539102	0.0150778	0.00380922	0.00695619	0.695942
445	MEAF6	0.261232	0.000479374	0.00998074	4.39649e-05	7.17634e-05	0.0203173	0.00126048	0.0291612	8.96917e-06	0.000142496	0.0186862	0.006113	0.0022175	0.00046073	0.00464718	0.000873591	1.76698e-05	0.644286
446	MIR5581	0.0879772	0.0142112	0.00075987	0.0117646	0.000364594	0.0222624	0.00380474	0.00582743	0.117643	0.00461245	0.00025262	0.00889166	0.000137489	0.00404176	0.00913311	0.0304839	0.00130739	0.676524
447	SNIP1	0.014308	0.0487392	1.41988e-06	0.0143959	3.66491e-05	0.0128784	0.0164226	0.0626929	0.0020978	0.000481311	0.0068796	0.00425467	0.0109916	1.27914e-05	0.00652647	0.021282	0.00182017	0.776178
448	DNALI1	0.033498	0.0555622	0.00901949	0.00287021	0.00932888	0.116319	0.00490541	0.0196251	1.16684e-05	0.000853198	0.00058812	0.0209393	0.00774445	0.0164444	0.00552511	0.00372769	0.00964402	0.683394
449	GNL2	0.000554508	0.00421049	0.00108333	0.00311854	0.019613	0.00331581	0.0238946	0.0221039	0.00395175	0.0122458	0.00196946	0.0458384	0.0563315	0.00367788	0.00608522	0.0113227	0.00239997	0.778283
450	C1orf109	0.189186	0.0396769	0.000139722	0.0151667	0.000386835	0.0319095	0.0106831	0.00823319	0.0200877	0.00149781	0.00747238	0.0211257	0.0155347	0.00246035	0.00463965	0.0053979	0.0520745	0.574327
451	CDCA8	0.00330524	0.0168461	0.00770019	0.00150772	0.0112233	0.00130233	0.0237679	0.00619214	0.00141128	0.0168767	0.0252416	0.00253062	0.00787419	0.0152756	0.00227943	0.00295506	0.00139073	0.85232
452	EPHA10	0.1308	0.00874836	0.0534562	0.0680589	0.00187693	0.0766462	0.0544801	0.00021759	0.00238677	0.00275243	0.00348478	0.00857188	0.000338061	0.00202027	0.000302991	0.00782591	0.00245653	0.575576
453	MANEAL	0.0589792	0.0215203	0.0466282	0.0314707	0.0152738	0.00301921	0.0313866	0.0173264	0.00714244	0.000171349	0.00463163	0.0254153	0.00105969	0.0136446	0.00230996	0.0143156	0.0106257	0.695079
454	YRDC	0.0147002	0.000603409	0.0118459	0.00190182	0.018879	0.0105668	0.00427671	0.0223121	7.70088e-07	0.0538276	0.00213401	0.0275213	0.000248507	0.021221	0.00811348	0.0386996	0.00228911	0.760859
455	C1orf122	0.0591397	0.0807791	0.0297886	9.05175e-05	0.00742888	0.000546648	0.00342355	0.00894259	0.0152117	0.0814665	0.00636127	0.0336276	0.00110119	0.00850203	0.000258325	0.00233627	0.0188454	0.64215
456	MTF1	0.321484	0.0104157	0.000198584	0.0217921	0.0229729	0.00395744	0.00978518	0.00450254	0.00425169	0.000668206	0.00320587	0.00940696	0.0113847	0.025953	0.000934725	0.0124006	0.000758458	0.535927
457	INPP5B	0.0248931	0.00373773	0.00416966	0.00363273	0.020252	0.0502581	0.000792861	0.00211867	0.00111411	0.000177237	0.00731951	0.00708909	0.000722726	0.00145958	0.0278996	0.0135357	0.000246905	0.830581
458	SF3A3	0.0446175	0.00321318	0.0433133	0.00275298	0.0137276	0.00860997	0.0241236	0.00840227	0.0425641	0.000469341	0.0407776	0.00207875	0.011144	0.0540316	0.0015078	0.000335687	3.62711e-05	0.698294
459	FHL3	0.00537847	0.00801578	0.0154858	0.0425381	0.0493822	0.00197288	0.0252789	0.00895054	4.05466e-05	0.00884401	0.00447388	0.0004158	0.0153769	0.00946912	0.000740651	0.00457653	0.000731812	0.798328
460	UTP11	0.0388437	0.0323477	0.00299929	0.0490455	0.00981644	0.00383161	0.00250361	0.00531873	0.00172711	0.00867168	0.00209918	0.0390957	0.00814819	0.00068353	0.00487403	0.010535	0.00455859	0.774901
461	POU3F1	0.00927389	0.000100903	0.00854893	0.000605755	0.000178211	0.00402405	0.0553653	0.0038892	6.61209e-05	0.0206007	0.0038029	0.00976976	0.0143655	0.00571169	0.00473171	0.0349834	0.00794859	0.816033
462	RRAGC	0.00809111	0.000850313	0.0630467	0.00393579	0.0225872	0.060295	0.0715915	0.00146075	0.0251272	0.0137929	0.0124709	0.00853827	0.0113326	0.0339875	0.012484	0.00301173	0.00407669	0.64332
463	MYCBP	0.0163344	0.0623372	0.0883338	0.0014017	0.0207331	0.0163062	0.000189951	0.000533112	0.0121259	0.00596383	0.0480968	0.00268989	0.00584055	0.0253055	8.3409e-05	0.00304336	0.00031912	0.690362
464	RHBDL2	0.465494	0.038687	0.0348349	0.0166046	0.00909724	0.00473681	0.0154123	0.0178712	0.0132425	0.072553	0.0214625	0.0322607	0.00110352	0.0197517	0.000307985	0.0026898	0.0117701	0.22212
465	RNU6-605P	0.00112384	0.0521452	0.0140861	0.0159562	0.00615377	0.000189428	0.00253837	0.00138386	0.000734153	0.00514276	0.000226564	0.0019798	0.0292612	0.00693547	0.00525408	0.0129948	0.028131	0.815763
466	AKIRIN1	0.109423	0.00416369	0.0601883	0.000193421	0.0173811	0.0339746	0.0115702	0.0111547	0.015498	0.0135491	0.00691492	0.0237275	0.0133803	0.00593684	0.0121512	0.00731954	0.000498649	0.652975
467	NDUFS5	0.0906093	0.0243501	0.00801953	0.059416	0.00238823	5.83397e-06	0.000725526	0.0022116	0.00411325	5.20774e-06	0.00871944	0.0182908	0.0138438	1.65249e-05	0.0244577	0.0111691	1.01768e-05	0.731648
468	MACF1	0.163048	0.0302385	0.0137648	0.00328788	4.97316e-05	0.000456396	0.022497	0.0251258	0.0028424	0.00259703	0.00284586	0.001723	0.00436922	0.00216694	0.000252747	0.0010742	0.0119829	0.711677
469	BMP8A	0.00630811	0.0408731	0.00515848	0.0183737	0.00148385	1.06087e-05	0.00652724	0.000845017	0.020138	0.00431959	0.002845	0.0197288	0.000334806	8.18983e-05	0.000766904	0.00748408	0.000535791	0.864185
470	OXCT2P1	5.4989e-05	0.000186124	0.0109455	0.0092196	0.000277264	0.0114016	0.00691032	0.00163575	0.0129329	0.0170427	0.00757161	0.0191578	2.31824e-05	0.014814	0.00145207	0.010265	0.0183846	0.857725
471	PPIEL	0.0174321	0.00840655	0.000364085	2.58451e-07	0.0175082	0.0453049	0.00192464	0.00126428	0.042463	0.000631056	0.0360937	0.0141982	0.000712181	0.0178727	1.20048e-06	0.0035462	0.0628709	0.729406
472	PABPC4	0.0784249	0.0400121	1.52833e-06	0.0367911	0.0277382	0.00575421	0.00515745	0.00616735	0.00734041	0.0001358	0.0371204	0.00835905	0.0230656	0.0115744	0.0520524	0.00120915	0.00335495	0.655741
473	SNORA55	0.000378357	0.000202359	0.00421509	0.0139623	0.00235021	0.00792054	0.0397443	0.000246606	0.0146992	0.0206261	0.0132014	0.00056928	0.0340004	0.00024965	0.051276	3.07777e-05	0.0249391	0.771388
474	HEYL	0.11023	3.86237e-05	0.0188191	0.0926877	0.0244385	0.00639119	0.0202676	6.59663e-05	0.000434202	0.00972727	0.000833334	0.0083096	0.00643898	0.0168453	0.00112661	0.00146235	0.0183664	0.663517
475	NT5C1A	0.056627	0.00155283	0.0362359	0.0033295	0.007435	0.0157972	0.00600534	0.0109164	0.0177594	0.0181056	0.0104264	0.0398461	0.00232841	0.0324763	0.000934656	0.00380054	1.6614e-05	0.736407
476	HPCAL4	0.186342	0.0231651	0.0127846	0.0173164	0.00299849	0.0337405	0.0266733	0.00400561	0.00930856	0.0159961	0.0256686	0.0200132	0.0344059	0.00109906	0.0192744	0.0179505	0.0319872	0.517271
477	PPIE	0.0179584	0.0265476	0.0459348	0.000590268	0.0130691	0.0330774	0.0016534	0.0179144	0.0116543	0.0131888	0.0172601	0.00536406	0.00331996	0.012847	0.0120744	0.00457558	0.00106631	0.761904
478	BMP8B	0.202361	0.0651931	7.62265e-05	0.0194377	0.0256481	0.0436753	0.0016483	0.0212063	0.033151	0.00220547	0.000128349	0.00133788	0.000307346	0.00477973	0.0045277	0.000472374	0.0216748	0.55217
479	OXCT2	0.0158381	0.0179089	8.50285e-05	0.0432187	0.0155336	0.0124137	0.00396105	1.54325e-05	0.00102547	0.00867809	0.0334323	1.45767e-05	0.000695753	0.00294554	0.00253281	0.028306	0.0198997	0.793495
480	TRIT1	0.0521435	0.00938951	0.0500273	3.81292e-06	0.0155893	0.004489	0.000455707	0.0102196	0.0142994	0.0154765	7.69998e-06	0.00885861	6.40599e-06	0.00235481	0.000680486	0.00380986	0.0113881	0.8008
481	MYCL	0.00308232	0.000323203	0.039496	0.0397012	0.000351139	5.03195e-05	0.00159322	0.00355009	0.000758369	0.0032484	0.0320479	0.00107729	0.00603812	1.08679e-05	0.000536586	0.00128996	0.000786034	0.866059
482	MFSD2A	0.0472463	0.00588013	0.000316216	0.0139431	0.038567	0.0234098	0.0234883	0.00343003	0.00467116	0.00481279	6.30138e-06	0.0187607	0.0119738	0.0128647	0.033408	0.00225388	0.000252325	0.754715
483	CAP1	0.0204733	0.00409774	0.000474176	0.0303669	0.00430727	0.136719	0.00287062	7.54439e-05	0.000963193	0.0218149	0.0300036	0.0341153	0.00474013	0.0101952	0.0198467	0.00389325	0.000455597	0.674588
484	PPT1	0.00190993	0.00103189	0.00452981	0.00701383	0.0219561	0.00183135	0.000949451	0.0985061	0.00917105	0.0180321	0.00455921	0.0120548	0.00479724	2.01598e-05	0.00534541	0.00259884	0.00619815	0.799495
485	RLF	0.0244922	0.0107015	0.00186503	0.0079037	0.0244949	5.24594e-05	0.00960451	0.00210954	0.000195402	4.76215e-05	0.000250838	0.0160409	0.00977257	0.000690634	0.00273932	0.000111644	0.000357264	0.88857
486	RNU6-1237P	0.00251458	0.0333115	0.0201243	0.00994349	8.35486e-05	0.0124467	0.00458533	0.0163211	0.00137356	7.50156e-06	0.0232187	0.0253628	0.0059777	0.00881313	0.0031679	0.00202931	0.00797144	0.822747
487	ZMPSTE24	0.0221999	0.00639676	0.0646321	0.0634107	0.0168265	2.33236e-06	0.00819962	0.00652568	0.0115268	6.08752e-05	0.0107598	0.065213	0.016931	0.000866844	0.0118906	0.00221373	0.000805089	0.691539
488	COL9A2	0.42476	0.0591065	0.00869188	0.000620733	0.0377022	2.74724e-05	0.0321005	0.0200437	0.0134055	0.0583778	0.00434688	0.0174461	0.000692339	0.00565253	0.00192396	0.0135403	0.0222036	0.279358
489	SMAP2	0.176287	0.00739025	0.08289	8.32072e-05	0.0106275	0.00865023	0.0404503	0.00601664	0.00266767	0.00636796	0.0227721	0.0119759	0.0074525	0.0103134	2.09506e-05	0.00328391	3.08301e-05	0.602719
490	ZFP69B	0.34057	0.00559502	0.0116094	2.7297e-05	0.015357	5.24896e-05	0.00046447	0.00683764	0.00434446	0.0596257	0.0137135	0.00231341	0.00794251	0.00384711	0.00248968	4.93342e-05	0.00558408	0.519578
491	ZFP69	0.0186493	0.00977367	9.29336e-05	0.00551136	0.00162675	0.0742131	0.000661029	0.00445959	0.00153697	0.0396933	0.0043293	0.0202119	0.00592056	0.0031145	0.00581774	0.000717337	0.0171483	0.786522
492	EXO5	0.0562787	0.00201706	0.000848751	0.011806	0.0316094	0.0145671	0.000626079	0.00922862	0.000455147	0.000200901	0.000230267	0.00241919	0.00485635	0.00323335	0.0179509	0.000994916	0.00711669	0.835561
493	ZNF684	0.0025886	0.0505302	0.0147415	0.00417786	0.00361559	0.000659508	0.00496644	0.00696372	0.079827	0.0034008	0.00162717	0.0217619	0.026829	0.00381838	0.00165929	0.00182901	0.00134823	0.769656
494	RIMS3	0.201282	0.00771355	0.0607251	0.0128761	0.00356723	0.050232	0.0349117	0.0396049	0.0035588	0.0691552	0.0611097	0.0370402	0.030041	0.00470858	0.000305358	0.0141605	1.38741e-05	0.368994
495	NFYC-AS1	0.0415334	0.0112568	0.00672704	0.0143116	0.0499323	0.00277364	0.108463	0.0199371	0.0290436	0.0154979	0.0127967	0.000199456	2.29869e-06	0.00153806	0.000396808	0.000109306	0.00657054	0.678911
496	NFYC	0.000256878	0.00015239	0.012253	0.00232429	0.00530502	0.00244003	0.000160537	0.00984106	0.00143094	0.00161587	0.000432686	0.0344917	0.00014123	0.0455251	0.00671577	0.0109445	0.0411382	0.824831
497	MIR30E	0.0186096	0.00536837	0.00158015	0.0320727	0.000723022	0.0174008	0.0079444	0.0123966	0.012482	0.00652163	0.0161305	0.0304857	0.00291403	0.00351623	0.00645758	0.022709	0.000242809	0.802445
498	MIR30C1	0.00770117	0.000782221	1.95893e-05	0.0168129	0.00120898	0.0180305	0.000873523	0.064229	0.0258144	0.000610282	0.00471506	0.0185847	0.000114977	0.00604871	0.000410051	0.00594263	6.99072e-05	0.828031
499	KCNQ4	0.0602164	4.3972e-05	0.039149	0.0217371	0.00448635	0.0242158	0.0532493	0.00717357	0.00777178	0.0408745	0.0125042	0.0227914	0.0152427	0.000161197	0.000714182	0.0755112	0.00156974	0.612588
500	CITED4	0.0123642	0.01991	0.000214406	0.0078017	0.000587803	0.0218945	0.0119498	0.000830934	0.00212883	0.0156422	0.00210531	9.31085e-05	2.30094e-05	0.0055525	0.0584801	0.0101358	0.00685414	0.823432
501	CTPS1	0.08124	0.0415904	0.0185431	0.0800303	0.000233583	0.0643871	0.00820896	0.013702	0.000111208	3.6564e-05	0.00137767	0.00775925	0.000759328	0.0112728	1.97898e-06	0.00834082	0.000241848	0.662163
502	SLFNL1-AS1	0.0550808	0.0108151	0.002028	0.0545284	0.0273306	0.0313965	0.000224527	0.00157154	0.0183475	0.00057188	0.0097395	0.0297829	0.000177818	0.0203814	0.00781036	0.00570376	0.0283518	0.696158
503	SLFNL1	0.0407977	0.0384824	0.00122498	0.011554	0.00339422	0.0133808	0.00166924	0.00802004	0.0405389	0.0176666	0.00935688	0.00936652	0.00133646	0.0226287	0.000832398	0.00440393	0.00351316	0.771833
504	SCMH1	0.0238181	0.0127019	0.0645146	0.0311093	0.000152238	0.000413433	0.0100927	0.00295596	0.00132792	0.00641585	0.040634	0.0262266	1.80512e-05	0.0276579	0.000810369	0.0185215	0.0179133	0.714716
505	FOXO6	0.0202234	0.00574388	0.00249797	0.00789928	0.0116022	0.0741948	0.000383089	0.0129801	0.00461898	0.00443146	0.0416053	0.00041928	0.00908061	0.000489772	0.00432491	0.00256193	0.023995	0.772948
506	HIVEP3	8.80344e-05	0.0533742	0.00373722	0.0360897	0.0157477	0.00222095	4.87865e-05	0.0137053	0.0087394	0.00205705	0.000136276	0.0290153	0.0173337	0.00253248	0.00442757	0.00604543	0.0162191	0.788482
507	FOXJ3	0.00112903	0.0239099	0.00699682	0.0267156	0.00682137	0.00020301	0.0471918	0.0524419	0.00546745	0.000346411	0.0301245	0.00591687	0.0344246	0.0119964	0.0106855	0.000999228	0.00721369	0.727416
508	RIMKLA	0.239623	0.0118206	0.00882442	0.00733888	0.056738	0.0210167	0.028774	0.0215476	0.000241606	0.0406838	0.0225069	0.00972353	0.0114124	0.00095602	0.00276419	1.46517e-05	0.000389911	0.515624
509	ZMYND12	0.000113455	0.011709	0.000178145	0.0109047	0.0122136	0.10405	0.0252382	0.000118983	1.85692e-05	0.0232781	0.00979814	0.0212604	0.00217151	0.000129254	0.00464215	0.00442731	0.00121691	0.768532
510	PPCS	0.0380862	0.000535679	0.00332395	0.0230613	0.019399	4.61928e-05	0.000808142	0.000660269	0.00330397	0.0107565	0.00200629	0.043853	0.000118801	9.25571e-09	0.0246025	0.000562714	0.00516139	0.823714
511	CCDC30	0.217524	0.0234142	7.06365e-07	0.00334353	0.0173732	0.0352533	0.000211085	1.3681e-09	0.0246366	0.0240754	0.0294317	0.000957453	0.000141795	0.0280072	0.00945422	0.00253284	0.00357798	0.580065
512	TMSB4XP1	0.0158023	0.00564155	0.000500016	0.0344711	0.00634849	0.00989458	0.00844772	0.0221038	3.29774e-05	0.0122824	0.021585	0.00210399	6.11051e-05	0.000723072	0.0257547	0.00265279	0.00047278	0.831122
513	RNU6-536P	0.0235265	0.0213979	0.000631136	0.00326124	0.0225122	0.00853088	0.0163727	0.000253583	0.00049089	0.000966534	0.00588962	0.0338155	0.000140949	0.0119662	0.0101549	0.0196641	0.00379251	0.816633
514	PPIH	0.00484394	0.0107281	0.0103945	0.159334	5.24745e-07	0.00149205	0.00415354	0.000925334	0.00187931	0.00372085	0.00300863	0.037662	0.00115162	0.00112231	0.00461893	0.000183277	0.0134691	0.741312
515	YBX1	0.241262	0.0323466	0.00301377	0.026851	0.024719	0.0937026	0.0411283	0.000426292	0.000584741	0.0114469	0.0396548	0.0091412	5.20717e-05	0.0002574	0.0575454	0.00550719	0.000448419	0.411912
516	P3H1	0.00529611	0.0260776	0.0322216	0.00507732	0.0132403	0.00997174	0.0158823	0.000903719	0.00448197	4.44716e-05	0.0611206	0.00174051	0.00330552	0.00819628	0.0337693	0.015525	5.15673e-08	0.763146
517	C1orf50	7.17408e-06	0.0637204	0.0474198	3.48626e-05	0.000806307	0.000194265	0.00149561	0.00565986	0.0240525	0.0207795	0.00552509	0.00655327	2.80488e-05	0.00174952	0.0462154	0.00185981	0.00590372	0.767995
518	SVBP	0.0434851	0.0198319	0.00214097	0.00532941	0.0238548	0.000763805	0.000470426	0.00541031	0.0495323	2.54398e-07	0.00643617	0.0276018	0.0400536	0.00513183	0.00452197	0.00532886	0.0191139	0.740993
519	ERMAP	0.169771	0.00425233	0.00506857	6.83211e-05	0.0008694	0.00190718	7.99161e-05	4.32007e-05	0.0262253	0.0233334	0.0110496	0.0154192	0.00125185	0.000289237	0.00596922	0.00318496	1.42294e-06	0.731216
520	ZNF691	0.259718	0.0488204	0.000136322	8.71735e-05	0.0902837	0.00115343	0.000869577	0.00325837	0.0454628	0.06244	1.17061e-05	0.000333188	0.00140306	0.00103516	0.0230156	0.0022914	0.0112082	0.448472
521	ATP6V1E1P1	0.0215265	7.52974e-05	0.000183776	0.00012448	0.0021016	0.00513944	0.00203079	0.0560215	0.0351662	0.00709755	0.0533101	0.0118873	0.0246838	0.0104441	0.00155362	0.00475173	0.0026139	0.761288
522	SLC2A1	0.248185	0.00266831	0.0245195	0.125076	0.00751287	0.0140317	0.0182737	0.000270765	0.0602863	0.000314914	0.00718481	0.0039382	0.018727	0.00105823	0.00265077	0.00861883	5.91004e-06	0.456677
523	SLC2A1-AS1	0.000538404	0.00244777	0.00283229	0.00784335	0.0145617	0.0314529	0.0230712	0.0281761	0.00473622	0.00261541	0.00155497	0.0477452	0.00579301	0.00385112	0.000607839	4.35651e-05	0.0229517	0.799177
524	RNU6-880P	0.000956338	0.00180021	0.00582125	0.0123693	0.0343613	0.0196122	0.0336425	0.00747143	0.000324219	0.0150346	0.000296371	0.000508573	0.011883	0.00569725	0.0629363	0.0317126	0.0419407	0.713632
525	EBNA1BP2	0.0716858	0.0170278	0.00798326	0.0273255	1.64279e-05	0.00153684	0.00663349	0.00724504	8.25628e-06	0.00227866	0.0163752	0.0124125	0.0216885	0.00811601	0.00210314	0.000237231	0.00771251	0.789614
526	CFAP57	0.106973	0.00154179	0.0788647	0.00232201	0.0025003	0.000567662	0.0478897	0.00145404	0.000112489	0.00208829	0.00276952	0.000656994	0.0140148	0.000301861	0.00211499	0.000339641	0.00458708	0.730901
527	TMEM125	0.445659	0.0635627	0.0171295	0.012739	0.015063	0.0173029	0.022031	0.00532198	0.0248774	0.0554707	0.0231461	0.00643959	0.00436544	0.0010998	0.00143	3.48782e-06	0.00318582	0.281173
528	TIE1	0.125383	0.00736621	0.00673256	0.0962461	0.00384725	0.0274778	0.0250469	0.0023015	0.00904957	1.14439e-05	0.01261	2.5728e-05	0.000180341	7.25338e-05	0.000323307	0.0154061	0.00568657	0.662233
529	MPL	0.00351313	0.00301993	0.00666678	0.0213493	0.00313701	0.0878076	0.00465218	0.0104885	0.0219085	0.00795287	0.00164931	0.0185609	0.0144024	0.00932719	0.0295081	6.95711e-05	0.00121269	0.754774
530	CDC20	0.254557	0.0399141	0.0251394	0.000560096	0.0195576	0.0424998	0.00283152	0.00646269	0.0267886	0.0274563	0.0684944	0.00644233	0.00228643	0.000407074	0.00010915	0.00474038	0.00748934	0.464264
531	ELOVL1	0.516848	0.0450797	0.0113668	0.00640155	0.0179047	0.0121457	0.0166442	0.0058284	0.0283441	0.0468192	0.0180987	0.00608446	0.000581791	0.00154954	0.00207546	0.00014396	0.00682157	0.257263
532	MED8	0.0600446	0.0105716	0.000552968	0.0080868	0.00338908	0.0975822	0.000115472	3.29748e-07	0.0113758	0.0189475	0.00363791	8.69709e-05	0.012518	3.6366e-05	0.00128045	0.00123254	0.00300862	0.767533
533	SZT2	0.0956852	0.0653106	0.038761	0.000149752	0.0448068	0.0164094	0.000237384	0.0407987	0.014006	0.00119962	0.0138185	0.0119275	0.0181954	8.99964e-06	0.0194391	0.0307053	0.00551716	0.583024
534	SZT2-AS1	0.143306	0.00212454	0.00920597	0.00303411	0.0418723	0.0114956	0.00700855	6.18517e-07	0.00103764	0.0029472	0.0153661	0.0171295	9.92601e-05	0.00700831	0.0025806	0.0014984	0.00286907	0.731416
535	HYI	0.13988	0.00076014	0.0050048	0.0130154	0.0156626	0.00368919	0.00615775	0.00016135	0.00906043	0.00665217	0.000191926	0.00139988	0.0122806	0.00458132	0.00920891	0.00241779	0.0196364	0.750239
536	HYI-AS1	0.0127211	0.0218799	0.00343467	0.0286461	0.0206822	0.000147685	0.00687964	0.0115798	0.00465479	0.0135455	0.0019018	0.00102818	0.031184	0.0161052	0.00153388	0.00155868	0.00816321	0.814354
537	PTPRF	0.0221746	0.0105115	0.0739293	0.00771281	0.0447183	0.00611785	0.0641727	0.00231382	3.28428e-05	0.000120088	0.0007565	0.0171454	0.0348448	0.00206822	4.42494e-05	0.0112744	0.000368305	0.701694
538	KDM4A	0.0377479	0.00925479	0.0215459	0.0011932	0.000752996	0.01308	0.0155918	0.0155454	7.07901e-06	0.00249475	0.000202015	0.0418446	7.76592e-05	0.0252145	1.49773e-05	0.00527509	0.0114583	0.798699
539	ST3GAL3	0.0244358	0.00464107	0.0960504	0.0756596	0.00486859	0.0104811	0.0569103	0.0200545	0.000384047	0.0138379	0.0255302	0.0378161	0.0332666	8.16793e-05	0.0171429	0.0214298	0.00224311	0.555166
540	MIR6079	0.000397038	0.00519122	0.00210054	0.00562071	0.014416	0.0534761	0.00371996	0.053293	0.0215004	0.00192468	0.0241524	0.000639555	0.00434632	0.0057081	0.0344875	0.00468706	4.93655e-05	0.76429
541	IPO13	0.421245	0.0599378	0.00140178	0.000289046	0.0431306	0.0150047	0.00791499	0.00814244	0.0417969	0.0351967	0.0134763	2.80091e-05	0.00465416	0.00182523	0.00245199	0.00990071	0.00758046	0.326023
542	DPH2	0.000729786	0.0015747	0.00980081	0.0883586	0.0602435	0.0557921	0.000234836	0.0299015	0.0289531	0.000409742	2.35471e-07	0.0102335	0.00112477	0.0171352	0.0166587	0.00750591	0.030241	0.641102
543	ATP6V0B	0.00762772	0.0265701	0.000682238	0.0730704	0.00322834	0.0191964	0.0123402	0.026726	0.000893612	0.0133268	0.0175334	0.00302805	0.0019227	0.00604439	0.00880771	0.000361704	0.0157529	0.762887
544	B4GALT2	0.000677816	0.00345278	0.000336733	0.0500467	1.35823e-06	0.187314	0.0268931	0.00438668	0.000813854	0.000237816	0.00278326	4.34253e-06	0.00105231	0.000270056	0.0242401	0.00150163	0.00170069	0.694287
545	CCDC24	0.106006	0.00639236	0.012451	0.0786284	0.00732094	0.0194833	0.00698603	0.0168755	0.000308092	0.016356	0.00258102	0.0057508	6.2326e-09	0.0077478	0.0248786	0.0234754	0.0192218	0.645537
546	SLC6A9	0.389866	0.0376168	0.0136151	0.000252511	0.0697652	0.00236979	0.0133662	0.0093017	0.00410022	0.0443867	0.0133716	0.001721	0.00165863	0.00582252	0.000301226	0.00581869	0.0135953	0.373071
547	DMAP1	7.71457e-05	0.000246236	0.0178595	0.00200764	0.0198558	0.0202431	0.00404065	0.00267092	0.0140236	0.00186004	1.86228e-05	0.0284899	0.00262191	0.0196688	0.00869428	0.0154655	0.00486829	0.837288
548	ERI3	0.018292	0.0276772	0.0310153	0.108658	0.0326462	0.0115638	0.0157168	0.00388195	0.00604882	0.000741113	6.24844e-07	0.000156108	0.00670138	0.00280025	0.000151828	0.0106875	0.000149687	0.723112
549	ERI3-IT1	0.0163585	0.000417629	0.00104315	0.00298163	0.00793818	0.0257306	0.00591417	0.0196883	0.0209939	4.37045e-05	0.00250184	0.0149534	0.0207856	0.00226639	7.87128e-05	0.00497686	0.00179325	0.851534
550	RNF220	0.335703	0.0737095	0.000192382	0.00102987	0.0745212	0.00222605	0.011042	0.0177024	0.00189161	0.0352016	0.00399411	0.00407427	0.00666298	0.00341506	0.00711657	0.0145898	0.0101617	0.396766
551	MIR5584	0.162137	0.0360775	0.00232447	0.0032116	0.0486375	0.000412695	5.46768e-05	0.0050081	0.0423037	0.2094	0.00033797	0.00341814	0.0148123	8.26405e-05	0.0130573	0.00167603	0.0162182	0.44083
552	TMEM53	0.0883509	0.01834	0.0125259	0.031525	0.0109197	0.0119308	0.00931895	0.000177859	5.53758e-05	0.0112544	0.0163653	0.00117845	0.000564732	0.000266859	0.0134056	0.00134712	0.000803735	0.771669
553	C1orf228	0.0106561	0.0154387	0.00969121	0.0240934	0.0206751	0.0343615	0.000360933	0.00483223	0.0193647	0.0104692	0.00592937	0.00786649	0.010567	0.00821363	0.00612845	0.0257825	0.000126087	0.785443
554	RNU5F-1	0.0198892	0.000136059	0.0021404	0.0708774	0.0159364	0.00287941	0.0276529	0.00155897	0.00657098	0.00833119	0.00584062	0.000602411	0.0196562	0.000775004	0.030663	0.00033225	0.00968645	0.776471
555	RNU5D-1	0.0311709	0.0332949	0.00972784	0.0221894	0.00523305	0.0124718	0.00845037	0.0582407	0.00640003	0.00410743	0.024352	0.0149498	0.0109685	0.00755128	0.000488081	0.000331677	0.000340165	0.749732
556	KIF2C	0.013376	0.0188497	0.00320638	0.0110004	0.00261904	0.00394413	0.00604204	0.00183409	0.000484743	0.0107428	2.58648e-05	0.0116356	0.0342771	0.00835744	0.000497659	0.00801486	0.0161775	0.848915
557	RPS8	0.0113368	0.0122634	0.00311257	0.10305	0.00675025	0.00513206	0.0155635	0.00718241	0.000286887	0.0120207	0.0152969	0.0481221	0.00966844	0.00581158	0.00296777	0.000443755	0.00964461	0.731346
558	SNORD46	0.0036088	0.0149357	0.000187874	0.00115139	0.0145436	0.00707181	0.0078602	0.000184473	0.0471313	0.00650662	0.000940142	0.00382685	0.00103536	0.00563304	0.00395435	2.72889e-05	0.0142928	0.867108
559	BEST4	0.0332024	0.0421045	0.0504484	0.027666	0.000559115	0.00310703	0.0128749	2.64123e-06	0.00474243	0.0114907	0.000234988	0.00465031	0.000921439	0.000605654	0.000619304	0.000973148	0.0101376	0.795659
560	PLK3	0.170111	0.0194597	0.00619675	0.114534	0.0246698	1.11329e-06	0.0426318	0.00221725	0.000157979	0.0241891	0.00212533	0.00050561	0.00101945	0.0490503	0.0121718	0.00120291	1.4461e-05	0.529741
561	BTBD19	0.126142	0.0011023	0.00116286	0.0237003	0.00168671	0.0187403	0.00183995	0.0254358	0.00711573	0.0145246	0.00120406	0.0440211	0.0359075	0.000926459	0.0119255	0.000155902	0.00299219	0.681417
562	PTCH2	0.0307387	0.00226679	0.0522308	0.0263106	0.0605215	0.0658384	0.0494787	0.00718643	0.0109559	0.0102928	0.0263641	0.0247074	0.0233584	0.0136585	0.000387049	0.0283901	0.000743193	0.566571
563	EIF2B3	0.0860136	0.0562408	8.24255e-06	0.0405645	0.0171294	0.000581549	0.000476113	0.000198788	2.58738e-05	0.00435155	0.047957	0.0352852	0.0499656	6.07113e-05	0.00153237	0.0110815	0.0023908	0.646136
564	HECTD3	0.018476	0.00354787	0.00869905	4.57089e-07	0.15709	0.00850934	0.0218331	0.0010907	0.000146063	0.0132897	0.00315888	0.000927116	0.0408899	0.00593978	0.00520408	0.0591598	0.00070688	0.651331
565	UROD	0.0203659	0.0566461	0.0431816	0.113891	0.00245218	0.00851175	0.00557846	0.0331121	0.00495318	0.00509581	0.00299126	0.000506764	0.000645484	9.77859e-06	0.00276673	0.000866399	0.00942556	0.689
566	ZSWIM5	0.00408572	0.00114998	0.103202	2.66307e-05	0.0274354	0.0103833	0.000464859	0.00419105	0.00384323	0.000260775	0.0368914	0.0133225	0.00453246	0.0291422	0.0470824	0.0161637	0.00401867	0.693804
567	OSTCP5	0.0234388	0.0292922	0.0074056	0.00499109	0.00349796	0.000305673	0.0124516	0.000268702	0.00475711	0.000262418	9.35214e-05	0.0111628	0.00558127	0.0147801	0.00302512	0.00626403	0.000369737	0.872052
568	LINC01144	0.0337699	0.000748459	0.00204559	0.00193054	0.0147669	0.00224435	1.90264e-05	0.028647	0.000144229	0.00525806	0.0874284	0.0332914	0.00330537	0.0143304	0.00658426	6.84351e-06	0.00132128	0.764158
569	HPDL	0.029127	0.0130693	0.000250661	0.00307183	0.00440257	0.0150441	0.00791856	0.00203199	0.0390805	0.00863852	0.0160145	0.00077653	0.00407275	0.00316601	0.019946	7.66449e-05	2.18596e-05	0.833291
570	MUTYH	0.265231	0.00707432	0.000326923	0.0140163	0.0919097	0.00349209	0.0153471	0.00396371	0.0141655	0.0282084	3.51029e-05	0.000139218	9.17497e-07	0.000372217	0.00033286	0.0202174	0.00798128	0.527186
571	TOE1	0.0673597	0.0549074	0.00929634	0.0221507	0.0122379	0.0103478	0.00143248	0.00041227	0.00268516	0.0159829	0.000106061	0.000352911	0.00375866	6.23843e-05	0.00793044	0.00703488	0.0107497	0.773192
572	TESK2	0.558642	0.0181005	0.0136421	3.43436e-05	0.0359386	0.00973479	0.0121224	0.00871248	0.0261969	0.0357855	0.0255836	0.00387821	0.000450399	0.00754135	0.0106805	0.000774883	0.00114932	0.231032
573	CCDC163P	0.0214304	0.0440533	5.30338e-05	0.000894455	0.000385147	0.0035347	0.000231786	0.00113955	0.006274	0.0159593	0.062814	0.0141663	0.00966121	0.0769174	0.00333128	0.0085099	0.000214999	0.730429
574	MMACHC	0.123979	0.0419808	0.020363	0.00166776	0.00917595	0.00739355	0.0434917	0.000904152	0.0267391	0.0133434	0.0123286	0.00422865	0.000278135	0.00628412	0.0181314	0.00719279	0.00563348	0.656884
575	PRDX1	0.0826968	0.00546648	0.0671116	0.0254216	0.000397943	0.0148525	0.000572305	0.0187356	0.000475377	0.00803674	0.0149284	0.0183341	0.0160057	0.00713266	0.00726867	0.00150327	0.0131646	0.697896
576	AKR1A1	0.00389221	0.117372	0.00397978	0.051759	0.0388326	0.0103783	0.00608723	4.23508e-05	0.00388221	0.0316743	0.0016935	0.00557755	0.00372315	1.11224e-08	0.016903	0.0184989	0.0267313	0.658973
577	NASP	0.378109	0.00758263	0.0376771	0.0229706	0.00439916	0.00480518	0.0223611	0.0276676	0.00429762	0.063711	0.00952612	0.00619095	0.000447313	0.00024781	7.59152e-05	0.00210235	0.00371981	0.404109
578	CCDC17	0.249328	0.00512805	0.000296865	0.00657628	0.001548	0.0082571	0.0300975	0.00376157	2.7071e-05	0.0212412	0.0171602	0.00191934	0.00710912	0.0365536	0.000340921	0.000572645	0.0321229	0.57796
579	GPBP1L1	0.252665	0.011447	0.0452329	0.0289377	0.000867661	0.0014312	0.000739968	0.00105651	0.00723977	0.0260752	1.97883e-05	0.00373454	0.00780095	6.37668e-05	0.0068876	0.0130773	0.0156161	0.577107
580	RPS15AP10	0.0227509	0.00058721	0.00100364	0.0373217	0.00104077	0.00147392	0.0279972	0.000267376	8.76423e-05	0.0092904	0.00175112	0.00111176	0.00298253	0.012436	0.0112253	0.000332731	0.0252515	0.843088
581	TMEM69	0.0484102	0.0348727	0.0211036	0.00263968	0.00393209	0.000747505	0.00233744	0.00754173	0.0317576	0.0060513	0.00423312	0.0123836	0.0481536	0.00206153	0.0114287	0.0204024	0.00285185	0.739091
582	IPP	0.165848	0.0224166	0.000422258	0.00117164	0.00275655	0.0358304	0.0163463	0.0013267	0.0231266	0.0206274	0.00765029	0.000254358	0.00401763	0.0256456	0.0012126	0.00358651	0.0779161	0.589845
583	MAST2	0.0107204	6.8867e-05	0.0468911	3.01856e-06	0.0597107	0.00134655	0.00752144	1.19607e-06	0.00107656	0.0197885	0.00929869	0.0321633	0.021513	0.0235858	0.000129476	0.011146	0.00027221	0.754763
584	PIK3R3	0.0354571	0.00948551	0.0188297	0.0769865	0.0188324	0.00834689	0.0135513	0.00716557	0.000241339	0.0294267	0.00282518	0.0941663	0.00151626	0.00760815	0.0012904	0.00247091	0.0600435	0.611756
585	TSPAN1	0.0137758	0.000252414	0.00913944	0.00521267	0.0149049	0.0117239	0.0346667	0.00539756	0.000560074	0.0218544	0.00660174	0.024641	0.0211004	0.00681926	0.00163296	0.00665371	0.0607433	0.75432
586	POMGNT1	0.232663	0.0893032	0.00427578	0.0206104	0.0555604	0.0278085	0.00292611	0.00520773	0.0320361	0.0391089	0.00189981	0.000949652	0.0041953	0.00300021	0.00151113	0.0155412	0.00433819	0.459065
587	LURAP1	0.124885	0.03474	0.000726698	0.000494966	0.0448833	0.000961415	0.0021282	8.77188e-05	0.0200981	0.0191833	0.000100316	0.0157195	0.0155139	0.00435772	0.0127102	0.00522608	0.00855265	0.689631
588	RAD54L	5.16987e-06	0.000134216	0.000437124	0.0201537	0.0244773	0.027435	0.00765909	0.0262958	0.000866727	0.00906468	0.0368345	0.00237348	0.000144005	0.000279991	9.91413e-05	0.0201679	0.000593642	0.822979
589	LRRC41	0.0314446	0.020274	0.0407784	0.0362882	0.0413987	0.00174891	0.0085327	0.0265842	0.00347914	8.26466e-05	0.0294171	0.0264027	0.000801853	0.00771614	0.00509575	0.0189515	0.000839306	0.700164
590	UQCRH	0.192789	0.0414495	0.000746653	0.0386496	0.00646139	0.00528269	0.00533036	0.0220905	0.000193265	0.00356434	0.00139381	0.008366	0.00140175	0.00358206	0.0013841	0.000159149	0.0174597	0.649697
591	NSUN4	0.0165021	0.0224495	0.0115146	0.00860285	0.0136179	0.0323138	0.000522633	0.000542427	0.00972848	0.00028983	0.0129406	0.00328374	0.00890874	0.00141849	0.00664222	0.0139054	0.0247502	0.812067
592	FAAH	0.214154	0.161791	0.00118984	0.0131307	0.0742767	0.00629642	0.00180607	0.00742107	0.0476317	0.0318234	0.00541304	0.000478102	0.00013454	0.00129099	0.0150304	0.0170614	0.0184778	0.382594
593	FAAHP1	4.82693e-05	0.0395893	1.73975e-05	0.005862	0.000452855	0.00973466	0.00135957	0.0014378	0.0463903	0.000276819	0.000122119	0.00273881	0.000516846	0.00438696	0.0299104	0.000587588	0.00409973	0.852469
594	KNCN	0.0191066	0.0198048	0.0281506	0.0199381	0.0539966	0.000134598	0.0993928	0.0188616	0.000411488	0.000180563	8.74662e-05	0.00313357	0.0135457	0.0310231	0.005896	0.0380874	0.0347731	0.613476
595	MKNK1	0.0165476	0.0152947	0.000620441	0.11551	0.00384083	0.0100673	0.00114496	0.00791492	0.00448594	0.00610964	0.0117206	0.0136758	0.00039587	0.0153999	0.0104662	0.012188	0.0384175	0.716199
596	MOB3C	0.269651	0.0197853	0.00250332	0.0807207	0.00385935	0.00305618	0.008487	0.0141508	0.0157959	0.00743726	0.0016782	1.60008e-05	0.000611333	0.0155767	0.00383661	4.13154e-06	0.000114084	0.552716
597	ATPAF1	0.110535	0.000949541	8.4064e-05	0.0407636	0.00826381	0.00731596	0.0254896	0.000331332	0.00591378	0.0645057	0.0327951	0.000912025	0.021983	0.00127866	0.0256487	0.00329178	0.00741831	0.64252
598	NENFP1	0.0360276	0.0317333	0.00160845	0.00102477	2.31525e-05	0.00718083	0.00295224	0.0599338	0.000112996	0.00411585	0.0107371	0.0127027	0.00253873	0.0661109	0.00495685	0.019681	0.0083208	0.730239
599	EFCAB14	0.575362	0.0073504	0.0257801	0.0416807	0.00666606	0.000869543	0.00349054	0.00666838	0.0287044	0.0383619	0.00127484	0.00166022	0.000883371	8.53531e-06	0.00821714	0.000499392	0.000354852	0.252167
600	CYP4X1	0.370027	0.00714877	0.0521762	0.049247	0.00559834	0.032248	0.0314925	0.000118631	0.00277	0.0199265	0.0664871	0.0017184	0.00105105	0.000116696	0.00306103	0.000454431	0.0124926	0.343866
601	CYP4Z1	0.0998329	0.0202063	0.00459764	0.000117705	0.0219216	0.000623568	0.00217119	4.17003e-06	0.00243169	0.027258	0.0207539	0.0306732	0.000875167	0.00325567	0.000334206	0.0154176	0.0141334	0.735392
602	CYP4A22-AS1	0.0577204	0.00172283	0.0409846	7.827e-05	0.01686	0.0321904	0.00392921	0.00106902	0.0629356	0.00412963	0.000112099	0.000648935	0.010158	0.00131226	0.0214536	0.00280663	4.58867e-06	0.741884
603	MTND1P34	0.0607575	0.0100051	0.0583843	0.0124689	0.0872829	0.00893127	0.00851549	0.00251262	2.89024e-05	0.0355105	0.00168508	0.00758466	0.00219387	0.00337549	0.0087485	0.0104047	0.0287992	0.652811
604	LINC00853	0.00503282	0.00884591	0.0394107	0.0304423	0.00658434	0.0130106	0.000194782	0.0361444	0.0073458	0.00127714	0.00396422	0.0203528	0.0012003	0.00360191	0.00859952	0.0122588	0.00607402	0.79566
605	TAL1	0.167483	0.00976565	0.0296112	0.0485724	0.000121143	0.0118164	0.00323662	0.00359062	0.00846783	0.0247934	0.00333103	0.00189218	0.000130182	0.000589851	0.00875345	0.000483845	5.49852e-05	0.677307
606	STIL	0.0217915	0.0143056	0.0216994	0.00814793	0.00863417	0.000406915	0.00749554	0.0258458	0.0469065	0.0127973	0.0322269	0.0189361	0.0121208	0.0084466	0.0058009	0.0149543	2.18859e-05	0.739462
607	CMPK1	0.0352096	0.0134192	0.0351473	0.00241418	0.0221775	0.00142485	0.000304043	0.00150427	0.00738181	0.000414812	0.0134769	0.0691042	0.00556703	0.00699907	0.000953899	2.10633e-05	0.010344	0.774136
608	SPATA6	0.439922	7.11503e-07	0.0676784	0.0217711	2.33677e-05	0.00134308	0.0231003	0.0168379	0.0375602	0.0646344	9.77307e-06	0.00158075	2.07955e-05	0.00289341	0.00203327	0.000233441	0.00168083	0.318676
609	PPP1R8P1	0.340551	0.0217757	0.000546276	0.00199647	0.0133955	0.015659	0.0588578	0.0317799	0.00295823	0.059784	0.0139226	0.00661572	0.00320614	0.00133866	0.00234314	0.00752407	0.00797576	0.40977
610	AGBL4	0.311363	0.0204303	0.0499207	0.000126341	0.0381334	0.0079859	0.0397257	4.09516e-05	0.00151165	0.0382063	0.0238956	0.0181815	0.000721694	0.00752921	0.0275412	0.00273953	0.0156627	0.396284
611	BEND5	0.396605	0.0119948	0.0303284	0.00064735	0.0234516	0.0180739	0.000762076	0.0231075	0.0203303	0.00463229	0.00144172	0.00112115	0.00147805	2.79522e-05	0.00112537	0.00116439	0.00261894	0.46109
612	AGBL4-IT1	0.0433923	0.0109764	0.000232918	1.91831e-05	0.0270436	0.0127409	0.00288212	0.0250454	0.00469536	4.19379e-05	0.00698457	0.00311762	0.0256013	0.000365272	0.00455197	0.00291585	0.0660889	0.763304
613	ELAVL4	0.472062	0.00397485	0.0222784	0.0150741	0.029889	0.00496455	0.000873234	0.0104803	0.0465144	0.0400997	0.0375573	0.00228406	0.00139782	0.00202217	0.000866874	0.0023113	1.5977e-05	0.307334
614	FAF1	0.000910321	0.0917832	0.00371914	0.000193915	0.0017937	0.0241389	0.00390063	0.00174824	0.010082	0.00694539	0.000961172	0.00243407	0.00365078	0.00272434	0.0764843	0.00203974	0.00386129	0.762629
615	CDKN2C	0.111583	0.0724794	0.0134002	0.0257928	0.0562781	0.0090023	0.0604818	0.0067395	0.00641621	8.32608e-08	0.0272096	0.00676898	0.000933468	0.00442058	0.012754	0.00272002	0.00154633	0.581473
616	LINC01562	0.00785948	0.000255236	9.08585e-07	0.00442851	0.000267822	0.000237286	4.68482e-05	0.00150212	0.0030067	0.0110545	0.00100653	0.00434527	0.000132584	0.00594854	0.00616368	0.0199987	0.0173939	0.916351
617	RNF11	0.203477	0.000749708	0.00786751	0.000940823	0.0193368	0.00204769	0.0155115	0.0157223	0.000426855	0.00824708	0.0079811	0.0272569	0.0117545	0.0254612	0.00441445	0.00106802	0.000308831	0.647427
618	TTC39A	0.176527	0.0416284	0.0368759	0.0037088	0.0077757	0.112571	0.0137846	0.0133724	0.0153881	0.0329076	0.026576	0.0116653	0.000102456	0.000181088	0.00341924	0.0138438	3.6795e-05	0.489636
619	EPS15	0.0412168	0.0623718	0.0268167	0.0105506	0.0125659	0.0426743	0.009969	0.0187925	0.00715613	0.000514654	0.00504169	0.0163123	0.00106027	1.59959e-06	0.000656014	0.00910901	0.00392421	0.731267
620	OSBPL9	0.406184	0.0327688	0.0227217	0.00256679	0.00553959	0.0034816	0.0131878	0.0425115	0.0178608	0.0328905	0.0136404	0.0208685	0.0105938	0.018021	0.0135856	0.00194122	6.94252e-07	0.341636
621	SLC25A6P3	0.0329974	0.0048328	0.000529531	0.0049928	0.0110853	0.00419577	0.0702561	0.00428658	0.0159889	0.00039162	0.00533233	0.000614435	1.78231e-06	0.0134226	0.0105986	0.00467969	1.11173e-06	0.815793
622	NRDC	0.0843961	0.104131	0.0159039	0.0342826	0.0581254	0.0080072	0.00441535	0.0147905	0.00253192	0.0046118	0.00714481	0.0339825	0.00145573	0.00067467	0.011882	0.000962186	0.00291275	0.60979
623	RAB3B	0.00187063	0.00890783	0.00519004	0.115139	0.00566634	0.055353	0.00648374	0.0204148	0.00536172	0.0190075	0.00835101	0.000339797	0.0437407	0.00512794	0.000135508	0.0215501	0.00212521	0.675235
624	TXNDC12	0.0011654	0.00433813	0.00277788	0.00221273	0.00372894	0.000692576	0.0480683	0.0187304	0.00209964	0.00154746	0.00376286	0.0210172	0.0151191	0.000246767	0.00862438	0.000164782	0.0251354	0.840568
625	KTI12	0.00560425	0.00288097	0.0493693	0.00935387	0.00149138	0.057566	0.00034277	0.0252551	0.00509933	0.0136005	0.00641072	0.00142606	0.0167191	0.0223804	0.00034018	2.73189e-05	0.000933122	0.7812
626	BTF3L4	0.00402604	0.0159207	0.00236835	1.00526e-05	0.000218667	0.0145498	0.00400203	0.000508289	0.0644312	0.000115705	0.00147038	0.0135512	0.00310011	0.00202143	0.0246513	0.000221758	0.00354895	0.845284
627	ZFYVE9	0.505592	0.00229825	0.00565716	0.0274928	0.0467064	0.0233207	0.00614572	0.0323686	0.0169234	0.0447851	0.0251283	0.000724717	0.000152009	0.0150564	0.000212547	0.00036298	9.1091e-05	0.246982
628	RN7SL788P	0.0408607	0.00160098	0.0059121	0.00317648	6.73247e-05	0.0132401	0.00728076	0.0180395	0.000468738	0.0270705	0.00341442	0.00074524	0.000176388	0.000530594	0.000743548	6.84849e-05	0.0504953	0.826109
629	PDCL3P6	0.0576988	0.0433253	0.00992009	0.0220623	0.00758565	0.023319	0.00264863	0.00313643	0.0100578	0.0182156	0.0331873	0.0116599	0.000258386	0.0206059	0.000394805	0.0377067	0.0339145	0.664303
630	ANAPC10P1	0.161536	7.66243e-06	0.00371086	0.0019612	0.00970808	0.022112	0.00793106	0.00200652	0.0106865	0.020448	0.0136632	0.00830734	0.00270462	0.00504481	0.086579	0.00060465	0.00840488	0.634584
631	CC2D1B	0.206923	0.0881856	0.0109678	0.00763047	0.0974194	0.000110922	0.0198986	0.0351188	0.00427484	0.0472726	0.00379789	0.000282835	0.00802069	0.00801552	0.000485388	0.0442105	0.0104842	0.406901
632	PLA2G12AP1	0.000525827	0.0328354	0.0160691	5.69824e-07	0.0173867	0.00791808	0.00849081	0.00164234	0.00504229	0.00428478	7.81341e-06	0.0207533	0.00146336	0.00614947	0.0126762	0.0175033	0.000511445	0.846739
633	ORC1	0.000580127	0.00583561	0.0255486	0.0109773	0.0129566	0.0666102	0.00946555	0.00433448	0.018046	0.00250095	0.00443966	0.0457085	0.0170324	0.00644662	0.00111267	0.000262472	0.0265486	0.741594
634	PRPF38A	0.12896	0.176596	0.0130129	0.0371799	0.000947221	0.00667581	0.000146952	0.000913831	7.05486e-05	1.62642e-05	0.00403544	0.00127996	0.00347123	0.0122159	0.001419	0.00133673	0.000233388	0.611489
635	ZCCHC11	0.114269	0.014213	0.0293689	0.0546695	2.18233e-06	0.0156079	0.0169956	0.0261885	0.00292445	0.003619	0.00060785	0.002627	0.00741335	0.00353443	0.000372266	0.00412424	5.71064e-05	0.703405
636	GPX7	0.00561321	0.0121457	0.0392896	0.0240783	0.0375436	0.0133695	6.90861e-05	0.00180117	0.0263757	0.00450312	0.00827352	0.00453513	0.0569004	0.0027412	0.000370861	9.36043e-05	3.11749e-06	0.762293
637	COA7	0.144009	0.00284772	0.00932509	0.0143501	0.000939646	0.00106998	0.00831615	0.000345178	0.00193938	0.00425044	0.000268519	0.00544836	0.00174081	0.00201538	0.00953685	0.0068499	0.0423165	0.744431
638	ZYG11B	0.304629	0.00393856	9.40937e-07	0.00228104	0.049519	0.0143719	0.0201604	2.67464e-05	0.002912	0.0212914	0.0249836	0.00622618	0.00582655	0.0034281	0.00350528	0.0031194	0.0144393	0.51934
639	RPS13P2	0.0189389	0.00495632	0.0148821	0.0039922	0.00945835	0.00568959	0.0197748	0.000439336	0.00471958	0.00269933	0.000175308	0.00556353	0.0559081	0.0186234	0.000201781	0.0306555	0.00230229	0.80102
640	ECHDC2	0.0123384	0.154954	0.000372627	0.0250318	0.000112931	0.132233	0.0025479	0.0152222	0.0101733	0.00709112	0.00953451	0.00515688	0.00885603	0.020486	2.39109e-05	0.00171998	0.000821394	0.593324
641	SCP2	0.0494298	0.00211415	0.0291867	0.00109893	0.0397596	0.00901489	0.00344283	0.00155211	0.00380305	0.0165002	1.84584e-05	0.00331908	0.0102006	0.00912309	6.59737e-05	0.00652646	0.000156817	0.814687
642	MIR1273F	0.0224373	0.023326	0.00899593	0.00481382	0.000343496	1.30679e-05	0.000587978	0.00291586	0.00138306	0.0299483	0.034277	0.00194574	0.00282449	0.000419036	0.00584249	0.00872917	0.00884273	0.842354
643	MIR1273G	0.00253613	0.0141224	0.000241593	0.00105305	0.0310884	2.28717e-06	0.0367694	0.0184586	0.00261291	0.00159732	0.00636525	0.000446162	0.0196404	0.00157125	3.32757e-06	0.0257567	8.3289e-05	0.837651
644	PODN	0.00937735	0.0176857	0.0190064	0.0983557	0.00151984	0.00114987	0.00489144	0.0161151	0.00361334	0.000227419	0.00479653	0.0197184	0.0592963	0.00757166	5.92777e-05	0.0267717	0.00238051	0.707463
645	CPT2	0.385198	0.0115029	0.0069192	0.00297836	0.00682587	0.00394305	0.000718638	1.14461e-05	0.0587217	0.0259493	0.000687824	0.00200778	0.00195493	0.00713567	0.000608456	0.00203664	0.000694988	0.482105
646	C1orf123	0.065262	0.0836114	0.000326	0.00273999	0.000667036	8.75402e-06	0.000329647	0.000371716	0.0612807	0.0608638	2.51245e-05	0.00963399	0.0140795	0.00263943	0.0220217	0.000868082	0.0345224	0.640749
647	MAGOH	0.0609071	0.0143681	0.00459223	0.0050854	0.00985581	0.0151583	0.000592417	0.0481893	0.0340981	0.000472059	0.0223302	0.000267124	0.00123203	0.000227429	0.0130536	0.0217074	0.00959495	0.738268
648	LRP8	0.03924	0.00438601	0.0227769	0.00221091	0.0448339	0.00863313	0.0183019	0.00465146	3.72747e-05	0.0050994	0.0409528	0.00256407	0.001139	0.0371016	8.42448e-05	0.00691627	4.82849e-05	0.761023
649	GLIS1	0.0517112	0.0037388	0.05838	0.00280242	0.0158351	0.0888557	0.00478894	0.00821135	0.0671968	0.0253948	0.00378593	0.0430609	0.0097771	0.0105006	0.00526301	0.000138701	0.00168253	0.598876
650	NDC1	0.000599533	0.0232211	0.0684317	7.43151e-05	0.0221188	0.0517584	0.0090905	0.000701337	0.00905704	0.0028545	0.0175187	0.0514009	0.0020021	0.000770521	0.0154688	0.00436427	0.00334896	0.717219
651	YIPF1	0.0220929	0.0212277	0.000860263	0.0163195	0.000211521	0.0219714	0.00131662	0.0141874	0.000610379	0.000336575	0.0144214	0.0152587	0.00620166	0.000638716	0.0138472	3.25656e-05	0.00555938	0.844906
652	HSPB11	0.00897728	0.000637525	0.0296505	0.0284816	4.50872e-05	0.00469004	0.0122416	0.000707607	9.62798e-05	0.0359734	3.55094e-06	0.00441926	0.0239744	0.00518154	0.000761141	0.0147741	0.0154253	0.81396
653	LRRC42	0.00562833	0.0269834	0.00852165	6.18709e-05	0.020402	0.00536358	0.00119048	0.0286658	0.000587038	0.00250939	0.00487496	0.000376884	5.28208e-07	0.00174259	0.0182207	0.00709038	0.0133971	0.854383
654	TMEM59	0.124764	0.0455296	0.0707254	0.0066128	0.000601483	0.0210854	0.00774961	0.00200953	0.0190903	0.0532803	0.00751775	0.0473205	0.00604424	0.0316872	0.00181766	0.0202645	0.0160013	0.517898
655	TCEANC2	0.209436	0.00638197	0.0591018	0.0171943	0.0180432	0.00266114	0.00594571	0.0283044	0.0216433	0.0380285	0.0120433	0.0275539	0.000376798	0.00077255	0.00065061	0.000724398	5.5848e-05	0.551082
656	CYB5RL	0.000816994	0.000628201	0.0011361	0.00820082	0.0162911	0.0147402	0.000638096	2.53257e-05	0.00362448	0.00833492	0.0161646	0.00599738	0.00217179	0.0271427	0.00580855	0.00374622	0.0031507	0.881382
657	MRPL37	0.00557587	0.0239083	0.00800726	0.00141674	2.50535e-05	0.000937755	0.000569639	0.0354263	0.0148092	0.00788979	0.0200447	0.00654788	0.00350471	0.00642909	0.000855184	0.0256043	0.0132342	0.825214
658	SSBP3	0.0249186	0.00111254	0.0777302	0.0204395	0.0566615	0.00660946	0.00610506	0.0016743	0.000574524	0.0807075	0.0474411	0.00523967	0.0207841	0.00650985	0.00209078	0.0109514	0.00816564	0.622284
659	ACOT11	0.0434242	0.0858221	0.00401198	0.000811351	0.000680765	0.0425799	0.000181101	0.00208537	0.00745781	0.016712	0.0479337	0.01575	0.0610827	0.0387648	0.0135438	0.000177745	0.0293199	0.589661
660	MROH7	0.0606251	0.0162212	0.00156165	0.000501567	0.00270699	0.0724305	0.0011252	0.00594912	0.000101466	0.00145314	0.0491397	0.0381186	0.0427617	0.00644928	0.00620245	2.49921e-05	0.02083	0.673797
661	TTC4	0.00144424	3.95037e-05	0.0349137	0.014472	0.00102815	0.0635514	0.0364889	0.00369922	0.00209792	0.0541462	0.0370724	0.00216946	0.00325228	0.00590517	0.00118665	0.000373309	0.0108002	0.727359
662	PARS2	0.000118111	0.0174545	0.0170851	0.022766	0.00979023	0.00824132	0.00314459	0.0252045	0.00335731	0.00380524	0.0455506	0.000122137	0.0019897	0.0397479	0.00771668	0.0037403	0.0223234	0.767842
663	DHCR24	0.0638448	0.110791	0.00871317	0.0148044	0.0573461	0.017617	0.00126996	0.00398406	0.0138592	0.0124568	0.00217854	0.0001977	0.0104633	0.00124915	0.00993286	0.0198351	0.000257149	0.651199
664	USP24	0.013102	0.00375801	0.00336615	0.00454684	0.142274	0.0070464	0.00249505	6.63374e-05	0.00758426	0.000960287	0.00435144	0.00445958	9.77874e-07	0.0129019	0.00436057	0.00107197	0.0273762	0.760278
665	PLPP3	0.318042	0.255783	0.0139917	0.0190327	0.00364696	0.000701266	8.08994e-05	0.00407614	0.00673191	0.00243697	0.00295589	0.000330337	0.00553006	0.0121876	1.41178e-05	0.0121212	0.00343668	0.338901
666	PRKAA2	0.159255	0.0269602	0.0121295	0.010415	0.0385547	0.000339072	0.00797183	0.00096083	0.00788652	0.0174238	0.0403278	0.000330885	0.000216296	0.00345055	0.00143683	0.000968647	0.00610796	0.665265
667	C1orf168	0.0142601	0.00118656	0.0163024	0.118827	0.0280666	0.031347	0.00313946	7.06631e-05	0.00343193	0.00500751	4.79254e-05	0.0116576	0.000245735	0.00879706	0.00963626	0.000405246	0.000781217	0.74679
668	DAB1	0.0352921	0.11191	0.00490921	0.000314499	0.0255666	0.000874081	0.0638583	0.0050163	0.00308683	0.000678514	0.00149614	0.00691677	0.00157598	0.00636781	0.000563424	5.88149e-08	0.0131205	0.718453
669	RPS20P5	0.12008	0.00137995	0.00863678	0.0157529	0.0107914	0.00680909	0.0178078	0.0216095	0.00456152	0.0274571	0.000840655	0.00359253	0.0263756	0.00122853	0.000973745	0.000924482	0.00361675	0.727562
670	HNRNPA1P6	0.0760414	0.02905	0.000772421	0.00395239	0.0453473	0.00307748	0.0841194	0.0333988	0.00973976	0.00241038	0.027619	0.0180169	0.00871608	0.000116346	2.07467e-05	2.85624e-05	0.00491451	0.652659
671	RPS26P15	0.0265973	0.0316258	0.0129248	0.0151192	0.0219775	0.0471384	0.0115747	0.0119031	0.006456	0.0779986	0.000196716	0.000869072	0.0114643	0.000656261	0.0299834	0.0161778	7.66426e-05	0.67726
672	OMA1	0.0618631	0.00289059	0.0123938	0.00502236	0.000442115	0.00201527	0.0119273	0.000594462	0.00915906	0.00676328	0.00844565	0.000341463	0.00171039	0.0195351	0.0020589	0.00176249	0.0736274	0.779447
673	MYSM1	0.00508011	0.0364529	9.21064e-06	0.0103725	0.0166874	0.00961967	5.91657e-05	0.0119008	0.0344456	0.00622889	0.0131562	0.000484704	0.0108047	0.00258998	0.0319302	0.000936196	0.00216138	0.80708
674	JUN	8.70641e-05	0.110252	0.00107807	0.0468202	0.00118322	7.52664e-05	0.0219164	0.000209864	0.0451174	0.000586434	0.00468916	0.000448369	9.39811e-05	0.00058129	0.00766204	0.0192685	0.00523907	0.734692
675	LINC01135	0.250024	4.8334e-05	0.00367068	0.00472164	0.0457653	0.00249244	0.0254719	0.00407909	0.00126248	0.00845889	0.0208651	0.0176654	0.00228081	0.000469315	0.000648665	0.0231239	0.00308174	0.58587
676	FGGY	0.105042	0.0316687	0.0417566	0.00485465	0.000362594	0.0391445	0.0155824	7.95017e-05	2.07151e-05	0.000867474	5.60909e-05	0.000223318	0.00347941	0.00271153	0.00118198	0.00730387	0.00227127	0.743393
677	HOOK1	0.37307	0.0309245	0.00232365	0.00436896	0.0661243	0.00250774	0.0104278	0.00128395	0.0310018	0.0224708	0.000789141	0.000667714	0.00289521	0.000833167	0.00616679	0.00347174	0.00712511	0.433548
678	CYP2J2	0.526658	0.0173178	0.0403095	0.043989	0.000324091	0.0165913	0.0231071	0.00135926	0.00733508	0.0557751	0.0119919	0.00418074	0.015934	0.000187133	2.52065e-05	0.000157915	0.00178101	0.232975
679	NFIA	0.433389	0.124602	0.0277	0.0505798	0.0163674	0.0010412	0.000673318	0.01787	0.00650285	0.00710612	0.000342791	0.00226796	0.00534725	0.000182122	4.57364e-05	0.00186153	0.000899831	0.303222
680	NFIA-AS2	0.109378	0.012217	0.00278749	0.0481328	0.000480792	0.00171461	0.00362845	0.0110296	0.0159459	0.000623581	0.0209253	0.0202857	0.000246936	0.000498401	0.00132772	0.0446123	0.0511729	0.654992
681	TM2D1	0.0407825	0.00625416	0.0272618	0.000253079	0.00692679	0.00249083	0.000245347	0.000841326	0.0303191	0.0186148	0.000881265	0.0292744	0.00133207	0.0235641	0.000192698	0.00104472	0.0286653	0.781056
682	PATJ	0.036342	0.00349897	0.0222924	0.0645582	0.0258988	0.0617428	0.00482437	0.00538843	0.0205504	0.01693	0.0709192	0.00134794	0.0140398	0.000259472	0.0319277	7.24333e-06	0.0102896	0.609183
683	LAMTOR5P1	0.0301376	0.0164303	0.0992944	0.0112761	0.000412472	0.00112509	0.00905669	0.000715061	0.0433704	0.00145946	0.000325671	0.000616204	0.00233003	0.000132874	0.000206858	0.0111472	0.00702681	0.764937
684	KANK4	0.224893	0.0643379	0.00420599	2.40532e-08	0.0214572	0.00729194	0.030023	0.024815	0.00387528	0.021021	0.0101829	0.000410366	0.00467725	0.0025018	6.47895e-05	0.0283047	0.0150217	0.536917
685	USP1	0.0237258	0.0085867	0.0666819	0.0400591	0.0053711	0.00454579	0.0296419	0.0123969	0.011975	0.0151245	0.00105252	0.0231421	0.0356916	5.95938e-05	0.00464881	0.0120655	0.00603837	0.699193
686	DOCK7	0.0376696	0.427677	0.0462431	0.0037404	0.0137174	0.00524373	0.0019756	0.00226826	4.40164e-05	0.0109719	0.00203514	0.00454845	0.00047163	1.71489e-05	0.007275	0.0225545	0.0326857	0.380862
687	ATG4C	0.371966	0.0329994	0.0887257	0.0347188	0.0154366	0.00833832	0.0137472	0.0345712	0.00965208	0.0635315	0.00848093	0.0332245	0.00324387	0.01142	0.000906211	0.000880533	0.007484	0.260673
688	ALG6	0.0148299	0.0374992	0.0171438	0.000347734	0.00318277	0.0191058	0.00797514	0.0199111	0.040915	0.0271877	0.000980578	0.00305296	0.00311818	0.039886	0.000671107	0.0284754	0.000779094	0.734939
689	ITGB3BP	0.023119	0.0271537	0.0351303	0.000743913	0.0245943	0.00159848	0.000446156	0.000709368	0.0192685	0.0724005	0.023788	0.0176134	0.00175818	0.0158309	0.000130766	0.0247337	0.0018084	0.709173
690	EFCAB7	0.303693	0.00792277	0.0121793	0.00821718	0.0408429	0.0111535	0.000259597	0.00479014	0.0390382	0.050738	0.00825823	0.000400395	0.0013121	0.0111077	0.0171091	0.00103546	8.83667e-08	0.481943
691	DLEU2L	0.0986675	0.00960083	0.00553096	0.00425108	0.13754	0.00651745	0.00190502	0.00114993	0.000425455	0.0431508	0.00433017	0.00219137	0.00452709	0.00976338	0.0143657	0.0136429	0.0134368	0.629003
692	PGM1	0.0128825	0.160416	0.0103397	0.0430453	0.020325	0.00955998	0.0145539	0.0314313	0.000195751	0.00148746	0.0330176	0.00221256	0.000359978	0.000142891	0.00376207	0.0049256	0.00104018	0.650303
693	RN7SL130P	0.00256814	0.016086	0.0108811	3.18105e-05	0.0199814	0.000443458	0.00190203	0.000293572	0.0156677	0.0291354	6.32595e-05	0.00221023	0.0233124	0.00179133	0.00104232	0.00263696	0.0106673	0.861286
694	ROR1	0.257292	0.0365759	0.0170146	0.000747422	0.0128649	0.0236361	0.00369183	0.00513103	0.07522	0.000586646	5.21795e-05	0.00828041	0.00374187	0.0213972	0.000478022	0.00206224	0.00279776	0.52843
695	CACHD1	0.0109241	0.408816	0.000851583	0.00551564	0.0107124	0.00280577	0.0203077	0.000164097	0.0126971	0.0124142	0.022325	1.86551e-06	5.09127e-06	0.00893549	0.000223733	0.00532991	0.0132792	0.464691
696	RAVER2	0.00187812	0.269026	0.00243467	0.00533623	0.0327316	0.0143054	0.0356978	0.00111418	0.00179213	0.000254315	0.00577078	0.00277244	4.39681e-05	0.000271258	0.000484498	0.0261347	0.0170843	0.582867
697	JAK1	0.141865	0.00403997	0.0246727	0.00257374	0.0901771	0.0183755	0.000627617	0.0154663	0.0268146	0.00937989	0.0212904	0.00165538	0.0195764	3.99664e-05	0.00889414	0.000585783	0.0166941	0.597272
698	LINC01359	0.0827905	0.0278419	0.00507303	0.00866304	0.0197367	0.0111434	0.00702055	0.0125993	0.0825025	0.00117154	0.0176833	5.84968e-05	0.000254526	0.0107894	0.00415219	0.00131723	0.000347672	0.706855
699	SLC2A3P2	0.0831434	0.0276734	0.0261989	0.0199377	1.17074e-05	0.00524565	0.00586436	0.00217641	0.0502838	0.00651467	0.0211352	4.14405e-05	0.000128933	0.00257374	0.017924	0.000510007	0.000274782	0.730362
700	RNU6-1176P	0.023325	0.0291491	0.0142554	0.00278022	0.00135368	0.0253058	0.00110233	0.00313202	0.0380274	0.0205807	0.00758769	0.00692135	0.00647819	0.00039875	0.0202747	0.000285165	0.00439992	0.794643
701	MIR3671	0.0929566	0.0461292	0.00595499	0.000167525	8.31566e-05	0.012525	0.000109698	0.00167584	0.0498802	0.0688253	0.0331622	0.000901017	0.00319141	0.000346993	0.0223427	0.00750945	0.0202382	0.634001
702	MIR101-1	0.0186536	0.00363343	0.00278675	0.00611269	0.000116721	0.00445598	0.00345034	0.0152348	0.000870766	0.00857488	0.00448965	0.00899403	0.000322398	0.000846879	0.00112144	0.00318716	0.00528932	0.911859
703	AK4	0.0519319	0.357254	0.0200237	0.037377	0.000493453	0.00288901	0.0151994	0.00719441	9.2125e-06	2.66177e-06	0.00735225	0.0022451	0.00533067	0.00763128	0.000139109	3.74714e-05	0.0015748	0.483314
704	DNAJC6	0.00439875	0.234018	0.00487306	0.0924737	0.0195975	0.00275849	0.000502047	0.0213932	0.00515705	0.0204129	0.00266039	0.00061071	0.0141784	0.00217707	0.0562417	0.00475016	0.0077078	0.506089
705	RNU2-15P	0.039699	0.00561406	0.000141345	0.00368461	0.00298331	0.0343603	0.00921445	0.0238911	0.00292552	0.00143067	0.000145738	0.0683809	0.00442844	0.0321417	0.000101866	0.0346626	0.00379781	0.732397
706	LEPROT	0.31525	0.0265305	0.0054919	0.00200487	0.00410142	0.000137845	0.000485789	0.00135355	0.0274915	0.0319375	0.00193687	7.11546e-05	0.0335172	0.00136673	0.0106393	0.00641058	0.00119453	0.530079
707	LEPR	0.0112544	0.0455892	4.10536e-05	0.0301635	0.0189693	0.009725	0.000412085	0.0160629	0.000235278	0.0176815	0.000548635	0.0040778	0.00921777	0.000605481	0.016613	0.00386712	0.00261819	0.812318
708	PDE4B	0.507079	0.0205425	0.0328004	0.000734673	0.00189979	0.031435	0.0185771	0.0129853	0.0207162	0.0492225	0.0173834	0.0119762	0.000944374	0.0105147	0.00199402	0.0019546	0.00129077	0.25795
709	SGIP1	0.141475	0.013323	0.0168437	0.032883	0.0208368	0.0100122	0.00896903	0.0145878	0.00349092	0.00764076	0.0059367	0.000158045	0.00956719	0.00590535	0.00295303	0.00363612	0.0228599	0.678921
710	MIR3117	0.00982012	0.0237323	0.0101567	0.0131948	0.0212488	1.30714e-06	0.0108399	0.0171196	0.00231861	0.000119886	0.00218859	0.00141686	0.00530548	0.00615648	0.000636504	5.96178e-05	0.017687	0.857998
711	TCTEX1D1	0.153998	0.0213423	0.0376423	8.28749e-06	0.0406977	0.0503506	0.00921601	0.0479555	0.00710709	0.00660742	0.0288502	6.02792e-05	0.000227324	0.00880444	0.0172192	0.00539317	0.00778132	0.556739
712	WDR78	0.0196186	0.000207881	0.0421908	0.000105159	0.053879	0.0122933	0.0266209	0.00162316	0.0162188	0.00165495	0.00960567	0.0205463	0.02853	0.00029027	0.0162665	0.00539823	0.000274891	0.744676
713	MIER1	0.0719278	0.0153856	0.0365267	0.0390053	0.0209458	0.00283411	0.0151084	0.00685564	0.00271859	3.29092e-07	0.000509308	0.00398774	0.000256419	0.0101866	0.000324649	0.0184871	0.00193592	0.753004
714	SLC35D1	0.335593	0.0108088	0.0893144	0.0197185	0.0131262	0.0159547	0.000285773	0.0041253	0.0219593	0.0283943	0.0140131	0.000612273	0.026713	0.00505038	0.000330025	0.0234264	0.00555777	0.385017
715	IL12RB2	0.116141	0.000313128	0.00768635	0.0934504	0.000211897	0.0189234	0.00746087	0.0112227	0.0273873	0.00142468	0.00445816	0.0111548	0.000373579	0.0656911	0.00668552	4.51677e-07	0.057281	0.570134
716	SERBP1	0.0552584	0.0443656	0.0894916	0.0189254	2.13849e-05	0.0131872	0.000434673	0.000212696	9.84605e-06	0.00811544	0.00984204	0.029551	2.59065e-06	0.00185857	0.00243948	0.0505481	0.00661928	0.669117
717	GADD45A	0.00666023	0.0122898	0.000217298	0.0194915	0.000106959	0.000518779	0.0284434	0.0109224	0.00859604	0.00348817	0.00233796	0.0127066	0.0151066	0.007983	0.00454809	2.30332e-05	0.000426686	0.866133
718	GNG12	0.217811	0.260271	0.0371174	0.00112679	0.00190759	0.0118013	0.00102377	0.000241109	0.00917278	0.0041154	0.00540214	0.00474261	0.00420978	0.000549945	0.00948613	1.78509e-06	0.0128488	0.418171
719	DIRAS3	0.0391325	0.0197465	0.0322208	0.0156797	0.0250975	0.0013929	0.00802276	0.00572853	0.0020936	0.0419497	0.00806408	0.000746164	0.0105675	0.00465101	0.0108834	0.0281493	1.18841e-05	0.745862
720	ARL5AP3	0.000990012	0.0446713	0.00275588	0.0378331	0.0573084	0.00274768	0.0362259	0.000290483	0.000405003	6.77402e-05	0.0162176	0.00761151	0.000635575	0.000249718	0.0241331	0.00243618	0.015127	0.750294
721	WLS	0.0686411	0.244868	0.0232807	0.0239731	0.00453877	0.00240637	0.0209315	0.00426231	0.00294221	0.000528554	0.0178692	0.000262558	0.00537732	0.00312396	0.0158207	0.000564031	0.003221	0.557389
722	CTBP2P8	0.0017305	0.0522319	0.00775897	0.0152267	0.0147595	0.0128408	0.00364377	0.00112787	0.00165555	0.00688855	0.0704029	0.00968523	0.00364594	0.00134121	0.000356498	0.0204437	0.0017905	0.77447
723	MIR1262	0.00164356	0.00551389	0.00838654	0.00384281	0.00437822	0.00398418	0.00466848	0.0944109	0.00127167	0.0527232	0.000575163	0.00336149	0.0174789	0.00404697	0.010232	0.00290977	0.00133493	0.779237
724	RPE65	0.131712	0.0714881	0.00980889	0.077615	0.00344158	0.0229774	0.0316861	0.00106194	0.0069084	0.000889155	0.00552269	0.00899781	0.00143928	0.00388387	0.00810966	0.000408824	0.00305246	0.610997
725	DEPDC1	0.0436573	1.01828e-05	1.2365e-06	0.0337068	0.000100603	0.00438624	0.00605104	0.0120327	0.0385105	0.0194805	0.0391413	1.90069e-06	0.00524693	0.00332152	0.0252512	0.00301322	0.00260075	0.763486
726	LRRC7	0.0694199	0.000973351	0.00787884	0.0030893	0.043998	0.124184	0.00131867	0.0242218	0.0265237	0.00620321	0.00723268	2.96641e-06	0.00504682	0.000820648	0.000504466	0.00299147	0.042237	0.633353
727	RN7SL538P	0.00326711	0.000144962	0.0124309	0.00818877	0.0382205	0.0112706	0.000371501	0.0382091	0.0106733	0.00272575	0.0184924	0.0184237	0.0296004	6.60157e-06	0.0223044	0.00847044	0.0334962	0.743703
728	PIN1P1	0.00299634	0.00812326	0.0241442	0.00205022	0.00268875	0.0292651	0.0617123	0.016251	0.00418245	0.00107612	8.23405e-05	0.0164016	0.0481695	0.015617	0.0423092	0.0131315	0.0026847	0.709114
729	LRRC40	0.0292227	0.0115675	0.0115884	0.00963469	0.0360717	0.022153	0.0137737	0.0038519	0.00808573	0.000562669	0.00422133	0.0448558	0.00826248	0.00176392	0.00167239	0.00607698	0.00487275	0.781762
730	RN7SL242P	0.000621896	0.00312812	0.00465199	0.00425928	0.00357018	0.0140152	0.00240724	9.79062e-05	0.000124376	0.00950199	0.000605504	0.000139563	0.0882869	0.0209751	0.0354482	0.00346831	0.0106944	0.798004
731	SRSF11	0.00636588	0.0450216	0.0323411	0.000358752	0.0555232	0.0213388	0.0250906	0.0165415	0.00534798	4.05559e-05	0.000375532	0.00780947	0.00899095	0.0292151	6.34862e-05	0.0170433	0.012025	0.716507
732	ANKRD13C	0.00684226	0.00321806	0.0102223	0.000610127	0.0138314	0.0189727	0.00420413	0.00898568	0.004502	0.00237628	0.000163322	0.0270522	0.0118979	0.00293205	0.00906185	0.00360944	0.000321071	0.871197
733	HHLA3	0.0441423	6.13227e-05	0.00175859	0.00789267	0.00602313	0.000570148	0.026616	0.0108282	0.00516354	0.0242377	0.000485377	0.00608156	0.0445358	0.0160114	0.0104472	0.00434712	0.0675235	0.723274
734	CTH	0.0106782	0.0610282	0.00028246	0.0215473	0.0395342	0.00659275	0.0571142	0.000250705	0.0147128	0.0218511	0.000206516	0.0197817	0.0455585	0.000604672	0.00537587	0.00752914	0.00974987	0.677602
735	PTGER3	0.00628798	0.00238305	0.00472322	0.00572452	0.0103183	0.12642	0.00407793	0.0014645	0.0138446	5.58024e-05	0.0286019	0.000412638	0.0320335	0.007463	0.00300908	0.000165078	0.00994094	0.743074
736	ZRANB2	0.00514587	0.000181487	0.0134655	0.0567735	0.05225	0.040463	0.00063386	0.0367613	0.0049375	0.000202235	1.92119e-05	0.00338124	0.00228776	0.0432038	0.00148203	0.0093039	0.00485932	0.724649
737	MIR186	0.0121719	0.0320384	0.0166368	0.00167173	0.00139304	0.000119927	0.00134057	0.00296389	0.00378203	0.00833918	0.00469484	0.020698	0.00252276	0.00031731	0.000369034	0.00797838	0.0127391	0.870223
738	ZRANB2-AS2	0.279315	0.00254318	0.0370223	0.0249259	0.0220855	0.000469106	0.0560928	0.00742138	0.0470188	0.0249993	0.000592076	0.00728066	0.030439	0.00041721	0.00387756	3.54049e-07	0.000165443	0.455335
739	NEGR1	0.31394	0.00363045	0.0205374	0.01778	0.0331824	0.00218179	0.00282776	0.000518493	0.000766879	0.0320803	0.0451529	4.15796e-05	0.027821	0.0018926	0.00236886	0.00208869	0.0238733	0.469316
740	NEGR1-IT1	0.0142471	0.0132999	0.00111807	0.0102521	0.00155838	0.0379406	0.00484196	0.000900647	0.00926756	0.00847696	0.00323611	0.06762	0.0181798	0.00177625	0.0138051	0.0373228	0.0484936	0.707663
741	FPGT	0.0820625	0.00552531	0.0818658	0.00552409	0.033101	0.00156871	0.000191366	0.0025372	0.0286138	0.0624589	6.93686e-05	0.0442087	0.0459186	0.0380683	0.00421152	0.00624178	0.00201785	0.555815
742	FPGT-TNNI3K	0.272802	0.0151	0.0072972	0.00687566	0.000133273	0.00388518	0.00823318	0.00537374	0.0603993	0.0159697	0.000119436	5.88363e-05	0.00163513	0.0389625	0.000626403	0.000234501	0.000416279	0.561878
743	TNNI3K	6.72069e-05	0.00419853	0.000641116	0.0345927	0.0172422	0.0205109	0.00897262	0.00105224	0.0580255	0.000156097	0.00918899	0.0154759	0.00978962	0.0137468	0.00413741	0.00728558	0.00786688	0.78705
744	LRRC53	0.0189222	0.00685781	0.011756	0.00125235	0.00121052	0.0405754	0.0173568	0.00148802	0.0300369	0.00449968	0.00444498	0.00144356	0.000299001	0.000198283	0.00555466	0.00749394	0.000185961	0.846424
745	ERICH3	0.251069	0.00713297	0.00940317	0.00420065	0.000136864	0.0857616	0.0107197	0.0230267	0.0239436	0.0290408	0.0470569	0.0290642	0.0132157	0.00176095	8.85959e-05	0.0031162	0.0274981	0.433764
746	CRYZ	0.0386878	0.00379494	0.00289166	0.00144159	0.0519632	0.00540484	0.0279556	0.00164199	0.00043004	0.0242184	0.000702581	0.00120028	0.00032306	0.0218797	0.00490916	0.0207451	0.0227746	0.769036
747	TYW3	0.127193	0.00490308	0.000282121	0.011861	0.0353599	0.00534834	0.00139741	0.00515961	0.0134096	0.00607228	0.00323925	0.00524985	0.0045429	0.00375307	0.00272731	0.0175858	0.0112542	0.740662
748	SLC44A5	0.192896	0.00594769	0.0106877	0.012205	0.0840272	0.00941076	0.0017768	0.00212234	0.000682537	0.0147224	0.0542559	0.0161465	7.68376e-05	0.0216959	0.00592658	0.00170353	0.0413217	0.524395
749	RNU6-503P	1.2138e-05	0.0124769	0.0848623	0.0214579	0.00221293	0.0053991	0.0299551	0.0379272	0.0118699	0.00437862	0.0404354	0.0194911	0.0150509	0.00568172	0.00196002	6.70713e-05	0.0154698	0.691292
750	ACADM	0.00447105	0.00199851	0.0292972	0.000100232	0.038641	0.0247178	4.98704e-05	0.000425047	0.00967503	0.00352024	0.00767347	0.000462735	0.0208499	0.0125964	0.00440829	0.000565128	0.00245783	0.83809
751	RABGGTB	0.00604679	0.00097114	0.0903602	0.000112219	0.0400036	0.0210369	0.00131677	0.00394882	0.0127022	0.000179779	0.00552281	0.0250344	3.71277e-05	0.0205566	0.00440502	0.0203338	0.00867048	0.738761
752	MSH4	0.0275799	0.0534879	0.000195596	0.000164505	0.0218963	0.00648179	0.00216163	0.0171131	0.0823322	0.00617638	0.0279889	0.00101676	0.00472241	0.000857208	0.00983231	0.00425599	0.00669513	0.727042
753	ST6GALNAC3	0.491835	0.0166536	0.0453339	0.000214852	0.000831075	0.00581427	0.0291347	0.0267708	0.00806863	0.0248931	0.0236785	0.00921329	0.0309721	0.00579002	9.18189e-05	5.81299e-06	6.08346e-05	0.280637
754	TPI1P1	0.0575491	0.0078493	0.00356459	0.0337461	1.69598e-05	0.00202108	0.00107722	0.0367561	0.00271277	0.0011622	0.000545886	0.0131314	0.00847939	0.00538953	0.0117965	0.000103786	0.000573785	0.813524
755	ST6GALNAC5	0.417101	0.000787116	0.0182499	0.00167264	0.0439047	0.00949503	0.0298005	0.00532027	0.0117765	0.01735	0.0293831	0.00160025	1.67705e-05	1.93744e-06	0.00108151	0.00113225	0.00292275	0.408404
756	MIR7156	0.0156323	0.00813913	0.0150345	0.00532884	0.0025819	0.00545219	4.03206e-05	0.00484269	0.0213836	0.00825977	0.0182661	0.0516119	0.00770677	0.00156568	0.0101036	0.0257331	0.00376226	0.794555
757	PIGK	0.0156717	0.0512265	0.0538806	0.000191606	0.0150039	0.0277666	0.00565769	0.00220946	0.033012	0.0272663	0.00374221	0.0405071	0.0168445	1.24723e-05	0.00282305	0.0113562	0.00127587	0.691552
758	AK5	0.310972	0.0238283	0.000195087	0.0102639	0.0172729	0.00876007	0.000424708	0.000399677	0.0547713	0.00374071	0.000398706	0.00317239	0.00178632	0.0639749	0.0017856	0.000641851	0.0023759	0.495236
759	RNU7-8P	0.0530769	0.0476695	0.026348	0.093747	0.018159	0.00337707	0.0028485	0.00291135	0.00880923	1.09906e-06	0.0100445	0.0143343	0.000326239	0.000212249	0.00965705	0.00315442	0.0149845	0.690339
760	ZZZ3	0.0684434	0.0309647	0.0550289	0.0308086	0.00797076	0.00208219	0.0582087	0.0615579	0.00308309	0.0125293	0.00248089	0.0150576	0.0174381	0.00848176	0.00514356	0.00464262	0.000205145	0.615873
761	USP33	0.158616	0.0651204	0.0067235	0.00233819	0.052951	0.00470227	0.000168196	7.63939e-06	3.66129e-05	0.00144363	0.00627275	0.0150952	0.0276589	0.000590574	0.00555873	0.00110987	0.000321193	0.651285
762	FAM73A	0.00957969	0.0956453	0.00296388	0.00377537	0.0136423	0.0044234	0.000328939	0.0195691	0.0291784	0.00334558	0.00303802	0.0208287	0.000511433	0.0224095	0.00899954	0.0077207	0.000281976	0.753758
763	NSRP1P1	0.0267724	0.0010679	0.00220264	0.00118959	0.00642008	0.00636693	0.0243672	0.0139003	0.0137165	0.0024254	0.000153145	0.00530494	0.0426009	0.00127492	0.00898771	0.00372648	0.00315593	0.836367
764	HSPE1P25	0.0024847	0.00163575	0.000547973	0.00133611	0.000130861	0.0018235	0.0590647	0.00582589	0.0322398	0.0264796	0.000191111	0.00896186	0.0169048	0.0001128	0.00175717	0.000987189	0.0230422	0.816474
765	NEXN	0.0273262	0.0140897	3.75323e-05	0.00442815	0.00135576	0.0195775	9.34462e-06	0.00767865	0.00224031	0.000110176	0.00614144	0.000234598	0.000902584	0.00108742	0.029892	0.00278053	0.0082909	0.873817
766	FUBP1	0.000338526	0.0300934	0.02019	0.00935611	0.0279071	7.37849e-05	0.0207733	0.0118007	0.023678	0.00394677	0.00687112	0.000124997	0.0019827	0.0153899	0.0247564	0.0234712	0.000506613	0.778739
767	DNAJB4	0.0639111	0.0512434	0.0201851	0.0162002	0.0106326	2.74877e-06	4.34429e-05	0.00725634	0.0726048	0.00820194	0.0120297	2.96307e-05	8.01615e-06	0.000297118	0.00968829	0.0192449	0.000339048	0.708082
768	GIPC2	0.0673	0.0498949	0.0199943	0.0284445	0.00025154	0.00425005	0.0170618	0.00326034	0.0348224	0.00027314	0.0277652	0.00368345	0.0175238	7.86068e-06	0.0184198	0.0210123	0.00118752	0.684847
769	PTGFR	0.0033236	0.0842275	0.0109646	0.0609323	0.0495807	0.00835178	0.00445068	0.0486063	0.00229111	0.000413047	0.000867897	0.00122314	0.00821658	0.000133123	0.00792138	0.037277	0.00089124	0.670328
770	IFI44L	0.29543	0.00416328	0.0606267	0.00826084	0.000606159	0.0120118	0.00741413	0.0107296	0.0347812	0.0293728	0.00962846	0.00449382	0.00684705	0.000382562	0.00532242	0.00162268	0.000552999	0.507753
771	IFI44	0.191459	0.00102359	0.0606722	0.00446402	0.00465196	0.030341	0.00580837	6.98212e-07	0.037403	0.034767	0.00025442	0.0050129	0.00236819	0.0170821	0.0213783	0.00121335	0.00186072	0.580239
772	ADGRL4	0.0222756	0.0212054	0.0103688	0.0723232	0.0415743	1.83799e-06	0.00912473	0.0247897	0.00380355	0.00282446	0.0237499	0.00951031	0.000746648	0.0031758	0.00261802	0.00949932	0.00225245	0.740156
773	ADGRL2	0.354381	6.76347e-07	0.0152645	0.00408132	0.028561	0.00139965	0.000954438	0.00954151	0.0336898	0.0313018	0.0168137	0.0115611	0.00238656	0.0015093	0.000115939	5.83588e-05	0.0418599	0.44652
774	HNRNPA3P14	0.000676818	0.00675727	0.000118162	0.00147796	0.0672165	0.00948191	0.0204279	0.000778374	0.00342753	0.012528	0.0149305	0.00116352	0.00863946	0.0378613	0.0303032	0.0122245	0.0596555	0.712332
775	ST13P20	0.0327301	0.0497188	0.00437854	0.00207781	0.0319905	1.45713e-05	0.000118925	0.00242692	0.0369783	0.00919634	0.0050474	0.00133705	0.021043	0.00403516	0.00119769	0.0114092	0.0110153	0.775284
776	LINC01361	0.0235594	0.0412533	0.0249028	0.0110037	0.0373371	0.0374044	0.0122797	0.0156787	0.000275503	0.00180756	0.0112857	0.0658876	0.00252815	0.00312475	0.0493865	0.015429	0.0735167	0.573339
777	TTLL7	0.26312	0.120752	0.0445252	0.0316586	0.000192382	0.0299718	0.0194397	0.0570671	0.0436189	0.0545361	0.00930306	0.0227832	0.00380514	0.00690379	0.00355557	0.00075944	0.00854026	0.279467
778	TTLL7-IT1	0.439223	0.0718408	0.00725894	0.0123863	0.00856523	0.00964449	0.003549	0.0478898	0.0625339	0.062904	0.000410423	0.0041929	0.00821054	0.00759483	0.0171852	0.00217594	0.00689113	0.227543
779	PRKACB	0.103801	0.0141678	0.014033	0.0872472	0.00417122	0.00500381	0.000541711	0.00427902	0.00425153	3.49859e-05	0.00413724	0.0022093	0.021246	0.000333789	2.84768e-06	0.00407098	0.0117753	0.718693
780	SAMD13	0.0376711	0.0106112	0.0059144	0.000583236	0.00113818	0.000357108	0.022881	0.00409991	0.0118601	0.012662	0.014223	1.5711e-05	0.009464	0.038267	0.000192372	0.00321955	0.000503937	0.826336
781	UOX	0.0310093	0.0305589	0.00235006	2.11161e-05	0.0285958	0.000425654	0.0105814	0.022978	0.0463385	0.0175753	0.00108657	0.013512	1.99342e-06	0.00531485	0.00183892	9.0321e-05	0.00248153	0.78524
782	DNASE2B	0.00406693	0.00212874	0.00360193	0.00652659	0.0234813	0.0116427	0.00118279	0.000838094	0.0455523	0.00132113	5.40991e-05	0.00107366	0.00205046	0.000847278	0.0019124	0.029427	0.0137282	0.850564
783	RPF1	0.110672	0.0461587	0.0203708	0.0036996	0.00695383	0.00591521	0.00399324	0.0933177	0.00666326	0.000900086	0.0156146	0.00964428	0.00166424	0.0127558	0.00661843	0.00832172	2.6388e-06	0.646734
784	GNG5	0.157965	0.261233	0.022527	0.00339322	0.0187292	0.00559017	0.0063992	0.0460132	0.000116597	0.00208345	0.024723	0.00189225	0.00157236	0.00170238	0.00424364	0.00759615	0.0110987	0.423122
785	SPATA1	0.089042	0.0338375	0.0496065	0.00209514	0.00947616	0.000216666	0.00132695	0.000546028	0.00989443	0.00681948	0.0734935	0.000530385	0.0106806	0.000588444	0.0134779	0.00131612	0.0369183	0.660134
786	CTBS	0.211157	7.46594e-06	0.0313828	2.06864e-06	0.022619	0.00313105	0.00323755	0.0257124	0.0584381	0.00165831	2.45678e-05	9.95849e-05	0.00236692	0.00572228	0.000102091	4.78834e-05	0.00048244	0.633808
787	SSX2IP	0.266009	0.00600404	0.00447471	0.00254041	0.083269	0.000339583	0.00212014	0.000233314	4.05611e-05	0.0310895	0.00713183	0.000332178	0.000332891	0.000188638	0.0163032	0.00199577	0.0149726	0.562623
788	LPAR3	0.0196225	0.114495	0.0015924	0.042538	0.00811264	0.0362694	0.0151118	0.00438259	0.00327925	0.00310875	0.00469281	0.00174936	0.00528675	0.0498362	0.0180812	0.0248135	0.000137054	0.646891
789	WDR63	0.0146035	0.0435187	0.00548752	0.05167	0.0182668	0.077765	1.14271e-05	0.0562178	0.00354703	0.0146414	0.00919099	0.0647276	4.27542e-05	0.00061204	0.00159307	0.0012153	0.0100305	0.626859
790	SYDE2	0.234156	0.0413729	1.28534e-05	0.000428565	0.0984272	0.0431244	0.014596	0.00961567	0.030768	0.053247	0.00085747	0.00126558	0.0179589	0.00163545	0.00787547	0.00136734	0.0206139	0.422677
791	C1orf52	0.100727	0.00598133	0.0347192	0.00016167	0.0140142	0.0990323	0.00196828	0.0016168	0.0208593	4.77165e-07	0.00418356	0.0214743	2.70477e-07	0.00205874	0.0678399	0.00259392	1.34592e-05	0.622755
792	BCL10	0.0776735	0.03671	0.00249025	0.00172961	0.0090861	0.00660213	0.00735643	0.000386643	0.00214804	0.0132301	0.0111822	0.000488414	0.00055949	0.000925394	0.000281107	0.00571975	0.0104606	0.81297
793	DDAH1	0.0114327	0.273229	0.00634917	0.103193	0.00231817	0.00108873	6.26203e-05	5.64369e-05	6.18057e-05	0.00815598	0.0135379	0.00311988	0.00457357	0.0108044	0.00178341	0.000251885	0.00518292	0.554799
794	CYR61	0.00512829	0.0958933	0.00142029	0.0458214	0.00208274	0.000471931	2.48799e-05	0.00390509	0.00584482	0.00406574	0.00154166	0.021843	0.00222093	0.00214912	0.000170663	0.0199283	0.0185917	0.768896
795	ZNHIT6	0.0342101	0.0169437	0.0761045	0.0119198	0.00145654	0.00911542	0.00369669	0.0248385	0.0039302	6.69873e-05	0.000159702	0.0140732	9.74682e-05	2.31808e-05	0.0295593	0.0325556	0.000198752	0.74105
796	COL24A1	0.0509432	0.0157058	0.00653711	0.00323164	0.00245651	0.087373	0.0144473	0.0299949	6.19317e-05	2.34621e-05	4.2948e-05	2.58809e-05	0.00351974	0.0032063	0.00850042	0.0018403	0.00365906	0.768431
797	ODF2L	0.163065	0.00980996	0.0027627	0.000115344	0.0842389	0.00202945	0.000115353	0.00460583	0.000853553	0.0112871	0.00391005	0.0025933	0.0198406	0.000707381	0.00159791	2.77306e-06	0.0156139	0.676851
798	MIR7856	0.02973	0.00039829	0.0211152	0.00660842	0.000938979	0.0235706	0.00438743	0.00614809	0.00790453	0.0177819	0.0138874	0.0408814	0.016805	0.000308452	0.0141643	0.00180981	0.00438207	0.789178
799	CLCA4	0.458382	0.0698167	0.0343612	0.0106251	0.0182238	0.000947644	0.0126511	0.0135935	0.0247522	0.0920921	0.00767327	0.00260453	0.000343808	0.00130764	0.00176703	0.00289916	0.0101685	0.237791
800	SH3GLB1	0.38092	0.0477779	0.0549289	0.0228124	2.42208e-05	0.00784907	0.0161141	0.0163987	0.0363493	0.00624059	0.0194472	0.018816	0.00282042	0.0062846	2.73135e-06	0.0043285	0.00421807	0.354667
801	HS2ST1	0.010327	0.131266	0.0114999	0.000802906	0.0241715	0.0041871	0.00828009	1.57418e-06	0.0114403	0.00270468	0.0127747	0.00834669	0.00510349	0.0289909	0.0176845	0.00958799	0.00478658	0.708044
802	LINC01140	0.16551	0.0185189	0.0193878	0.00149852	0.000652086	0.0140105	0.00176087	0.00911711	0.0271008	0.000494273	0.00450138	0.00120743	0.0114981	0.00937301	0.0186876	0.00771723	0.000687208	0.688277
803	LMO4	0.31992	0.00668996	0.0031497	0.00902054	0.0500792	0.0239143	0.00756792	0.00560071	0.0336622	4.2645e-05	4.82776e-05	0.0221495	0.00536668	0.0172013	0.000643162	0.00775259	0.000575653	0.486615
804	PKN2-AS1	0.0281899	0.000132767	0.0133852	0.010698	0.0623826	0.0160194	0.000663616	0.00282986	0.00760884	0.00786028	0.00725448	0.0314987	0.00257714	0.0297132	0.000877788	0.000342808	0.0162328	0.761732
805	PKN2	0.228214	0.00472219	0.0966364	0.0244514	0.0391438	0.000104375	0.0125939	0.0295815	0.000396535	0.0158877	0.0114924	0.0125006	0.0414208	0.00699548	0.000291458	0.00707168	0.00194403	0.466551
806	RNU6-125P	0.00215703	0.0231911	0.000609329	0.00074615	0.0543469	0.00608556	0.00612907	0.000803958	0.0252523	0.0202386	0.0245513	0.0317393	0.00643246	0.0666457	0.000385851	0.00185885	0.00145656	0.72737
807	TCEB1P19	0.119121	0.00628549	0.00336036	0.0480177	0.0149202	0.00753484	0.0442311	0.000917671	0.0217926	5.22558e-05	0.0110722	0.0046048	0.011667	0.100976	0.0170751	0.00656987	0.024041	0.557761
808	GTF2B	0.0902407	0.00460597	0.0107492	0.0221985	0.029315	0.00259656	3.14527e-05	0.0272832	0.000201995	0.00049113	0.00414531	0.0171209	0.0543402	0.00629136	0.000197238	0.0246814	0.0022213	0.703289
809	KYAT3	0.0120533	0.131377	0.0151622	0.0493869	0.0116973	8.25946e-07	5.22525e-05	0.000168018	0.00260939	0.00249948	0.0189417	0.0123939	0.00665307	0.000418658	0.00898784	0.00105877	0.000994223	0.725545
810	RBMXL1	0.178409	0.0108817	0.0336626	0.0186097	0.0167926	0.00783674	0.000516832	0.0121162	0.000482344	0.0280283	0.00852426	0.000340638	9.53068e-05	0.00431498	0.00871683	0.00653516	0.000946125	0.663191
811	GBP3	0.0182241	0.0351443	0.0116627	0.0382072	0.0119129	0.000474092	0.0115046	0.0144062	0.00126856	0.0226779	0.00441293	0.0034492	0.0103521	0.000154983	0.00741214	0.00258948	0.0469649	0.759182
812	GBP1	0.0553663	0.0410787	0.0035588	0.0548047	0.000303338	0.00294087	0.00907823	0.0226693	0.0427435	0.00100901	0.0624428	0.00312957	0.0360842	0.00706006	0.0149136	0.000242263	0.0202553	0.622319
813	PTGES3P1	0.00124282	0.0108008	0.000131003	0.0146663	0.0257629	8.476e-05	0.00667354	0.00789328	0.0180126	0.00252569	0.01486	0.00506272	0.00148963	0.00522362	0.0272512	0.0020159	0.00283451	0.853469
814	GBP2	0.0158597	0.0452218	0.00123456	0.10358	0.00246204	0.00376411	0.0139464	0.0167128	0.0108573	0.000923508	0.0575997	0.00506032	0.00692381	0.00923049	0.00272723	0.00393161	0.0158162	0.684149
815	GBP4	0.00070516	0.00253624	8.58097e-05	0.0125492	0.00183679	0.0112947	0.0701126	0.0576332	0.0342065	0.00619623	0.00553262	0.00762437	0.0690129	0.00655508	0.00224224	0.000390991	0.0280239	0.683461
816	GBP1P1	0.000122493	0.0042648	0.000259759	0.00681653	6.33895e-05	0.0167826	0.0337407	0.0190048	0.0199758	0.00111919	0.0386835	0.00689329	0.127164	0.00444177	0.00768742	0.00144315	0.0122421	0.699295
817	LRRC8B	0.0378817	0.00168014	0.0269238	0.00108716	0.0480287	0.0494328	0.0188169	0.00190457	0.000292594	0.00280515	0.0216363	3.07599e-09	0.00757662	9.57195e-05	0.0115005	0.0024943	0.0132825	0.754561
818	LRRC8C	0.0657574	0.0143096	0.0207117	0.0512682	0.00957462	0.0244564	0.0251715	0.000481014	0.00134664	0.0144183	0.000253517	9.76032e-05	0.00136631	0.000202954	0.0114317	0.0122133	0.00232297	0.744616
819	LRRC8D	0.422972	0.0574507	0.0306195	0.0359612	0.0146061	0.0407117	0.0276293	0.0227635	0.0259845	0.0556974	0.0256958	0.0124584	0.00384496	0.00123797	0.00231585	0.00236486	0.000225309	0.21746
820	GEMIN8P4	0.0577991	0.000246364	0.0324266	0.00324925	0.0118975	0.00611438	0.0180265	0.0107944	0.0108558	0.0136683	0.00346413	0.000704948	0.0608537	0.000650719	0.0110596	0.00127251	0.000225299	0.756691
821	ZNF326	0.171837	0.0153818	0.0173238	0.00790094	0.00746475	0.0045433	0.0172766	0.0425367	0.0200532	0.0021715	0.00152308	0.00620811	0.00650773	0.00907517	0.000864457	0.0151185	1.1856e-06	0.654212
822	PHKA1P1	0.025996	0.0145209	0.0122166	0.010133	0.00581982	0.0364635	0.0282369	0.0176022	0.0026603	0.031927	0.00359936	0.000529982	0.00843089	0.000702159	0.000444384	1.79066e-06	0.0388301	0.761885
823	ZNF644	0.229228	0.000350153	0.0554146	0.0175747	0.00211752	0.0257007	0.0643143	0.0441129	0.00907841	0.0316112	0.0113165	0.0313224	0.0276657	0.00702496	0.00263313	0.0120013	0.00208616	0.426447
824	HFM1	0.00520345	0.0354965	0.00165751	0.000698427	0.032634	0.0335765	0.0315819	0.00082713	0.00114255	0.0304172	0.00378554	0.00673954	0.00133924	0.00845306	1.28009e-06	0.020395	0.00822789	0.777823
825	CDC7	0.123295	0.00840137	0.00225301	0.00132462	0.0130522	0.00930149	0.0717613	0.00348143	0.0169069	0.000463023	0.0602249	0.0174166	0.0202403	0.0134493	0.0016834	0.0293628	0.0226503	0.584732
826	TGFBR3	0.0772732	0.283306	0.000131142	0.0317173	0.0160475	0.0371868	0.0132153	0.00810946	0.000237277	0.00329936	0.000642828	0.000268216	0.0192676	0.00147942	0.0056036	0.0307611	8.06527e-06	0.471446
827	RN7SL653P	0.00280369	0.0412327	0.00626219	0.0127411	0.00873267	0.0043468	0.0147558	1.72219e-05	0.000618788	0.0219995	0.00697646	0.0144038	0.00120688	0.0111157	0.00217424	0.0525623	0.0489324	0.749118
828	EPHX4	0.274797	4.19231e-06	0.00809746	0.0283386	0.0466516	0.00665911	0.0356625	0.00451557	0.00140239	0.0312168	0.0133775	4.03778e-05	0.00217149	1.00983e-05	0.00122922	0.00207921	0.00395547	0.539791
829	LPCAT2BP	0.0635911	0.0075231	0.00561265	6.42317e-05	0.0106916	4.66228e-05	0.00109156	0.000363804	0.0322849	0.0444081	8.24497e-06	0.00138569	8.97128e-05	0.00296231	0.00648321	0.0017772	0.00389027	0.817726
830	SETSIP	0.0203902	0.0024122	0.0148899	0.00481623	0.000696724	0.000683564	0.0909887	0.00545046	0.0241266	0.00132624	0.0018359	0.0101228	0.0393397	0.0228722	0.014375	0.0358468	0.00324556	0.706581
831	BTBD8	0.0343999	0.00384385	0.0435352	0.0107774	0.0822989	0.0147756	0.00393314	0.0147527	0.00373194	0.000695141	0.00038185	0.000867587	0.0074751	0.0205183	9.06967e-05	4.97486e-07	0.0101622	0.74776
832	PRKAR1AP1	0.0484677	0.00638861	0.00379299	0.0317343	0.00580936	0.0398462	0.00911726	0.0328296	0.034862	0.0226781	0.00520662	0.00113683	0.00300744	0.000923686	0.00620562	0.0108689	0.00414421	0.732981
833	GLMN	0.230384	0.0096712	0.00372311	0.00118364	0.056158	0.0142702	0.000364819	0.0130118	0.000143183	0.00121582	0.0124398	0.00150519	0.0106169	0.00542775	0.000794466	0.00194128	0.00117785	0.635971
834	RPAP2	0.0883282	0.0413681	0.0062374	0.0729377	0.0345789	0.0171811	0.00491767	0.00022427	0.0272559	0.0356641	0.000393316	0.000717871	0.00443155	0.00831888	0.00428687	2.02243e-05	0.0133495	0.639788
835	EVI5	0.147522	0.00372798	0.0293647	0.0319135	0.0111355	0.0403707	0.000880837	0.0488203	0.0112577	0.00510986	0.0161371	0.00605796	0.0077667	0.0227592	0.00628851	0.000497222	0.00474493	0.605645
836	HMGB3P9	0.0533761	0.000604367	0.0794985	0.0474147	0.0238397	0.000161118	0.0473327	0.0153575	0.0171874	0.00980415	0.0410657	0.0208117	0.0599418	0.0131167	0.00726988	5.00246e-08	0.00429188	0.558926
837	RNU4-59P	0.00638183	0.0488797	0.000950742	2.29776e-05	0.00757162	0.00170135	0.00229749	0.000151838	0.00374563	0.0449822	0.00636942	2.0178e-05	0.0144602	5.9216e-05	0.00728344	0.0266492	0.00274487	0.825728
838	RPL5	0.0234631	0.00512536	0.00754709	0.0102701	0.0111644	0.0079569	0.0352141	0.00938134	0.00781159	0.00240462	0.0259961	0.0290047	0.000950207	0.0133394	0.0204019	0.010943	0.0115595	0.767467
839	FAM69A	0.265829	0.0390663	0.0368717	0.0455663	0.00190976	0.000170906	0.0176039	0.0202201	0.0684132	0.0687394	0.00293494	1.76982e-06	0.00110375	0.00348004	1.9344e-06	0.00204315	0.000173262	0.425871
840	SNORA66	0.00251387	0.00151864	0.0312235	0.0143653	0.0329721	0.000185738	0.0123278	0.00772132	0.00871629	0.0131418	0.00735406	0.016863	0.0333324	0.00105046	0.0572814	0.0484447	0.00455505	0.706432
841	MTF2	0.011863	5.08783e-06	0.0117205	0.0119192	0.0180302	0.0111828	0.000223425	8.67439e-05	0.0559838	0.00387652	0.00274302	0.00249016	0.00461772	0.00822644	0.00151869	0.0134636	0.00759759	0.834451
842	TMED5	0.122831	0.0650305	0.0446321	0.0422249	0.00142318	0.000153743	0.0423392	0.0156347	0.000511335	0.00156234	0.0061088	0.0204043	0.00497106	0.00734041	0.00391213	0.0119318	0.00716554	0.601823
843	CCDC18	0.071043	0.0585937	0.024738	0.050463	0.0115847	0.0018915	0.0468948	0.00436803	0.0508856	0.0121445	0.000147887	0.021707	0.00913781	0.000519589	0.0199776	0.00491436	0.00693148	0.604057
844	CCDC18-AS1	0.194048	0.051521	0.0214457	0.00534142	0.00399207	0.00746005	0.00315218	0.00296861	0.032855	0.0305219	0.00124629	0.0153876	0.00419013	0.000211618	0.000508568	0.00242857	0.00488745	0.617834
845	DR1	0.00376876	0.00686783	0.0187295	0.00584051	0.0246169	0.0635505	5.31931e-05	0.000143445	0.012643	0.000117861	0.00480221	0.0310256	0.000680344	0.0334365	0.00291545	0.0419581	0.0104455	0.738405
846	FNBP1L	0.0566011	0.0782429	0.0110547	0.01942	0.0197491	0.0535636	1.31504e-06	0.00200963	0.0242046	0.0135452	0.000556155	1.85905e-06	0.0108458	0.00269752	0.0237824	0.032096	0.0515683	0.60006
847	BCAR3	0.00206159	0.0880112	0.00240876	0.0191205	0.00559768	0.0199665	0.00393059	0.0153572	0.016136	0.00357734	0.000815137	0.012427	0.0301236	0.0376814	0.00711989	6.70558e-05	1.10225e-05	0.735587
848	MIR760	0.0165211	0.000407837	0.0348619	0.00179695	0.0830626	0.00347419	0.00343129	0.0266986	0.0784493	0.00507545	0.00725476	0.000619912	0.00186616	0.00168902	0.00275995	0.000753988	0.0222512	0.709026
849	DNTTIP2	0.122736	0.00328433	0.029336	0.00396287	0.00794745	0.000416394	0.0619466	0.00487042	0.0307041	0.00230937	0.017019	0.00934104	0.00896458	0.00306727	0.0268615	0.0117412	0.00316432	0.652327
850	GCLM	0.139684	0.0508602	0.00268513	0.00207064	0.0595853	0.0229476	2.50083e-05	0.000424979	0.00433633	0.0234367	0.0269841	0.000113896	0.0120725	0.000861264	0.00229369	0.000472116	0.000811223	0.650335
851	ABCA4	0.0671064	0.00403595	0.00047073	0.00731846	0.0181032	0.00722057	0.0379683	0.0435197	0.0139385	0.00529828	0.0435	0.0114446	0.0102961	0.0076504	0.0276396	0.0135114	0.0075932	0.673385
852	ARHGAP29	0.0262694	0.00237733	0.00449311	0.0197176	0.0585892	0.010818	0.0119122	0.00175825	0.000967722	0.000170827	0.0012125	0.00315041	0.00925702	0.0100738	0.00965101	0.0836132	0.00534203	0.740626
853	ABCD3	0.231976	0.00782588	0.0835868	0.00458372	0.00835017	0.0124419	0.00093062	0.00659504	0.0195526	0.0314887	0.00841267	0.0196855	0.0245723	0.00267794	0.0015331	0.00969138	0.00113523	0.524961
854	F3	0.158193	0.243543	0.000872939	0.0224661	0.000712272	0.000788362	0.00293914	4.74361e-05	0.0103133	0.00125986	0.000159299	0.00628665	0.00484953	0.0160049	0.000828817	0.00744215	1.53233e-07	0.523293
855	LINC01057	0.0186496	0.0306343	0.00478088	0.0982355	0.0299396	0.022617	2.12906e-05	0.0178437	0.000114358	0.00557526	0.0139573	0.000214093	0.00657762	0.0152366	1.7202e-06	0.00543722	3.04698e-05	0.730133
856	SLC44A3	0.0562027	0.180859	0.0132796	0.00265299	0.000510504	0.0305286	0.00353215	0.00709288	0.000378359	0.00771336	0.00192331	0.00189751	0.0255537	0.00307159	0.000360267	0.00804901	1.38565e-05	0.65638
857	CNN3	0.240768	0.265961	0.0171946	0.00171434	0.00043053	0.0030136	0.0032722	0.00291653	0.000170649	0.000440653	0.00834162	0.0103507	0.000246563	0.000969113	0.000134165	0.00244524	0.00271999	0.438911
858	ALG14	0.00693268	0.025687	0.00443494	0.0102031	0.0105216	0.00233031	0.0103035	0.00642962	0.0573043	0.0010702	0.00196069	0.000953786	0.0153849	0.050274	0.0442749	0.0138644	1.14495e-05	0.738058
859	TMEM56	0.0105968	0.0382763	0.00206009	0.00821184	0.0262547	0.0668211	1.82099e-06	0.0137599	0.000546372	0.0310211	0.0126615	0.00690621	0.0286601	0.00161175	1.21762e-07	2.46293e-05	0.0037053	0.74888
860	TMEM56-RWDD3	0.0152683	0.0131507	0.0601213	0.063286	0.0078658	0.000692512	5.51863e-05	0.00589954	0.0865178	2.43963e-05	0.0161264	0.00433421	0.000288768	0.00734686	0.011685	0.0186967	2.18017e-06	0.688639
861	RWDD3	0.0210166	0.0037222	0.0291003	0.0203753	0.0163179	0.0505236	0.00200734	0.000574881	0.10597	0.00222494	1.0665e-06	0.0215762	0.032956	0.000507751	0.000480311	6.36147e-06	0.000191957	0.692447
862	EEF1A1P11	0.0150157	0.00527016	0.00111388	0.00039713	1.02412e-05	0.00387433	0.00768122	0.0017641	0.00589471	0.00567089	0.000421546	8.87187e-05	0.0387173	6.13621e-05	0.00710549	0.00402568	0.003676	0.899212
863	RPL7P9	0.00717039	3.13625e-05	0.0414626	0.00299542	3.86262e-05	0.0110728	0.0399778	0.0527652	0.00230362	0.0014612	0.00274281	0.00218983	0.000268732	0.000114377	0.0310831	0.000160811	0.000877681	0.803284
864	PTBP2	0.165514	0.084405	0.0592241	0.00540376	0.0107249	0.0128996	0.0113194	0.0168434	0.0213054	0.0392839	0.0117756	0.0423963	0.00657408	0.0422668	0.00169824	0.00404107	0.00328402	0.461041
865	DPYD	0.412463	0.0329731	0.0224207	0.00403911	0.0100869	0.00578726	0.00790524	0.0298057	0.0130684	0.0683982	0.0086007	0.0138018	4.6045e-05	0.0296091	0.0155797	0.00334467	0.0274028	0.294668
866	DPYD-IT1	0.132925	0.00291098	0.00167294	0.000128885	0.00604614	0.00307326	0.0294722	0.00468333	0.0313284	0.0294399	0.00466666	0.0341552	0.0140548	0.000470086	0.0305505	0.0497309	0.0223188	0.602372
867	MIR137HG	0.139093	0.0433407	0.00218338	6.65357e-05	0.00727046	0.00254833	0.000519382	0.00303076	0.00890327	0.0138117	0.0338465	0.0104539	6.08381e-05	0.00124627	0.0266716	0.00751731	0.0441262	0.65531
868	SNX7	0.002935	0.0444317	0.0711056	0.0197243	0.0174654	0.0187438	6.73798e-06	4.12137e-07	0.000184272	0.00333671	0.00322615	0.0429437	5.20639e-05	0.0363354	0.0057168	0.00436808	4.18776e-05	0.729382
869	PLPPR5	0.244874	0.119263	0.000785135	0.000963829	0.0165923	0.0376103	0.0122696	0.00220712	0.0111205	0.0191743	0.00969699	0.00301885	0.000104342	4.20152e-05	0.0246522	0.00110284	0.0199994	0.476524
870	PLPPR4	0.0792821	0.0188275	0.0018714	0.00289464	0.00378721	0.228863	0.0184142	0.0018787	8.45468e-08	0.000684373	0.00606717	0.00689605	6.52402e-05	5.53219e-05	0.017049	0.00184269	0.0112452	0.600276
871	PALMD	0.00420066	0.0106539	3.33434e-05	0.0164048	0.00944132	0.0255139	0.0128016	0.00650803	0.0485375	0.0119949	0.00276633	0.0125493	7.7022e-05	0.00676463	0.0171752	0.00537851	0.00865894	0.80054
872	FRRS1	0.0340352	4.3448e-05	0.00102818	0.00127263	0.00786298	0.00224894	0.0296669	0.00781888	0.0441719	0.0307153	0.000130046	0.00538609	0.0189197	0.00568687	0.000893087	0.000921607	0.00745431	0.801744
873	AGL	0.0218299	0.00228576	0.0190286	0.00854618	0.0132357	0.00324621	0.000482589	0.00183735	0.0197894	0.00958249	0.0312467	0.00626325	0.00160735	0.00572379	0.00120051	0.0087018	3.68753e-07	0.845392
874	SLC35A3	0.0749882	0.0139339	0.0135037	0.000260995	0.0229367	0.000257931	0.00673377	0.0139772	0.038929	0.000691638	0.00125175	0.00239474	0.0173362	0.0114103	6.91652e-05	0.00600312	0.00448137	0.77084
875	MFSD14A	0.125613	0.00317326	0.0117881	0.00179494	0.00200278	0.0992984	1.07343e-06	0.0145456	0.0158615	0.0260276	0.0118093	0.0271581	0.00167423	0.00930139	0.00313766	0.0167755	0.00329058	0.626747
876	SASS6	0.131499	0.00273763	0.0852216	0.0846931	0.0207999	0.0183609	0.00446	0.0025742	0.00451338	0.0035474	0.00900045	0.0183119	0.00606763	0.000926963	0.00402089	0.000755275	0.000292943	0.602217
877	TRMT13	0.291029	0.0210785	0.0856831	0.0403626	2.55447e-05	0.00342465	0.00580956	0.0465651	0.0114107	0.0369697	0.0113108	0.0154813	0.00274757	0.00666381	0.000347887	0.0221479	0.026721	0.372221
878	LRRC39	0.102747	0.0428592	0.00783949	0.0144085	0.026422	0.0303688	0.00470986	0.00057243	0.000466685	0.00837014	0.0342211	0.00553603	0.0120577	0.00114946	0.00045636	0.000112522	0.00176885	0.705934
879	DBT	0.038894	0.0603281	0.0872272	0.0414041	0.0463007	0.0542153	0.00349088	0.000630906	0.000654781	0.0174307	4.60411e-06	0.000446334	0.000717689	0.00891191	0.0682971	0.0252955	0.00137303	0.544377
880	RTCA-AS1	0.0703544	0.00130191	0.0267821	0.00713435	5.00541e-05	0.0023992	0.00253242	0.000107336	0.0151667	0.024024	0.00528978	0.000908115	1.32709e-05	0.00544021	0.0365754	0.00530816	0.0384301	0.758182
881	RTCA	0.0592372	0.0410984	0.00865188	0.00580166	0.0102884	0.00956315	0.00448695	0.000258949	0.00958086	1.38791e-05	0.000588331	0.0271586	0.0040225	0.0434478	0.00114832	0.00566144	0.000325081	0.768667
882	MIR553	0.0247621	0.00181569	0.00731902	0.021355	0.0126003	0.00469627	0.0101014	0.0010512	0.009103	6.27193e-05	0.0769719	0.0146012	0.00486633	0.0379744	0.0154464	0.00302609	0.0483141	0.705933
883	CDC14A	0.0914341	0.356922	0.0294975	0.010383	0.00312919	0.00789394	0.0060987	0.0207517	0.0026203	0.00267951	0.000591645	7.78601e-05	0.00143847	0.00454225	0.0061633	0.00916722	0.00101396	0.445595
884	BCAS2P2	0.0474043	0.00103682	0.0200431	0.0019878	0.0100255	0.00281658	0.0145103	0.0238566	0.000457464	0.00296446	0.000157675	0.0270293	0.0409306	0.00253025	0.019078	1.87607e-06	0.010967	0.774202
885	GPR88	0.126408	0.00827341	0.0350192	0.0358123	7.01623e-06	0.00663701	0.037033	0.000130656	0.00319525	5.25254e-07	0.0116054	0.00173441	0.0162509	0.0113463	0.0196542	0.00609948	0.000323058	0.68047
886	VCAM1	0.00740575	0.00859508	0.00319938	0.0971521	0.00819443	0.000150087	0.00257037	0.00231289	0.000393017	0.0004401	0.00109656	0.00388274	0.0254525	0.0342463	0.000451525	0.0365447	0.00025334	0.767659
887	EXTL2	0.267226	0.0485486	0.00382309	0.0054864	0.0869404	0.0123429	0.00937321	0.0207624	0.000749886	0.0023446	0.0147953	0.00322647	0.000691138	0.0104847	0.00303106	0.0018733	0.00552047	0.50278
888	SLC30A7	0.0641818	0.014346	0.0135724	0.010938	0.0381014	0.0055637	0.000834004	0.00124445	0.0187186	0.00230857	0.00184911	0.000432788	0.00156402	0.00648501	0.0170759	0.00229938	0.00682015	0.793665
889	DPH5	0.0320487	0.0484769	0.240457	0.0167291	0.0072129	0.0350957	0.000429581	0.00506128	0.00418661	0.0256221	0.0289083	0.00401246	0.00795524	0.00214265	0.0217935	0.00145195	0.000887635	0.517529
890	S1PR1	0.209892	0.360287	0.00220739	0.000154378	0.000173706	0.00569531	0.00160216	0.00488685	0.000865373	0.000466986	0.00249027	0.0060232	0.00320857	0.00996369	0.010211	0.004436	0.00426702	0.373169
891	RPSAP19	0.0273399	0.0140544	0.000205422	0.00321207	0.00446083	0.0124937	0.0109808	4.32189e-05	0.0653216	0.00726657	0.0560863	0.000530644	0.0134808	0.0453713	0.0154995	0.000295817	1.07e-05	0.723346
892	OLFM3	0.353301	0.0140708	0.00230315	0.00766939	0.0386787	0.00958916	0.0246406	0.00341374	0.00194207	0.00293777	0.0235693	0.00809491	0.00121311	0.0015035	0.00210528	0.000659864	0.0106699	0.493638
893	COL11A1	0.0500785	1.03948e-05	0.0177008	0.0479687	0.0602933	0.0645383	0.00129544	0.00479439	0.000181784	7.62887e-05	1.97027e-05	0.000712462	0.0151807	0.0123663	0.0131391	0.00160593	0.016592	0.693446
894	SOD2P1	2.5608e-05	0.00477552	0.000179426	0.00956533	0.00233258	0.00260105	0.00142112	0.000145217	0.00296721	0.000124842	0.0219222	0.0065148	0.023079	0.00855438	0.00267343	0.000613627	0.00544721	0.907057
895	RNPC3	0.0072755	0.00141157	0.032183	0.000206491	0.0484123	0.00532561	0.000526292	0.000743255	0.00820597	0.000316297	0.00874074	0.000430484	0.00691045	0.0018693	0.00257562	0.00145635	0.00722288	0.866188
896	AMY2B	0.00376131	0.0261044	0.00126499	0.00175053	0.000672101	0.0177058	1.52995e-05	3.937e-05	0.0494993	0.0013706	0.0072081	0.000151867	0.000353552	0.0342937	0.0321856	0.00791242	0.00201652	0.813694
897	AMY2A	0.000747493	1.83977e-06	0.00177134	0.00682402	0.0328417	0.0108733	0.00366136	0.0216803	0.010611	0.00751233	0.0216793	0.000253467	0.00866918	0.00407844	0.000262057	0.00125817	0.0113208	0.855954
898	SEPT2P1	0.0309724	0.00563936	0.0227324	0.000749908	0.0199474	0.00801076	0.0322083	0.000310043	0.00877227	0.0336738	0.0233906	0.013715	0.00129402	0.00116577	0.00624935	0.0333131	0.0370147	0.720841
899	PRMT6	0.00875686	0.0285349	0.000181393	5.85274e-05	0.00357508	0.024561	0.00163146	0.014677	0.0164062	0.00771933	0.0131795	0.00638098	0.00221511	0.00107848	0.0130051	0.00690479	3.02192e-08	0.851134
900	NTNG1	0.16264	0.0017481	0.0165366	0.00677618	0.0838617	0.0177789	0.0564921	0.00345013	0.00010554	0.00909604	4.43167e-05	0.00595169	0.00442745	0.00214386	0.00419608	0.000207403	0.052512	0.572032
901	VAV3	0.0227294	0.13443	1.56103e-05	0.0335908	0.0240736	0.000629248	0.0260261	0.0404932	0.0264668	0.000579521	0.00153249	3.13501e-09	0.00136764	1.61618e-05	0.0105105	0.0039244	0.000317879	0.673297
902	SLC25A24	0.000903838	0.00279657	0.00724808	9.98942e-05	0.0264638	0.0200164	0.000329984	0.00689272	0.0129481	0.00671886	0.0283065	0.0192628	0.011861	0.000166609	0.00427979	0.0116712	0.00802378	0.83201
903	FAM102B	0.173118	0.00442544	0.00309484	0.0247544	0.0137545	0.0832306	0.00388795	0.0503601	0.0015027	0.00151671	0.0113892	0.0369363	0.000307732	0.000642017	0.00779972	0.00145542	0.00585353	0.575971
904	HENMT1	0.157316	0.0865736	0.0274656	0.0104329	0.000878282	1.63108e-05	0.00665436	0.000560586	9.94706e-05	0.000848254	0.00387289	0.036573	4.03971e-07	0.00331637	0.00607201	0.0339626	0.000177259	0.62518
905	PRPF38B	0.0998571	0.0288351	0.050665	0.027868	0.000289573	0.00119172	0.010012	0.000524187	0.00859171	0.0125142	0.00841244	0.00700379	0.000956633	1.35671e-05	0.0259486	0.0235418	0.00939829	0.684376
906	STXBP3	0.412031	0.0163749	0.0538296	0.0137926	0.00310015	0.0031028	0.020965	0.0300284	0.0189634	0.0612681	0.0169328	0.0211732	0.00578705	0.0229536	0.000171384	0.0049826	0.00416586	0.290377
907	GPSM2	0.441503	0.00275575	0.0344836	0.0453144	0.011808	0.00888232	0.0309355	0.0391229	0.0279894	0.0478513	0.00295363	0.0192861	0.000411569	0.00728276	0.00098677	0.000187975	0.00228127	0.275964
908	CLCC1	0.335455	0.023874	0.0272974	0.00577472	0.00352096	0.000136249	0.025068	0.0352592	0.0643602	0.019931	0.00893112	0.0123534	0.00231389	0.000406532	0.000126361	0.000378098	0.00525144	0.429563
909	WDR47	0.453868	0.0361945	0.000273525	0.014073	0.0071437	0.00155575	0.00924093	0.00643655	0.00543583	0.000590349	0.0173673	0.00705516	5.43528e-05	0.00220058	0.00124142	3.86207e-05	0.00158872	0.435641
910	TAF13	0.0656633	0.0213171	0.08526	0.00391116	0.055325	5.45865e-11	0.00362837	0.0295824	0.0038111	0.00396194	6.66064e-06	0.00209167	0.000403076	0.00654567	0.00273019	0.01896	0.0149035	0.681899
911	TMEM167B	0.0297128	0.048436	0.0790829	0.000848459	0.00676686	0.00263911	0.0388701	0.000994486	0.00157273	5.74597e-05	0.00125725	0.023788	0.00261948	0.0607922	0.00714299	0.0129393	0.000317963	0.682162
912	C1orf194	0.00796911	0.0211348	0.0343144	0.0278897	0.00584558	0.00329105	0.0302252	0.0356931	0.00887969	0.0700461	0.00838385	0.00641724	0.00803259	2.62427e-05	0.00460988	0.00565831	0.00385387	0.717729
913	KIAA1324	0.209962	0.00685536	0.0559544	9.41436e-05	0.00164656	0.0364753	0.0263316	0.00179028	0.0108704	0.0398442	0.0370757	0.0201235	0.0116306	0.00848155	0.00308997	0.0180182	0.0118523	0.499904
914	SARS	0.217148	0.0811189	0.0156655	0.0449197	0.00932096	0.0030037	0.00198196	0.0252151	0.00838191	0.00198988	0.00660063	0.00237662	0.00207906	0.00430801	0.000213434	0.00163725	0.00258035	0.571459
915	CELSR2	0.000435485	0.000662248	0.0551686	0.00875323	0.0558596	0.00207528	0.0243778	0.0253147	0.00216922	0.00167812	0.00218697	0.0136428	0.0168047	0.000488717	0.00257087	0.0140422	0.00144314	0.772326
916	PSRC1	0.371122	0.046166	0.00252723	0.000660745	0.0158779	2.43331e-05	0.0513793	0.000588936	0.000659873	0.0142873	0.0330076	0.000137596	7.2761e-07	0.000656575	2.29289e-07	0.0161107	0.0113013	0.435492
917	MYBPHL	0.0337801	0.0187038	0.000115234	0.0472048	0.00119212	0.0184331	0.00105954	5.99127e-06	0.000483914	0.00608345	0.000173232	0.00950985	0.00044005	0.000247974	0.000286139	0.0269514	0.0155127	0.819817
918	SORT1	0.420571	0.112425	0.00226762	0.00805068	0.0143199	0.000366955	0.0251005	0.00356733	0.00971439	0.0410979	0.0151075	0.000185511	0.00051654	0.000729936	0.0024656	0.000327119	7.22094e-06	0.34318
919	PSMA5	0.01726	0.0488739	0.00577542	0.0283496	0.0144022	0.0047252	0.00714561	0.00692981	0.0210275	0.0183466	0.00541535	0.0126441	0.00215703	0.00337136	0.000968739	0.0136247	0.00118181	0.787801
920	SYPL2	0.000896313	0.104729	0.0116368	0.00242629	0.00389747	0.0222529	0.00115404	0.0257746	0.0153001	0.00198679	0.0341765	0.000509936	0.0861547	0.00478995	0.00185615	0.0209247	0.0179228	0.643611
921	ATXN7L2	0.117568	0.00201282	0.00270655	0.000537236	0.019647	0.00140937	0.0304732	0.000719961	0.00683961	0.00682639	0.000117532	0.0105282	0.00694691	0.00805122	0.00157356	0.001987	0.0179032	0.764152
922	CYB561D1	0.102929	0.000272441	4.7146e-05	0.00458873	0.0105178	0.0307543	0.044618	0.0181709	2.22747e-06	0.0052961	0.00147114	0.0129008	1.45363e-06	0.000210765	0.0179119	0.00167921	0.000161307	0.748467
923	AMIGO1	0.160727	0.00058776	0.0532784	0.0161931	0.000152989	0.00647842	0.0538413	0.00466282	0.00167997	0.035872	0.0460212	0.0183293	0.0382864	0.00280707	0.0012713	0.00608513	0.00665588	0.54707
924	GPR61	0.308541	0.0132647	0.0164454	0.0136575	0.00900902	8.83357e-05	0.048482	0.00084865	0.00349273	0.0287076	0.0176128	0.00064814	0.0010663	0.0015599	1.13107e-05	0.0077312	0.0270588	0.501774
925	GNAI3	0.00796532	0.0795761	0.0205639	9.41138e-05	0.0779398	0.0214511	0.00103469	0.00386983	0.00145283	0.00984032	0.00742179	8.26892e-05	0.0255752	0.0123253	0.000684258	0.0316639	0.000166239	0.698293
926	AMPD2	0.0441483	0.0100223	0.123961	0.0855636	0.0125238	0.00335837	0.024428	0.018252	0.00092308	0.0110416	0.0142594	0.0256677	0.00821028	0.00673716	9.90555e-07	0.0145039	0.00103725	0.595361
927	GSTM4	0.000619526	0.000590504	0.00592275	0.0531151	0.00261677	0.101734	0.00581234	0.0550651	0.000805145	0.0133534	0.00433987	0.00193642	0.034333	0.0129984	0.000115364	0.0732584	0.0320058	0.601378
928	GSTM2	0.182994	0.0253438	0.0126093	0.0555617	0.000119529	0.00317158	0.0074129	0.0305591	0.000107913	0.0377563	6.1655e-06	0.00539856	3.75538e-05	0.0009079	0.0060518	0.00893174	0.00340215	0.619629
929	GSTM5	0.0288078	0.00186478	0.00139352	0.00118087	0.0573374	0.00590152	0.00154989	0.00518497	0.0158002	0.00553561	0.000357135	0.000897194	0.00056865	0.00281154	0.0226663	0.000471394	0.00479225	0.842879
930	GSTM3	0.00309805	0.0245754	0.0447525	0.00449272	0.0073201	0.0279273	0.00494804	0.000202674	0.000310175	0.00482998	0.0778499	0.0366856	0.000313927	0.00618643	0.00289903	0.0153999	1.72161e-06	0.738207
931	CSF1	0.364997	0.00112085	0.00276291	0.0214394	0.0164661	0.00246067	0.0124647	0.00376287	0.00125945	0.00435049	0.0480693	1.76221e-05	0.00375737	0.0320921	0.000414297	0.0159982	0.00224852	0.466318
932	AHCYL1	0.241348	0.192329	0.0220551	0.00412994	0.00718388	0.0649137	0.00265758	0.00241606	0.00195379	0.00169884	0.000451617	0.0020598	0.000419159	0.00410659	2.02682e-09	1.49903e-07	0.0098387	0.442438
933	STRIP1	0.0386012	0.013689	0.0767801	0.00519636	0.10188	0.0041167	0.0583054	0.0107218	0.00518365	0.0043106	0.015274	0.0214175	0.0196792	0.021839	0.00811979	0.00111349	0.0066763	0.587096
934	SLC6A17	0.0704953	0.0105649	0.122073	0.00131513	0.0157303	0.00362342	0.0761124	0.00230131	0.000704149	0.0333541	0.025532	0.0247613	0.0234775	0.00380396	0.0283056	0.0177284	7.75304e-09	0.540117
935	KCNC4-AS1	0.00210537	0.000104783	0.0263288	0.0543709	0.00920415	0.0102471	0.00887731	0.001021	0.00783866	0.0168058	0.0653379	0.00240868	0.024005	0.000966353	0.0034958	0.000582553	0.0339019	0.732398
936	KCNC4	0.0633295	0.000322925	0.0561033	0.000251281	0.0437654	0.0615451	0.0140314	6.2887e-08	0.00154489	0.0422898	0.0445842	0.0151411	0.0285994	0.00894559	0.00451824	0.0348526	0.000277235	0.579898
937	RBM15	0.0156317	0.0270487	0.000871491	0.0278579	0.000253406	0.00135431	0.00141994	0.0194726	0.0019561	0.0233504	0.00279656	0.000627065	0.0170636	0.0076158	0.00023626	0.00311623	0.00512296	0.844205
938	LAMTOR5-AS1	0.0782265	0.0141883	0.00907436	0.00141516	0.0126046	0.000825554	0.0871566	0.00239859	0.0903352	0.00609416	0.0035413	0.000149769	0.00738158	0.00312557	0.000191445	0.00227809	0.0479306	0.633083
939	SLC16A4	4.7618e-05	0.0485618	0.000479289	0.0797598	0.0136316	0.0166768	0.000137247	0.0176675	0.000291747	0.000929135	0.0135519	0.00729454	0.0194839	0.00122925	5.57714e-07	0.00305358	0.00194552	0.775258
940	LAMTOR5	0.0078485	0.0029854	1.03136e-05	0.0141565	0.0017447	0.0243217	0.0500372	0.00207163	0.0042182	0.00461771	0.0131249	0.000796261	0.00142272	0.0256132	0.0193814	0.0169769	0.0441396	0.766533
941	KCNA2	0.177601	0.00281814	0.0408465	0.00634389	0.0194187	0.0162017	0.0106813	0.0291053	0.000795975	0.0513701	0.0170194	0.0353677	0.0289955	0.0042029	0.0074879	0.00190447	0.00297865	0.546861
942	KCNA3	0.19848	0.0444237	0.0402131	0.0146103	0.000730996	0.00796013	0.0168746	0.012099	0.050933	0.00335472	0.00180423	0.0246367	0.0190951	0.0333928	0.00962432	0.0102508	0.00599943	0.505517
943	CD53	0.0248748	0.000193174	0.0209148	0.105832	0.015506	0.0314827	0.00694714	0.0124914	0.00418953	0.020509	0.0387242	0.00699049	0.0020508	0.0290087	0.000765359	0.00342668	0.00354295	0.67255
944	LRIF1	0.0903254	0.0490911	0.0272144	0.0464233	0.015358	2.74569e-07	0.00129341	0.0145318	0.000881035	0.011296	0.000581884	0.00140746	4.41763e-05	0.00715985	0.03223	0.0137274	0.00449463	0.68394
945	DRAM2	0.0324034	0.0586009	0.0685494	0.00362168	8.32767e-05	0.00293101	0.000493372	0.026737	0.000250695	0.0104634	0.0254426	0.00990076	0.00116796	4.27703e-05	0.00276867	0.0274396	0.00590046	0.723203
946	CEPT1	0.0310339	0.00141062	0.0847584	0.00571455	0.0187032	0.00175635	0.00101842	0.0227819	0.00149331	0.0227353	0.0435148	0.00347494	0.0110664	0.00476341	0.00138098	0.0272769	0.0119463	0.70517
947	DENND2D	0.0393182	0.0102298	0.0182283	0.0675145	0.0126778	0.0384575	0.000821652	0.0258291	0.0229217	0.00233716	0.00129636	0.00349022	0.00399047	0.0131753	0.00238853	0.00951131	0.000518635	0.727293
948	PIFO	0.002147	0.0287813	0.000710581	0.00428964	0.0128439	0.172237	0.000159094	0.0103676	0.000937171	0.0462659	0.0239235	0.000767922	0.000691506	0.0159822	0.00961885	0.00594039	0.0110954	0.653241
949	OVGP1	0.0134798	0.0126032	0.0446684	0.0307641	0.000278404	0.0625104	0.000234469	0.00587951	0.0140214	0.0351884	0.0394814	0.0152379	0.0624713	2.54273e-05	0.0178318	0.00628444	0.000134723	0.638905
950	WDR77	0.00287184	0.0481677	0.0142113	0.0220658	0.000886661	8.71833e-05	0.0720444	0.0208662	0.04173	0.0209452	0.00984421	0.00461545	0.00672143	0.00097734	0.012896	0.0111403	0.00505173	0.704877
951	ATP5F1	0.0593055	0.0484759	0.00179266	0.0470705	0.0347283	0.00982276	0.000129595	0.0715053	0.00573176	0.00711103	0.000148239	0.0010915	0.024218	0.000540454	0.000115769	4.98458e-05	0.0105695	0.677593
952	C1orf162	0.0145571	0.00187553	0.00766759	0.0175298	0.0194857	0.0205405	0.0110692	0.00470667	0.128346	0.000291989	0.000782807	0.0118041	0.00407958	2.4922e-05	0.00259719	0.000854888	0.00541105	0.748376
953	TMIGD3	0.267635	0.00193125	0.0115477	0.00437527	0.00117355	0.00409257	0.0256936	0.00918413	0.0302412	0.00922654	0.00437018	0.0354047	0.00501406	0.0183729	0.00254473	0.00233006	0.000860953	0.566001
954	ADORA3	0.238938	0.00399542	0.0685989	0.00632294	0.00230553	0.00305875	3.91146e-05	0.0203866	0.0218418	0.056444	0.00148862	0.0173496	0.000360435	0.0256328	0.00937374	0.00534513	8.07156e-05	0.518438
955	RAP1A	0.334054	0.0023504	0.0377493	0.04184	0.000913726	0.0160583	0.0439736	0.0332958	0.0190655	0.000532979	0.0158483	0.00933833	0.00122351	0.0242708	0.0159855	0.00318934	1.92562e-05	0.400291
956	FAM212B	0.137819	0.0264119	0.0125183	0.0157604	0.000110632	0.0295263	0.0139599	0.033576	0.00176431	0.0121219	0.0172483	0.0263458	0.00189662	0.0342903	0.0214923	0.00829046	0.000752665	0.606114
957	FAM212B-AS1	0.104367	0.00347592	0.0122016	0.0263712	0.0118896	0.0337263	0.0410484	0.0270606	0.000996405	0.018932	0.0136724	0.00298734	0.00862041	0.00478567	0.0104872	0.000119584	0.00241997	0.676839
958	DDX20	0.17434	0.0149334	3.24995e-05	6.00773e-05	0.0178689	0.0131857	0.0126669	0.00185268	0.0222076	3.13913e-05	0.0016545	1.66279e-07	0.0205651	0.000140459	0.0108979	0.00250343	0.000167404	0.706892
959	KCND3	0.167876	0.0229929	0.057046	0.0110586	0.00214763	0.0896823	0.00278746	0.0155954	0.0234957	0.0711142	0.049006	0.0368712	0.00577568	0.0124534	0.00110746	0.00408496	0.00495221	0.421953
960	KCND3-IT1	0.0396574	0.0531372	0.0143658	0.000133342	0.00109188	0.0249907	0.00827759	0.00671169	8.19217e-06	0.00449164	0.0358334	0.0490828	0.00195149	0.043733	0.00151693	0.0116984	0.022625	0.680694
961	CTTNBP2NL	0.161235	0.0648351	0.0020365	0.00160908	0.00951883	0.000195365	0.00156751	0.0007212	0.00672228	0.00141027	2.03023e-05	0.00497656	0.00203296	0.0143321	0.00711207	0.00108032	0.00195007	0.718644
962	WNT2B	0.000465183	0.00595614	0.0273349	0.0488158	0.0386555	0.0363994	0.00757897	0.00586708	0.00282454	0.00146159	0.00651085	0.0146642	0.003359	7.99053e-06	0.00111896	0.00334455	0.000118784	0.795517
963	ST7L	0.055106	2.33261e-06	0.0245771	0.00717269	0.014136	0.0550339	0.00119405	0.00753267	0.00104231	0.00122863	0.00270699	0.00404738	0.0177193	0.00387794	0.00135626	0.000595515	7.13387e-05	0.8026
964	CAPZA1	0.259647	0.000479938	0.0413819	0.00285032	0.00269648	0.00313813	2.20092e-05	0.00502165	0.000555192	0.0422263	0.00441786	0.0487034	0.00269877	0.0119584	0.0143065	0.0123328	1.03148e-06	0.547562
965	MOV10	0.136901	0.00945149	0.0130939	0.133329	0.0270806	0.00139158	0.01259	0.00957078	1.13189e-06	0.000715636	0.019885	1.33868e-05	0.00729613	0.000171771	0.00410476	0.00527134	0.00132485	0.617807
966	RHOC	0.124257	0.0156467	0.00386501	0.150967	0.0502807	0.00444183	0.002878	0.013011	0.0128438	0.000305621	0.00431683	0.00165292	0.000102362	3.16384e-06	0.00409534	0.0093489	0.031885	0.570099
967	PPM1J	0.0893985	0.0127082	0.0420063	0.0285242	0.000374485	0.0671156	0.000124707	0.00191124	0.0203083	0.000814518	0.0707648	0.0126179	0.000233424	4.6136e-05	0.00824195	0.0263395	0.000993165	0.617477
968	SLC16A1	0.166648	0.0644981	0.0155412	1.50114e-05	0.00132685	0.0119431	0.00539146	0.00315019	0.0404865	0.0250542	0.0159188	0.000945372	0.0518207	0.000261389	0.000855332	0.0195514	0.010392	0.566201
969	SLC16A1-AS1	0.0260187	0.0369119	0.000369491	0.00877816	0.0466818	0.0299192	0.00586556	0.070877	0.0031539	0.00775654	0.0154244	0.00282205	0.0105303	0.00866826	0.00124635	0.000296809	0.0342829	0.690397
970	LRIG2	0.333591	0.0201349	0.0183361	0.0223273	0.0127079	0.000309121	0.0207031	0.00377801	0.0618824	0.0492599	0.00455469	0.00174294	0.000228741	0.00693982	2.20885e-06	0.000251748	0.00142155	0.441829
971	MAGI3	0.355979	0.00807589	0.013274	0.00940656	0.0448086	0.0492168	7.48808e-05	0.00342024	0.0124967	0.0742792	0.0650042	9.42918e-05	0.00244624	0.0111154	0.00204585	0.00259837	0.00079564	0.344868
972	PHTF1	0.31865	0.00182275	0.00687348	1.6242e-06	0.0623097	0.0381385	0.0182636	0.00148848	0.00145529	0.0130381	0.0426873	0.00015595	0.00139273	0.00130579	0.00423399	0.00342667	0.00113291	0.483624
973	RSBN1	0.0449128	0.046875	0.0125274	0.0367715	0.0292131	0.0144363	0.0161626	0.0216195	0.0195234	0.0374859	0.0127014	0.00598261	0.0058652	0.0027934	0.00177606	0.0147625	0.00351685	0.673075
974	PTPN22	0.0559774	0.0199426	0.0563211	0.0669841	0.00869119	0.00898554	0.0217814	0.000674657	0.00117483	0.000164567	0.00208325	0.0401038	0.000953785	0.0339945	0.0421007	0.00683625	0.0273383	0.605892
975	BCL2L15	2.59666e-05	0.148929	0.0229483	0.000219081	0.000288181	0.0185983	0.0149681	0.0191954	0.0196986	0.0086994	0.00043614	0.00705794	0.000728853	0.0628786	0.0102716	0.00121601	4.88433e-05	0.663791
976	AP4B1	0.102294	0.010185	0.00302397	0.0117279	0.000706929	0.12338	0.00158289	0.0047903	0.0058279	0.0017768	0.00082667	0.00192406	0.00363289	0.00537079	0.00125783	0.00101446	4.36481e-05	0.720635
977	DCLRE1B	0.0966032	0.061441	0.0112322	0.00110477	0.0028454	0.00808512	0.0976131	0.00182937	0.00908861	0.0239789	1.45053e-06	0.00801336	0.00387525	0.01234	0.0157136	0.00663832	0.0273069	0.61229
978	HIPK1-AS1	0.0862037	0.00576488	0.0152874	0.000467096	0.0163525	0.000689249	0.0312751	0.00169638	0.024067	0.0311645	0.00713404	0.00364633	0.000198663	0.0423275	0.0173442	0.0005908	0.00018728	0.715603
979	HIPK1	0.0118722	0.054952	0.00411626	0.00259615	0.0115152	0.00216845	0.0203383	0.000930879	0.00135176	0.0261274	0.0324069	0.03814	0.0211536	0.00385217	0.00939654	3.70137e-05	0.0346041	0.724441
980	OLFML3	0.147428	3.71032e-08	1.31864e-05	0.109264	0.000178462	0.0126099	0.014794	0.00236198	0.00220195	0.0654613	5.12096e-06	0.0300601	0.0144861	0.0106393	0.00127314	0.00662459	0.00258741	0.580011
981	SYT6	0.0814065	0.000867374	0.0264362	0.0118972	0.041917	0.177702	0.00842013	0.032225	0.00138395	0.0336653	0.016662	0.0301659	0.0082461	0.00555124	0.00891533	0.00571521	0.00502371	0.503799
982	TRIM33	0.00095371	0.00475344	0.00607497	0.00157439	0.034961	0.00980412	0.00329533	0.00817929	0.00756987	0.00628475	0.0385911	0.00553018	0.000250692	0.00361867	0.00856163	0.0166081	0.0215287	0.82186
983	BCAS2	0.210735	0.0322459	8.3692e-05	0.0257969	0.0146588	0.00494385	7.15986e-05	0.00198422	2.00846e-05	0.000556984	0.00949901	0.0104731	0.0124409	0.00163279	0.00318911	0.0126484	0.00506912	0.65395
984	DENND2C	0.00121384	0.00367299	0.0111465	0.00129786	0.0197532	0.0716035	1.36402e-06	0.0139672	0.012994	0.000437619	0.0022267	0.0298011	0.00993725	1.55251e-05	0.000383207	0.00123525	0.0375398	0.782773
985	NRAS	0.0566858	0.00377824	0.0246497	0.0130527	0.00126828	0.0408165	0.00257663	0.0219258	0.0409099	0.0202253	2.06447e-05	0.0383001	0.0084013	0.00590173	0.00427437	0.00582783	0.00970839	0.701677
986	CSDE1	0.0163312	0.0758409	0.0105322	0.000292259	0.0179484	0.000439586	0.0106124	0.000214098	0.000318429	0.00347495	0.0131403	0.0383906	0.0028316	0.00276033	0.0021624	0.00323556	0.000595176	0.80088
987	SIKE1	0.00133632	0.00202616	0.0519955	0.0236032	0.0576018	0.0163473	0.00190682	0.00136543	0.0156951	0.00150815	0.0174374	0.0172894	0.0160953	0.000999162	0.00216764	0.00712393	0.00131984	0.764182
988	TSPAN2	0.00487643	0.0678767	0.00217783	0.000441256	8.30239e-05	0.00442346	0.00148501	0.00534748	0.0396833	0.0225077	0.0170902	0.00178909	0.000986681	0.00975575	0.0448078	3.64367e-06	3.90737e-05	0.776626
989	NGF	0.0303315	0.0141605	0.000454226	1.30991e-06	0.000534566	0.031234	0.0253118	0.0021583	0.0061655	0.0140885	0.0192621	0.00137698	0.00541899	0.00761112	0.00882949	4.00186e-05	0.00205552	0.830966
990	VANGL1	0.103577	0.0156189	0.00198369	0.00347885	0.00885676	4.90695e-05	0.000865626	0.010819	0.059538	0.0237927	0.0128139	0.0108217	0.0164509	0.0175966	0.000753148	0.000704405	1.50518e-05	0.712265
991	CASQ2	0.00592905	0.0397842	0.0113544	0.0512696	0.0243289	0.00295528	0.0301686	0.000614589	0.0175516	0.000751452	0.0128355	0.0116754	0.00911303	0.00319308	5.42784e-05	0.00230343	0.0151072	0.76101
992	SLC22A15	0.395503	0.0776032	0.0141648	0.0191419	0.0152004	0.0159436	0.0277567	0.0144291	0.0191702	0.0901673	0.00422192	0.0187483	7.59826e-05	0.0194206	0.00970265	0.00122218	0.0073858	0.250142
993	ATP1A1	0.120948	0.0224489	0.066716	6.83482e-05	1.3111e-06	0.0232711	0.0403028	1.22862e-07	1.50672e-05	0.00721888	0.00334252	0.0154792	0.00968247	1.19894e-06	0.0195462	0.00252559	0.00297769	0.665455
994	ATP1A1-AS1	0.39821	0.000369095	0.0249675	0.0143588	0.00790309	0.00208732	0.0308618	0.0049912	0.0345102	0.0113583	0.0319898	0.0053612	0.000181339	0.00432203	0.000909069	0.00119369	0.009893	0.416533
995	RNU6-817P	0.0257105	0.0129295	0.0217552	0.037015	0.0130067	0.000318274	0.00295912	0.00441554	0.0262336	0.0137066	0.0228988	7.43318e-05	0.00319475	0.00830074	0.00198525	0.0109409	0.0895315	0.705024
996	CD58	0.0166636	0.0582676	0.000526997	0.0714769	0.0318339	0.00182219	0.00549367	0.000438199	0.00366433	0.00932165	0.000821088	0.000761629	0.0235725	0.030936	0.0404063	0.00017695	0.00816026	0.695656
997	NAP1L4P1	0.0735389	5.36351e-05	0.0110507	0.00303103	0.00690286	0.00334978	0.0458802	0.00857933	0.0220555	0.0290391	0.0179684	0.0141264	0.0179015	0.00149362	5.23153e-05	0.00699464	0.00279359	0.735189
998	IGSF3	0.203453	0.00906094	0.0675601	0.00814785	0.00468061	0.0204126	0.0865093	0.0180537	0.00975259	0.019913	0.0111557	0.0160585	0.00824836	0.0230153	0.00651153	0.00578186	0.000734176	0.48095
999	PTGFRN	0.165589	0.00503621	0.0265509	0.000893296	0.000397094	0.0024528	0.0424401	0.00850618	0.030452	0.0521806	0.0172981	0.0153745	0.0133095	5.88508e-06	8.97376e-06	2.49008e-05	0.00416428	0.615316
1000	CD101	0.0938387	0.00940722	0.0731044	0.00343146	0.000229161	0.0590121	0.000890558	0.00511864	0.000332732	0.000205951	0.000218737	0.0901538	0.00109221	0.00645574	0.000171436	0.0261767	0.00416508	0.625995
1001	TTF2	0.277302	0.000582751	0.00422475	0.000176979	0.0132707	0.0133144	0.000756467	0.00739017	0.00174542	0.00747353	0.0151362	0.00855541	0.00203203	0.00635366	0.000591014	0.00425649	0.0209268	0.615911
1002	TRIM45	0.032209	0.00653206	0.0147131	0.00768928	0.00630304	0.00258562	0.00203341	0.00022667	0.0547323	0.000956072	0.0512863	0.0114471	4.50882e-05	0.00684961	0.000853208	0.0347446	0.0135154	0.753278
1003	MAN1A2	0.0932344	0.00159453	0.000197827	0.00150043	0.0378431	0.00220347	0.000554359	0.000517138	0.0248078	0.0062959	0.00454783	0.000347931	0.00151008	0.00179737	0.00859292	0.00260151	8.73508e-05	0.811766
1004	FAM46C	0.000701489	0.0953017	0.00303581	0.0445259	0.000302684	0.0175947	0.009436	0.00915392	0.00233965	0.00044803	0.000309318	0.0101041	0.0172718	7.81635e-05	0.00144429	0.0322295	0.00416569	0.751557
1005	GDAP2	0.00178304	0.000147601	0.000292615	0.000347346	0.121456	0.00638389	0.00187953	0.00560849	0.0189363	0.0135925	0.0579191	0.0142375	0.00219457	0.00323839	0.0443872	0.000114157	0.00983795	0.697644
1006	WDR3	0.181755	0.00672046	0.0176052	0.00297171	0.0119912	0.000148873	0.00238249	0.0112123	6.36933e-06	0.00681433	0.00186125	0.000711916	0.00113388	0.012635	0.0492603	0.000829978	0.00120728	0.690753
1007	TBX15	0.0151136	0.0212081	0.0233694	0.108794	0.0144904	0.000557485	0.00269132	0.00506535	0.0195482	0.0139317	4.03938e-05	0.000364414	0.00977045	0.0257586	0.0151145	0.0141669	0.00590406	0.704111
1008	WARS2	0.0239163	0.00136856	0.0086958	0.0135463	1.23956e-06	0.0111123	0.000112065	0.0140426	0.0321769	0.00761549	4.3081e-05	0.0245824	0.00172356	0.00439055	0.00223436	0.00663021	0.0074637	0.840345
1009	RPS3AP12	0.000941262	0.00428191	0.00263699	0.0134691	0.00968765	0.00460043	0.000163024	0.0344227	0.0149124	0.00114127	0.00135941	0.0130075	0.00895341	0.0115686	0.0254004	0.000312204	0.0125319	0.84061
1010	GAPDHP74	0.00785767	0.0070882	0.0265595	2.17978e-05	0.00452891	0.0119169	0.0506932	0.000481727	0.0114397	0.0205117	0.00261489	0.00649401	0.000664718	0.00526326	0.04363	0.0173599	0.00355339	0.779321
1011	GAPDHP23	0.0129427	0.00434028	0.0459396	0.00121588	0.010714	0.00871221	0.000476548	0.00589993	0.0129071	0.00932584	1.29454e-05	0.0242454	0.00223128	0.0111876	0.0228201	0.00948664	0.00984546	0.807697
1012	GAPDHP58	0.00393837	0.00412849	0.0351913	0.00274986	0.0181068	0.00662231	0.000961501	6.71631e-06	0.0212677	0.0627904	5.28505e-05	0.011125	0.0154205	0.0264961	0.0219384	8.49959e-05	0.00293901	0.76618
1013	GAPDHP32	0.0318405	0.0118836	0.041907	0.00131509	0.000431649	0.000190987	0.000570394	0.00641226	0.00370149	0.0533957	0.00249781	0.0122615	0.00231602	0.0155753	0.000390798	0.0065001	0.00552029	0.80329
1014	GAPDHP27	0.0311365	0.0116929	0.0194031	0.000350931	0.0457661	0.0165615	0.0192422	9.67214e-05	0.00170584	0.0748722	0.00409252	0.0434897	0.00196404	0.00861712	0.000478304	0.00325099	4.50906e-05	0.717234
1015	GAPDHP33	0.0567926	0.0281904	0.0221443	0.01075	0.0354093	0.00125468	0.0272819	0.000256618	0.00741891	0.0426034	0.00115547	0.0353922	0.000591057	0.00379103	0.0120404	0.00667784	0.025763	0.682487
1016	LINC00622	0.0576192	0.0303835	0.0319768	0.00609279	0.00400659	0.00164492	0.0291742	0.000579819	0.0179461	0.028876	0.00561582	0.0083198	0.0380234	1.57024e-05	0.0361129	0.00236931	0.0190317	0.682211
1017	ZNF697	0.300193	0.0512056	0.00359946	0.000638386	0.0253152	0.0115673	0.0269828	7.21563e-05	0.0186839	0.0673921	1.38093e-05	0.0064996	0.00336409	0.000663731	0.0110698	0.000241964	0.0298589	0.442638
1018	PHGDH	0.377959	0.0473176	0.0114884	0.00179622	0.0522918	0.009018	0.0248784	0.00169075	0.00435352	0.00927663	0.00552154	0.00502064	0.013419	0.000464156	0.0018884	0.0107905	0.000400996	0.422425
1019	NOTCH2	0.129999	0.379794	0.006484	0.000314436	0.00131932	0.0178472	0.00202974	0.034026	0.000230497	0.00141163	0.00202947	0.00050823	0.00289472	0.00646203	0.00174996	0.00124711	0.00177259	0.40988
1020	SEC22B	0.00994933	0.000251091	0.00293661	0.0506789	0.00876297	0.00496064	0.0137612	0.0356918	0.000445478	0.0185293	0.0118203	0.0029865	2.41797e-06	0.00318757	5.85585e-05	0.00141632	0.0191456	0.815415
1021	NBPF8	0.00841439	0.000315609	0.0390755	0.0030639	0.00122102	0.0592845	0.00802318	0.0125441	0.0752386	0.0177972	4.14018e-06	0.000449476	0.0169345	0.00305738	0.000119833	6.97394e-05	0.0118896	0.742497
1022	NBPF26	0.0205556	0.0293294	0.0222432	0.00041763	0.000504543	0.0231867	0.000399744	0.00951951	0.0832881	0.00948538	0.00204052	0.00156702	0.00907943	1.65716e-06	0.00830242	0.00338518	0.010448	0.766246
1023	RNVU1-19	0.0294314	0.000981489	0.00400989	0.0461019	0.00676619	0.00583958	0.00395517	0.020954	0.030308	0.0279237	0.00885585	0.0224093	0.00507264	0.00462263	0.000124751	2.26587e-06	0.0177095	0.764932
1024	LINC00623	0.00989602	0.0274456	0.00790166	0.0374834	0.00233725	0.0019634	0.00528893	0.0240961	0.0567367	0.000967156	0.00836367	7.35633e-08	0.0473516	0.00166392	0.0567449	0.000131081	0.0121429	0.699486
1025	RNVU1-4	0.00421739	0.000229584	0.00383732	0.0628539	0.000640216	0.000731587	0.000804989	0.000900313	0.000921385	0.00129219	0.0228747	0.0115338	0.00278537	0.0110772	0.00281927	0.0114035	0.0121206	0.848957
1026	FCGR1B	0.0802089	0.00238884	0.00197108	0.118118	0.000637659	9.42312e-06	0.0425217	0.00127241	0.00208196	0.0120594	0.0178076	0.00440093	0.00070179	0.0589422	0.00771996	0.00988737	0.000121675	0.639149
1027	HIST2H2BA	0.155049	0.00600986	0.072793	0.00129301	0.0221384	0.00927985	0.00347267	0.0112769	0.0113532	0.037758	0.00623552	0.00527684	0.00850758	0.0131284	0.0110252	0.000339605	0.00776708	0.617296
1028	HIST2H3DP1	0.00218645	0.0236798	7.1746e-05	0.0233927	0.0811629	0.0397315	0.00108069	0.00260133	0.0125055	0.00233458	8.56627e-05	0.00378654	0.0443487	0.00110455	0.000141885	0.00300655	0.00140322	0.757376
1029	FAM72B	0.00263239	0.000153219	0.00561326	0.000388038	0.000666574	0.00101611	0.0176554	0.00922958	0.00108571	0.00249795	0.00620593	0.00783649	0.0288413	0.00949385	0.0474884	0.0397589	0.0131095	0.806327
1030	SRGAP2C	0.263286	0.0123007	0.00125768	0.0132435	0.000577631	0.0384511	0.0865902	0.000338676	0.00659076	0.0209393	0.00583543	0.00125559	0.0697323	0.00192895	0.00106659	0.000346746	0.00468823	0.47157
1031	EMBP1	0.0576787	0.0438949	0.0058783	0.0106507	0.0323897	0.00319694	0.009162	0.00297073	0.0110344	0.00195027	0.0518102	0.00302014	0.0373395	0.00192309	4.27006e-05	0.024065	0.0233143	0.679678
1032	RNVU1-18	0.0950529	0.00267169	0.0428934	0.0411164	0.00420373	0.0204238	0.00635916	0.000980566	0.00846939	0.0156583	0.0331228	0.00115814	0.00683275	0.0109229	0.00993216	0.00622814	0.0115946	0.682379
1033	FCGR1CP	0.0803007	0.00378078	0.012582	0.0276787	0.00242602	0.0219666	0.000485022	0.00527599	0.0050376	0.00257805	0.0263338	0.00118872	0.0159993	0.044877	0.0162303	9.94297e-05	0.000170277	0.73299
1034	HIST2H2BB	0.0322621	0.000560593	0.00934445	0.0190551	0.000571463	0.0556817	0.0384596	6.86813e-05	0.00979587	0.00611132	0.00931205	0.010171	0.0256452	0.0176944	0.00390297	0.0228716	0.0662875	0.672204
1035	SRGAP2D	0.0158094	0.0329852	0.000590731	0.001256	0.0154745	0.0658176	0.032714	0.0116647	0.0155872	0.00461357	0.0225949	0.00724774	0.0078428	3.73815e-05	0.00232589	0.0042846	0.00469232	0.754461
1036	RNVU1-15	0.00236956	7.80795e-05	0.00116167	0.0622637	0.0184789	0.00199291	0.000204431	0.0365441	0.0220066	0.00564389	8.07194e-06	0.00977255	0.000246953	0.000275734	0.0235482	0.0049024	0.0185146	0.791988
1037	NBPF15	0.000870859	0.00307914	0.0173468	0.00933701	0.00289154	0.00515839	7.02879e-08	0.00842185	0.000162867	0.00840217	0.0166979	0.00609322	0.000291642	0.0195775	0.0111957	0.0163718	0.000297096	0.873804
1038	SRGAP2B	0.0293703	0.00167985	0.0269099	0.00322137	0.000782111	0.0103049	0.00036389	0.0220261	0.0039533	0.00227206	0.00152705	9.76401e-05	0.000521968	0.0177568	0.00278977	0.0131287	0.00440841	0.858886
1039	NBPF20	0.028912	0.000642049	0.0232484	0.00232295	0.00206298	0.024417	0.00263391	0.00432737	0.0240779	0.0081352	0.000709822	2.57947e-06	0.00185519	0.00401232	0.0128517	0.0211573	0.00832589	0.830305
1040	NBPF25P	0.00203564	0.0484826	0.00522678	0.0237487	0.000223761	0.00230176	0.089856	0.0141119	0.00504116	0.0289983	0.00886708	0.00404788	0.00239178	0.0173812	0.00606917	0.000144946	0.00268119	0.73839
1041	GPR89A	0.0101628	0.0159307	0.0898563	0.0864293	0.0102401	0.00643479	0.000967535	0.0125137	0.00158667	0.00131914	0.00206751	0.00460381	0.00728562	0.000163404	0.000120765	0.01521	0.00771328	0.727395
1042	PDZK1	0.00649039	0.000882258	0.00877585	0.069114	0.0476078	0.0379631	0.00140826	0.0111872	0.0078231	0.00417021	0.00626313	0.00477788	0.0044172	0.000542308	0.0046765	0.000657701	0.0142546	0.768989
1043	RNF115	0.122448	2.64139e-05	0.00369573	0.0225771	0.0184385	0.0191395	0.000661423	0.00535823	0.00971694	0.0420724	0.0469573	0.00301828	0.00117689	1.935e-05	0.000651085	0.00815994	0.0111082	0.684775
1044	POLR3C	0.00540953	0.106406	0.0596343	0.0215528	7.34924e-05	0.000188986	0.00245049	0.00217165	0.0301368	5.11644e-06	0.0852306	0.0054277	8.94707e-05	0.00129226	0.0221522	0.0120944	0.00739066	0.638293
1045	NUDT17	0.00524113	2.56216e-06	0.0598546	0.0018683	0.00972774	0.000625831	0.00869576	0.0340289	0.0373578	0.000597849	0.00190244	0.0222754	0.0241109	0.0148728	3.70514e-06	0.0234985	0.0108535	0.744482
1046	PIAS3	0.046532	0.00114776	0.0905832	0.0182658	0.118056	0.0181818	0.00167754	0.00252204	0.00933986	0.000362291	0.0100775	0.0162096	0.0299095	0.0050553	0.0340888	0.026921	2.19484e-05	0.571048
1047	ANKRD35	0.0244437	0.0325172	0.0271654	0.0332232	0.000423098	0.196268	0.0147596	0.0370126	0.0259311	0.0124149	0.0342469	0.00854034	0.00321935	0.00892862	0.00233767	6.19024e-06	5.9102e-05	0.538503
1048	ITGA10	0.024015	0.0163097	0.0129562	0.0205556	0.00828685	0.00316145	0.00269212	0.00833108	0.00964708	0.0166204	0.00972824	0.0133705	0.0243522	0.00253301	0.00196736	0.0126337	0.00460327	0.808236
1049	PEX11B	0.088359	0.0597923	0.000510403	0.00295957	0.00239067	0.0055479	0.00887953	0.0731107	0.00343276	0.00441426	0.011182	0.000181311	0.000428363	0.0108547	0.0140657	0.000590769	0.000229176	0.713071
1050	RBM8A	0.186705	0.0166365	0.0311542	0.000575792	0.0204223	0.00864653	0.00581844	0.000728709	0.00243998	0.0046245	0.0112257	0.00452201	0.000714962	0.0101608	0.0160311	0.00192139	0.0157107	0.661961
1051	GNRHR2	0.0379939	0.0392328	0.0167447	0.00773537	0.00126003	0.0104748	0.000124897	0.030423	0.000755864	0.000889447	0.0144486	0.00840551	0.00841302	0.0341175	0.0309046	0.00838054	0.013996	0.7357
1052	LIX1L	0.488232	0.0392667	0.0235272	0.000411192	0.0195774	0.00227571	0.000526673	0.0137102	0.0550707	0.00716949	0.000608478	0.015625	0.00215559	0.000150727	0.0105567	0.000193814	0.00233997	0.318602
1053	ANKRD34A	0.108268	0.0162312	0.0421651	0.0036167	0.019538	0.00394194	0.0566895	0.0101252	0.0183915	0.0202057	0.00116258	0.017817	0.0236483	0.0364081	0.00225766	0.0184352	0.000617804	0.600481
1054	POLR3GL	2.18069e-05	0.0109502	0.0712271	0.0145772	8.59687e-05	1.21908e-05	0.0173791	0.0224351	0.0107733	0.00841572	0.00837047	0.0011554	0.000826055	0.000578578	0.00417888	0.0107019	0.00169199	0.816619
1055	TXNIP	0.430094	0.00450103	0.0180628	0.00777648	0.00187009	0.00748337	0.000565383	0.000956871	0.039801	0.0118507	0.000109617	0.000514987	0.0106112	2.11227e-05	0.013427	0.025658	0.000145686	0.426551
1056	RNVU1-6	0.0954651	0.0764432	0.00179154	0.0487683	0.001065	0.0210216	0.000180821	0.000595124	0.0179406	0.0102474	0.028395	0.00217637	0.0633391	0.0127418	0.0165204	0.00851365	0.0107931	0.584002
1057	NBPF10	0.00288958	0.0220896	0.0132713	0.0272332	0.00871171	0.0605711	0.013844	0.0445227	0.0395904	0.0067461	0.00521767	0.00580277	0.0132168	1.4105e-05	6.94705e-06	0.000119155	0.00441485	0.731738
1058	NOTCH2NL	0.0770311	0.098157	0.021623	0.0162654	0.0185528	0.0371018	0.00815981	0.00965326	0.0173638	0.00615039	0.00676287	0.0135543	0.029945	0.00675014	0.00147292	0.00433401	0.00206649	0.625056
1059	HYDIN2	0.00756875	0.000930329	0.000239944	0.0153014	0.00170756	0.0500053	0.000603577	0.00169409	0.000227023	0.000517041	0.00241204	0.0157531	0.0138103	0.0180208	0.00263623	0.0259571	0.0259378	0.816678
1060	NBPF12	0.0310258	1.69765e-05	0.0142762	0.000623237	0.0110276	0.000535282	0.0386966	0.0129034	0.00933215	0.0054645	1.26415e-05	0.00857718	9.79062e-05	0.00288943	8.56177e-07	2.66715e-05	0.000513921	0.86398
1061	PRKAB2	0.000994133	0.0123103	0.01046	3.03193e-05	0.0270268	0.0196372	0.0659702	0.0104123	0.00196562	0.000144864	0.00188545	0.000497058	0.000288184	0.0201979	0.00455999	0.0175701	0.00188702	0.804163
1062	FMO5	0.18782	0.01839	0.0199208	0.00929394	0.000111001	0.000154557	0.0282957	0.0153707	0.00379464	0.0375287	0.00640842	0.00188365	0.00752785	0.00131905	0.00759004	8.61276e-06	0.00713432	0.647448
1063	PDIA3P1	0.0913724	0.00973443	0.0410875	0.00335335	0.0018143	0.00397866	0.0115809	0.000678862	1.91002e-05	0.0252592	0.00205793	0.0040529	0.00510304	0.00666718	0.0123632	5.47566e-05	0.00990481	0.770917
1064	CCT8P1	0.0280477	0.000371862	0.0477559	0.0170971	0.00303131	0.000719348	0.00596776	0.0235261	0.0371311	0.0249398	0.0469184	0.00786265	0.00304639	0.0147326	0.021379	0.00236834	0.0572584	0.657846
1065	RPL7AP15	0.0230184	0.0132025	0.00125922	0.00219037	0.00620408	0.00340151	0.00207389	0.000900665	0.00201755	0.00260442	0.0315102	4.17736e-05	0.0100828	0.00223035	0.00929994	0.0568944	0.00329609	0.829772
1066	CHD1L	0.256761	0.0472394	0.017392	0.0297529	0.000369051	0.00149888	0.0172149	9.29238e-06	0.0112299	0.0108436	0.000226803	0.00765122	0.00112592	0.000616482	0.00819129	0.000108036	0.0103472	0.579422
1067	BCL9	0.00285748	0.011323	0.0290961	0.00279207	0.0121119	0.0468684	0.0002607	0.00110357	0.00094129	0.0092776	0.0309319	0.0197355	0.0473887	0.00508261	0.000289083	0.0429307	0.00114733	0.735862
1068	ACP6	0.0400147	0.0476229	0.00878736	0.000722942	0.0053743	0.0303851	0.0106385	0.0301945	0.000186031	8.8423e-06	0.00140435	0.00559876	0.00408279	0.0600407	0.00366143	6.27102e-05	0.0190768	0.732137
1069	GJA5	0.000783718	0.000149754	0.0309249	0.198815	0.00657374	0.00134094	0.00863038	0.0848132	1.65483e-05	0.00212915	9.97834e-05	0.0441083	0.000283583	1.87163e-05	4.82361e-07	0.0012189	0.00040409	0.619689
1070	GPR89B	0.00798149	7.21515e-09	0.00736143	0.00744517	0.00109947	0.00281224	0.000134647	0.000626893	0.000358673	0.0203879	0.000346378	0.00804753	2.89704e-05	0.00762099	0.0059383	0.00201562	0.0036638	0.924131
1071	RNVU1-7	0.00237306	0.000483293	0.00740967	0.0561476	0.0162614	0.000660579	0.00626645	0.0099365	0.00714507	0.00718079	2.4526e-06	0.0436821	0.00230961	0.00297194	0.0550727	0.00632818	0.00783993	0.767929
1072	PDE4DIPP1	0.00038078	0.000527069	0.00514947	0.00286629	0.0126004	0.00177492	0.00556719	0.00065557	0.00930716	0.0138645	0.0411474	0.00415524	0.00975085	0.0108921	0.0131475	0.0132967	0.000926943	0.85399
1073	NBPF11	0.0651194	0.000595078	0.00397019	5.46249e-05	0.00855309	0.0106841	0.00207214	0.0173597	0.0228879	0.00600396	0.0150432	0.00116881	3.40782e-05	0.000794875	0.0873667	0.000153251	0.0121565	0.745982
1074	ABHD17AP1	0.0294513	0.00698191	0.0290681	0.0391826	0.0236273	7.01684e-05	0.000163198	6.15788e-05	6.75274e-05	0.021675	0.0202095	0.00390935	0.0230701	0.000511774	0.00568454	0.0164061	0.00871276	0.771147
1075	RNU1-120P	0.0104605	0.000154755	0.0150022	0.00317853	0.0517995	0.000122449	0.037965	0.00104162	0.00300287	0.00213513	0.0227886	3.85825e-05	0.0054331	0.000352703	0.00340767	0.000130289	0.000100423	0.842886
1076	MIR5087	0.00681355	0.00013428	0.00154025	0.00134485	0.00495174	0.0108362	0.00655524	0.000223263	0.000926208	3.25918e-05	0.0015073	0.00939934	0.0182541	0.0108285	0.026744	0.0018304	0.00490414	0.893174
1077	RNU1-122P	0.00644349	0.0218303	0.00226102	0.0128638	0.00127845	0.016465	0.0310364	0.000678816	2.99256e-07	0.000255838	0.0168835	0.00128455	0.00138973	0.00237492	0.00784748	0.00899079	0.0206417	0.847474
1078	RNVU1-1	0.0018279	0.00395777	5.62703e-05	0.0111647	0.000745824	0.0126865	0.0359634	0.00369849	0.00401359	0.0099314	0.000866936	0.00893413	0.00233586	0.0154951	0.00408354	0.000159068	0.0516086	0.832471
1079	LINC01138	0.0114279	0.0419918	0.0109705	0.02933	0.00221559	0.0323172	0.0215347	0.00917156	0.00812166	0.00743703	0.0103621	0.0244932	0.000992982	0.0055783	0.0200151	0.000996184	0.0111513	0.751893
1080	RNVU1-2	0.000125815	0.00611687	0.0103946	0.000995024	0.000652784	0.0394947	0.0153309	0.00855981	0.00124079	3.09022e-05	0.029612	0.023086	0.00372737	0.000873493	6.51647e-07	0.00195215	0.00175809	0.856048
1081	RNU1-13P	0.00794339	0.00562938	0.00247079	0.0828672	0.00248268	0.0325087	0.0167924	0.00263284	0.00399065	0.00586936	0.0670097	0.00356569	6.34398e-06	0.00487985	5.76504e-05	0.00342803	0.000811913	0.757053
1082	RNVU1-3	0.00340485	0.0331115	0.00184475	0.00348327	0.00588678	0.00707011	0.00313611	0.00119311	0.013191	0.00742252	0.0758216	2.10228e-06	0.0323148	0.00250319	1.91335e-05	0.00689375	0.000521166	0.80218
1083	NBPF14	0.0169636	0.0455912	0.0120276	0.00830101	2.75394e-05	0.152069	0.0113464	0.046919	0.00217603	0.00906889	0.0262985	0.00761319	0.000118908	0.00126077	0.00102195	0.0136184	0.035796	0.609782
1084	NUDT4P1	0.04564	0.00666309	0.134178	0.00128311	0.000571194	3.10923e-05	0.000678518	0.00398301	0.00209335	0.000123164	0.00256159	0.00053219	0.0232121	0.00239275	0.00682953	0.0200634	0.0574993	0.691665
1085	PDE4DIP	0.0294838	0.100144	0.010915	0.053072	0.00696514	0.0162332	0.00484764	1.34511e-05	0.0643488	0.0132981	0.00993811	0.00496644	0.0156911	0.0384565	0.000487485	0.00202245	0.0413514	0.587766
1086	NBPF9	3.65054e-05	0.0233169	5.4242e-06	0.0081236	0.0209558	0.00910558	0.0017646	0.00114303	0.00666831	0.02532	0.0306871	1.51335e-05	4.82454e-08	0.0147244	0.000413323	0.0234622	6.83983e-05	0.83419
1087	RNU1-59P	2.95934e-05	0.0334232	9.19187e-07	0.0546634	0.0097733	0.00348893	0.0360701	0.0359045	0.0163318	0.000954812	0.0123718	0.0397737	8.029e-06	0.039359	0.000360311	0.000326814	0.00262351	0.714536
1088	NBPF19	0.000136274	0.0951794	0.0388984	0.0154573	2.46739e-05	0.126492	0.0551511	0.0714013	0.00236773	0.0049519	0.0011059	0.00383863	0.00157724	0.00530385	0.000253173	0.00209141	0.000764411	0.575006
1089	LINC00869	0.0139266	8.77843e-05	0.00134984	0.00489216	0.000256374	0.0496873	0.0364059	0.000620489	0.00153684	0.00824944	0.00187556	0.00359522	0.0319533	0.000585792	0.00500475	0.0146481	0.000304294	0.82502
1090	FCGR1A	0.0887274	0.0144326	0.0185459	0.050973	0.00112024	0.00012494	0.00155996	0.000284426	0.00130179	0.00392537	0.0112334	0.0127516	0.0139894	0.0648149	0.0034158	0.00172375	0.00172358	0.709352
1091	HIST2H2BF	0.142668	0.00937216	0.053284	0.0527617	0.00184166	0.00567925	0.00985458	0.0048772	0.00769565	0.00065922	0.0125025	0.0164276	0.000922901	0.00142939	1.33623e-05	0.00179156	0.0216724	0.656547
1092	HIST2H3D	0.0167821	0.0168017	0.0110652	0.00177594	0.0183067	0.0780015	1.73851e-05	0.00986719	0.00804893	0.0352186	3.47574e-05	0.0432922	0.0107737	0.000111489	0.000765538	0.000603109	0.0027841	0.74575
1093	HIST2H4A	0.00453145	0.00342736	0.010459	0.0876091	0.00965033	0.00248299	0.0070157	0.00793051	0.000771646	0.00189679	0.000621876	0.00339775	0.0196372	0.0382374	1.80849e-05	0.00120918	0.0481402	0.752963
1094	HIST2H2AA3	8.31199e-05	0.00961673	0.00303854	0.0538007	0.00883308	0.0283745	0.00314118	0.000133533	0.0250535	0.000152921	4.10693e-05	0.0163073	0.00279545	0.0669329	0.0158821	0.00330053	0.0346553	0.727857
1095	HIST2H2BD	0.000164516	0.0165342	0.0121899	0.0392948	0.00459474	0.0119114	0.00235881	0.00840006	0.00125168	0.00525913	0.0139933	0.0130323	0.00154109	0.00239352	0.0200701	0.0234116	0.000510852	0.823088
1096	HIST2H2BC	0.000138281	0.011584	0.00999004	0.00254258	0.0169689	0.00159683	0.000311383	0.112144	6.3958e-05	0.00295494	0.00313713	0.0207804	0.0341967	0.0231203	0.00122714	0.00162519	0.00424757	0.75337
1097	HIST2H2AA4	0.000520578	0.00633081	0.0127544	8.11623e-06	0.00290409	0.000523827	0.0160252	0.0540617	0.000490735	0.0130552	0.0144444	0.00715339	0.0646404	0.000694608	0.0100021	0.00189395	0.00252625	0.79197
1098	HIST2H4B	0.00457708	0.001393	0.000240585	0.0256569	0.00830074	0.000203645	0.0114924	0.0222127	0.000106093	0.0179169	0.00527439	9.73255e-05	0.0619143	0.00138147	0.00799126	0.000403622	0.000636442	0.830201
1099	HIST2H2BE	0.42859	0.0125498	0.0351853	0.00162719	0.0197002	0.0250565	0.00975565	0.00210994	0.00499765	0.0136533	0.0339694	0.00154403	0.00513795	0.000284504	0.00514619	0.0108338	0.00497571	0.384883
1100	HIST2H2AC	0.0131786	0.0468155	0.00676643	0.00316933	0.00263993	0.00638526	0.000154122	0.0181733	0.00648317	0.00807958	0.00106327	0.00177794	0.0630608	0.00433914	0.0375874	0.012838	0.0363304	0.731158
1101	HIST2H2AB	0.0257308	0.0480689	0.0117014	0.00529571	0.00966307	0.0676619	0.00294893	0.0376369	0.00441115	0.00209998	0.00060264	0.00392099	0.0121859	0.000922718	0.0101078	1.95562e-05	0.00320192	0.75382
1102	BOLA1	0.00212145	0.0233964	0.0576066	0.00326415	0.00172424	0.00133767	0.0121741	3.80863e-05	0.0159825	0.00848178	0.00837557	0.0272464	0.0232455	0.000349222	0.0257092	0.00359894	0.00695818	0.77839
1103	SV2A	0.120221	0.0257671	0.0815665	0.00147156	0.0200836	0.0106254	0.0450217	0.0134353	9.63216e-05	0.00474452	0.0171353	0.0117537	0.034589	0.00678145	0.00589374	0.0169935	0.00181496	0.582006
1104	SF3B4	0.030399	0.000649282	0.0445005	0.00141642	0.152422	0.000651669	0.00423189	0.00367384	0.0158624	0.0143141	0.00207358	0.000113009	0.000653361	0.0058822	2.17943e-05	0.0189292	0.00258301	0.701623
1105	MTMR11	0.0023832	0.00705665	0.0116336	0.00237403	0.0132747	0.0228663	0.00233504	0.000658272	0.053407	0.00467966	0.000190135	0.00662699	0.00105319	0.00956213	0.000150172	3.81448e-05	0.00113931	0.860571
1106	OTUD7B	0.566331	0.0173828	0.0270906	0.00414792	0.0364079	0.000193893	0.0465494	0.0104102	0.021623	0.0276609	0.00979058	0.00435495	9.33544e-05	0.00527225	0.000983101	0.000410587	0.00896973	0.212327
1107	VPS45	0.0872687	0.00876556	0.000182786	0.0123942	0.0301318	0.00717046	0.0101284	0.0624519	0.00302019	0.00238533	0.0151166	0.00420911	0.0274942	0.0248508	0.022949	0.000354929	0.0022847	0.678841
1108	PLEKHO1	0.0609605	0.0208202	0.054016	0.0400676	0.0011456	0.00131159	0.00209166	0.0380105	0.0726577	0.00371665	0.00422334	0.0144009	7.22294e-05	0.0192048	0.0054453	0.000455997	4.78013e-05	0.661352
1109	ANP32E	0.0247198	0.104808	0.0241403	0.00309678	0.00713612	0.0236869	0.000163563	0.00153136	0.000232548	0.0021507	0.0158713	0.00487683	0.00516695	0.00164422	0.0015697	0.00867874	0.000386554	0.770139
1110	CA14	0.478634	0.0457831	0.014861	0.00953743	0.0193744	0.0171353	0.0384256	0.012476	0.0533801	0.0481547	0.00707535	0.016223	0.00130008	0.00422661	0.00441731	0.000217168	0.0143361	0.214442
1111	APH1A	0.244195	4.92598e-05	0.0126761	0.0662458	0.0119116	0.018878	0.000678817	0.00533824	0.0678337	0.0032928	0.000950952	0.00104012	0.000878883	0.00233806	0.00195393	0.00552239	0.000346595	0.55587
1112	C1orf54	0.0669043	0.0590394	0.0235107	0.0627807	0.00465713	0.000598801	0.0168504	0.0171012	0.00116065	0.00177223	0.00042695	0.00306386	0.0186467	0.000669938	0.00361072	0.00617102	5.71299e-05	0.712978
1113	CIART	0.0128038	0.0514701	6.21782e-05	0.0195672	0.00620817	1.25445e-05	0.00144943	0.000257789	0.0236911	0.0310147	0.000441034	0.00912239	0.0100291	0.00719974	0.00291392	0.0365297	0.0655851	0.721642
1114	MRPS21	0.143154	0.00253223	0.0154648	0.068385	0.000852438	0.0051808	0.000869595	0.0681665	0.0104784	0.000555103	0.00155712	0.000535017	0.000592558	0.00713099	0.0229752	1.47419e-05	0.0192392	0.632316
1115	PRPF3	0.00618911	0.0166298	0.00347666	0.0148954	0.00582337	0.0541077	0.0297942	0.0151616	0.00017402	0.000585835	0.0033366	0.00202378	0.00466946	0.00885031	0.00228574	0.000268037	0.00277639	0.828952
1116	RPRD2	0.0024964	0.031814	0.00853465	0.106354	0.0109873	0.061838	0.00123355	0.00183811	0.00424591	0.00420961	0.0122506	0.0116461	0.0147448	0.00900387	0.00224341	0.00937981	0.0130342	0.694146
1117	TARS2	0.00986689	0.0506044	0.0217326	0.0244239	0.0453411	0.030565	0.00387458	0.00340755	0.00619695	0.000142005	0.00726268	0.0147403	0.00088047	0.0104849	0.00226039	0.000888607	0.000777646	0.76655
1118	ECM1	0.0203609	0.0179825	0.104735	0.00726572	0.00771012	0.0534588	0.000133627	0.000892633	0.0205594	0.00222663	0.00203256	0.0644848	0.000114331	0.0359503	0.0262248	0.0363366	0.0049144	0.594616
1119	FALEC	6.55957e-05	0.024703	0.00328706	0.00319347	0.000458191	0.00175419	0.000763588	0.00275933	0.0231025	0.00819798	0.0141675	0.0137838	0.00873518	0.00503174	1.16449e-05	0.0392233	0.0100773	0.840685
1120	ADAMTSL4-AS1	0.0439128	0.0128757	0.0237604	0.0285509	0.013844	0.00178957	0.0174021	0.0314095	0.00842292	0.000794137	0.00914409	0.0493013	0.00148556	0.0256616	0.0194195	0.000624874	0.00377942	0.707822
1121	RN7SL473P	0.00136055	0.00111925	0.00013191	0.00245116	0.0255904	0.00330821	0.00916893	0.0058131	0.000679588	0.0565922	0.0135494	0.00947525	0.0553446	0.00600274	0.00870267	0.00704953	0.0690223	0.724638
1122	RN7SL600P	0.047688	0.00221794	0.0169042	0.0326354	0.0253309	0.000923232	0.0155701	2.365e-05	0.00203149	0.0121446	0.00381109	0.0285577	0.0172292	0.0133551	0.0283799	0.00445267	1.98667e-05	0.748725
1123	MCL1	0.1301	0.134683	0.00911227	0.0356976	0.00150986	0.00532471	0.00256983	0.00213734	0.0120523	1.85176e-05	0.0239853	0.0167287	0.000734349	0.00250179	0.00625593	0.0294534	0.0186162	0.568518
1124	ENSA	0.246655	0.0207175	0.00231902	0.071229	0.00364086	0.00483454	0.00226933	0.0225231	0.0050408	0.00128568	0.000509608	9.78489e-05	0.00238786	0.0018052	0.0195857	0.000892581	0.0107019	0.583504
1125	GOLPH3L	0.103152	0.0158294	0.00138054	0.00758432	3.72985e-05	0.0413679	0.00107433	0.0245184	0.0314386	0.0144904	4.39374e-05	0.00247313	2.92931e-06	0.0156552	0.000547394	0.00178031	0.00467363	0.73395
1126	HORMAD1	0.0465783	0.00853979	0.0444811	0.0144794	0.0287673	0.00930399	0.000118333	0.00378393	0.00138496	0.035021	0.00385272	0.00174014	0.000155719	0.0172831	0.000174462	0.0163591	0.0318887	0.736088
1127	CTSS	0.098829	0.00650221	0.0635387	0.0491796	0.00183562	0.000421119	0.00102239	0.000315013	0.00654131	0.0424159	0.000105659	0.00947661	0.00386539	0.0314183	0.0278221	0.00843311	0.0171289	0.631149
1128	CTSK	0.0204871	0.000631718	0.0418889	0.0486485	0.0109222	0.0218528	0.00219376	0.00523794	0.00866668	0.000920078	0.00071524	0.00245273	0.0145313	0.00524181	0.0397808	0.01513	0.00130731	0.759391
1129	ARNT	0.091151	0.0100361	0.00121608	0.000414956	0.000416394	0.00322704	0.00913583	9.76182e-05	0.00528543	0.000379689	0.00299097	0.00646722	0.000404487	0.0241211	0.0885104	0.00737105	0.000155889	0.748619
1130	SETDB1	0.0640467	0.0461045	0.000591666	0.00143985	0.00638009	0.0275882	0.00114573	0.0284415	0.0504193	0.00194304	0.00115266	0.000724606	0.00185864	0.0470475	0.0296837	0.0201751	0.00150843	0.669749
1131	CERS2	0.576856	0.0258752	0.0147088	0.00251461	0.0355735	0.0163936	0.00991709	0.00655165	0.0303745	0.0422045	0.0149169	0.00482009	0.00134066	0.00425843	0.00428528	0.00163278	0.00590857	0.201868
1132	FAM63A	0.536692	0.0247572	0.015642	0.00354644	0.0513176	0.00363422	0.0263159	0.0082421	0.0400802	0.0626192	0.00839503	0.00382323	0.000342382	7.28271e-05	0.00413915	0.000328942	0.0123955	0.197656
1133	PRUNE1	0.00305234	0.00839049	0.000352037	3.48771e-05	0.030697	0.00168707	0.0262516	0.0164951	0.0112134	0.0103906	0.00138452	0.00197549	0.0232395	0.0181484	4.6842e-05	0.0242381	0.00433749	0.818065
1134	BNIPL	0.00606916	0.0711148	0.00439232	0.00490489	0.0132835	0.00100043	0.0225903	0.0119799	0.0212862	0.00711908	0.0167757	0.00736603	0.00680102	0.0158506	0.000886955	0.0104086	0.0120274	0.766143
1135	C1orf56	0.200524	0.000796909	0.000451592	0.000461941	0.0543257	0.00202683	0.00123127	0.00251775	0.0257958	0.0635764	5.15897e-05	0.000162954	0.00598443	0.000180751	0.00116132	0.00064093	0.00182297	0.638286
1136	CDC42SE1	0.220033	0.00155093	0.0303652	0.011056	0.0128209	0.0308441	0.00168549	0.000212883	0.00019771	0.0131297	0.0272839	0.00100515	0.000212058	0.00114635	0.00290771	0.00730094	0.000606998	0.637641
1137	MLLT11	0.314754	0.0200545	0.0216829	0.000441455	0.000298379	0.0310986	0.00196194	0.0097676	4.02799e-06	0.00436441	0.00409053	0.00499677	0.004419	0.0156538	0.00236621	0.0124436	0.00602589	0.545577
1138	GABPB2	0.185722	0.00380717	0.0229116	0.0353382	0.00448981	0.0104567	0.0106908	0.000484236	0.00512275	0.00678192	0.0325528	0.0131705	0.0332745	0.00158948	0.0076753	0.000417693	0.000184039	0.625331
1139	SEMA6C	0.118768	0.00236899	0.0549831	0.000506076	0.0552794	0.00191855	0.00533812	0.000919758	0.0256754	0.013485	0.00121135	0.0104167	0.0113421	0.00226805	0.00318958	0.000485189	0.00355464	0.68829
1140	TNFAIP8L2	0.0683153	1.38528e-05	0.02797	0.0206656	0.0101442	0.000406881	0.00118337	0.000177989	0.00145454	0.0180514	0.000366315	0.0849401	0.0129067	0.0152957	0.00437164	1.02753e-06	0.0130165	0.720719
1141	SCNM1	0.0134046	0.0302445	0.00210096	0.00403064	0.028007	0.0287222	0.00360657	0.00274376	0.000937104	0.00229211	0.0110177	0.000218291	0.000445047	0.0227371	0.0497142	0.000747106	0.0212836	0.777747
1142	LYSMD1	0.0427635	0.00469422	0.0281492	0.00120843	0.0135502	0.00426108	8.11656e-06	0.0222687	0.00316856	0.00841488	0.039014	6.3585e-05	0.000983151	0.0571962	0.000605531	0.000161756	0.00547995	0.768009
1143	VPS72	0.00016911	0.00465623	1.03976e-05	0.0316229	0.0213259	0.022852	0.00202892	0.0954951	0.00873409	8.99831e-05	0.0216938	2.96946e-05	0.000617524	0.0161911	0.0241383	0.00155349	0.0139928	0.734799
1144	PIP5K1A	0.01047	0.0566125	0.00140964	0.0807461	0.000149596	0.00283226	0.0524033	0.0036092	0.00183313	0.0081714	0.000728243	0.0158659	0.0494844	0.00971278	0.00341625	0.0188181	0.0138453	0.669892
1145	PSMD4	0.0640576	0.0742482	0.00178705	0.0460821	0.0201664	0.00500114	0.0022181	0.0383478	0.00148945	0.00245485	0.00671974	1.09013e-06	0.000172962	0.0117104	0.00289982	0.00674282	0.0204618	0.695439
1146	ZNF687	0.0513758	0.000185008	0.032355	0.0503173	0.100579	0.0129479	0.000413279	0.00432018	0.000198716	0.00372556	1.36116e-06	0.00931393	0.00774656	0.000170297	1.90381e-05	0.0373719	0.000250178	0.688709
1147	PI4KB	0.0980946	0.0051781	0.0177709	0.00122074	0.0517293	0.0270589	5.85651e-05	0.00128656	0.00165822	0.000725679	0.000173705	0.0197193	0.0253942	0.00589387	0.00227055	0.00802413	0.00150277	0.73224
1148	RN7SL444P	4.29511e-06	0.0659117	0.0142186	0.00847622	0.000137182	0.00101293	0.000907546	0.0166553	0.00677744	0.000799274	6.35841e-06	0.021853	0.007057	0.0031113	0.0401492	0.0390654	0.0143809	0.759476
1149	RFX5	0.00068966	0.00295866	0.0600794	0.034017	8.90962e-06	0.0223529	4.11038e-06	0.025186	0.0143857	0.00759734	0.0632429	0.0383921	0.00234509	0.00593174	0.00396944	0.027868	8.32629e-05	0.690888
1150	SELENBP1	0.150412	0.152344	0.013803	0.0200705	0.0205758	0.00302233	0.00172899	0.0125761	0.0213366	0.00258386	0.000108607	1.30297e-05	0.00155882	0.0188083	0.0187382	0.000465623	0.00245087	0.559403
1151	PSMB4	0.00502714	0.132673	0.0166383	0.123635	0.00371868	0.000597225	0.00567339	0.0480807	8.02441e-05	0.0128088	0.000174832	0.00031367	0.00331377	0.00140431	0.00382094	0.00218524	0.021523	0.618332
1152	POGZ	0.125775	0.00151641	0.000189794	0.0513388	0.0165499	0.012011	0.000581906	0.0211355	0.00156647	0.00351339	0.00235664	0.00256505	0.00606762	2.64013e-05	0.0270169	0.000962317	5.82021e-05	0.726768
1153	CGN	0.215153	0.00614531	0.00461533	0.0153838	0.0423348	0.0121746	0.0161973	0.0466197	0.00512831	0.0366824	0.00739913	0.00263457	0.00092048	0.00107088	0.00620748	0.0228383	0.0195687	0.538926
1154	TUFT1	0.100351	0.0313946	0.0218214	0.00588453	0.0163501	0.0685375	0.000658435	0.00350097	0.00409766	0.00854634	0.0683789	0.0273591	0.00552558	0.00568559	0.0040208	0.0135831	0.0286704	0.585634
1155	SNX27	0.000353858	0.00642145	0.000270023	0.111306	0.00420494	2.87508e-05	0.00548949	3.11595e-06	0.013391	0.00467205	0.00900533	0.0275371	0.0183617	0.0120165	0.00504343	0.00256393	1.62073e-07	0.779331
1156	RNU6-1062P	0.0502459	3.84103e-05	0.00905503	0.00216668	0.00139844	0.00499379	0.000227386	0.0736222	0.000154851	0.000241578	0.0513676	0.0210843	0.0190727	0.0220064	0.0309535	0.0281376	0.0561914	0.629042
1157	CELF3	0.00929895	0.00993528	0.0297466	0.000121753	0.0285741	0.0220317	0.0549337	2.25731e-05	1.97126e-06	0.0126556	0.00817761	0.0303371	0.0257745	0.0258359	0.0041966	0.0204065	0.00499563	0.712954
1158	RIIAD1	0.135142	0.0390556	0.00312719	0.00620244	3.23344e-05	0.0107459	0.0417687	0.00148591	0.00513403	3.36649e-05	0.0224491	0.0104992	0.000201273	4.04898e-05	0.00601283	2.30651e-05	0.00637558	0.711671
1159	MRPL9	0.177248	0.0641384	0.004551	0.0125247	0.00157138	1.36195e-06	0.00390985	0.00727161	0.00592486	0.00355434	0.0150691	0.00374228	0.022087	0.00142507	0.0175922	0.00462678	0.023838	0.630924
1160	TDRKH	0.0103139	0.0236649	0.000109671	0.0296225	0.0047542	0.0277605	0.0101562	0.00507501	0.00750443	0.0023054	0.0421212	0.00826998	0.0204623	0.00794879	0.0130666	0.00973807	0.000295441	0.776831
1161	THEM4	0.00646218	0.0176928	5.09311e-07	0.035385	0.00467799	4.38776e-05	0.000450738	0.00447775	0.0592894	0.00162504	5.44504e-05	0.0203925	0.0201338	0.00580021	0.0266424	0.00538395	0.00131956	0.790168
1162	S100A10	0.00183771	0.0333143	0.0276335	0.140578	0.00544329	0.00779101	0.000553147	0.00746976	0.00390472	0.000482614	0.00381133	0.00137912	0.00675768	0.0242449	0.0185883	1.76998e-05	0.018351	0.697842
1163	S100A11	0.155659	0.0148507	0.0129033	0.146883	0.00467662	0.0064519	0.00118458	0.000145855	0.00129783	0.000286008	0.00637025	5.12649e-05	0.00028234	0.0246014	0.00315262	0.00932925	0.00374773	0.608126
1164	TCHH	0.0114854	0.00237578	0.000323946	0.0802182	2.13476e-07	0.0860649	0.0228867	0.00350476	0.0390092	0.0148022	0.00339841	0.029868	0.0100008	0.0238247	4.86202e-06	0.00578273	0.00085506	0.665594
1165	FLG-AS1	5.27463e-05	0.00519533	0.00628974	0.00303278	0.00165836	0.00442586	0.000228496	0.00327509	0.0213865	0.00577486	0.0172033	0.0602789	0.0374162	0.000462586	2.55762e-05	0.0158507	0.0635878	0.753855
1166	S100A9	0.0136229	0.0363484	0.0066106	0.0931043	0.00129743	0.00814771	0.000532467	0.0545594	4.21937e-05	0.000173662	0.0150576	0.00951425	0.0377294	0.00616307	0.00332153	0.0124799	0.00384012	0.697455
1167	S100A8	0.0297598	0.0206814	0.0075253	0.0545387	0.00652593	0.0048134	0.00410309	0.0181412	0.00171374	0.00157897	0.034327	0.00356695	0.00844633	0.00201261	0.000506941	0.00524504	7.0646e-05	0.796443
1168	S100A6	0.0945724	0.000757842	0.00827151	0.0874625	8.10619e-05	0.0999988	0.00025618	0.0484928	0.0578773	0.00162074	0.000927186	0.000277238	0.00188887	0.00267448	0.0100082	0.00410168	0.0221275	0.558604
1169	S100A4	0.00244704	0.0399359	0.00155823	0.116449	0.00073662	0.00017088	0.0275225	0.0248071	0.00597699	0.00218035	0.054451	0.00448626	0.000107829	0.0148308	0.00690475	0.0248404	0.00979701	0.662798
1170	S100A16	0.298554	0.0736563	0.0134876	0.0457136	0.0315118	0.0245152	3.71835e-07	0.00409683	0.0400674	0.00953771	0.00552911	0.000289675	0.000793491	1.71762e-05	0.000479065	0.00100562	0.00161726	0.449128
1171	S100A13	0.0829402	0.0246237	0.000483132	0.000583206	0.000762271	0.0029903	0.0145574	0.0196899	0.0189394	0.02054	0.00158275	0.0024498	0.0250664	0.0177221	0.00233125	0.00596	0.0047649	0.754013
1172	S100A1	0.299844	0.0448671	0.00474002	0.000164075	0.0200372	0.00336117	0.00325336	0.0025919	0.00280109	0.000675078	0.000240726	0.00193905	0.0177526	0.0230369	0.00444505	0.0134761	0.0222013	0.534573
1173	CHTOP	0.395097	0.0214403	0.038799	0.00257489	0.014272	0.0056147	0.0102746	8.86531e-06	0.0235843	0.0269789	0.0052542	0.00275961	0.00919181	1.33576e-06	0.00366593	0.00570841	0.0229449	0.411829
1174	SNAPIN	0.0923776	0.0303787	0.00275069	0.000713814	0.00143671	0.000250861	0.000237675	0.0483297	0.0014757	0.0444055	0.0151149	0.0031768	0.0120548	2.00674e-05	0.000294009	0.00151051	0.0153337	0.730138
1175	ILF2	0.00113741	0.0638653	9.81737e-05	0.0270604	0.00597736	0.0113993	6.53543e-05	0.0295854	0.00180142	0.0220042	0.00283985	0.0205762	0.000333023	0.0199648	2.55267e-05	0.00695795	0.00222398	0.784084
1176	INTS3	5.29309e-07	4.95861e-05	0.0138262	0.000286108	0.057326	0.0282619	0.0561467	0.000540081	0.000799959	0.00241177	0.004164	0.0161696	0.0316747	0.00919905	0.031559	0.0055118	0.00139877	0.740674
1177	SLC27A3	4.43356e-05	0.00169232	0.0226955	0.111168	0.0637456	0.052907	5.36502e-06	0.00156386	0.00414298	0.000777988	0.0185412	0.00209359	0.00189506	0.00457291	0.000210292	0.0870183	0.00154768	0.625378
1178	GATAD2B	0.0451131	0.00758138	0.0193592	0.0553064	0.0467787	0.00186947	0.00136582	0.0410195	0.0166655	2.72054e-05	0.00229812	0.011606	0.0304912	0.000488335	0.00109901	0.00361817	0.00185449	0.713458
1179	DENND4B	0.00102149	0.000352811	0.0280844	0.000195168	0.0331314	0.0352133	0.0116853	9.85826e-05	0.00182928	0.00940287	0.00788927	0.0538454	0.011828	0.0160055	0.000147736	0.0316649	0.00074177	0.756863
1180	CRTC2	0.139778	6.0965e-05	0.0186962	0.037068	0.0712564	0.000635368	0.00984612	0.000360972	0.00273711	0.00351816	0.00259008	0.0012615	0.00150678	0.0078617	0.00264513	0.0247245	0.000450415	0.675003
1181	SLC39A1	0.291042	0.00198135	8.90919e-05	0.0933675	0.0184783	2.67066e-06	0.0154393	0.0105212	0.0119234	0.0116849	0.0355496	0.00303738	0.00462204	0.0253902	0.0069988	0.00018101	0.00112109	0.46857
1182	CREB3L4	0.178496	0.0225448	9.75961e-06	0.000289237	0.0551645	0.00642764	0.0239998	0.00208475	0.0017165	0.0315239	0.0181175	0.000335737	0.00465524	0.00390308	0.00858865	0.0016355	0.0148013	0.625706
1183	JTB	0.11483	0.00732054	0.0213711	0.0159263	0.000176327	6.74701e-05	0.00118453	0.0324351	0.00758446	0.00211691	0.00993333	0.0153206	0.0182846	0.000163408	0.00977973	5.65315e-05	0.0160755	0.727374
1184	RAB13	0.0345519	0.212826	0.0141957	0.0148426	0.0129276	0.00960881	0.0104143	0.0147822	0.0117042	0.00256077	3.42697e-05	6.43629e-06	8.25893e-05	0.0150991	0.0941759	0.00414887	0.000369001	0.54767
1185	RPS27	0.00403038	0.0092654	0.00268734	0.141054	0.0142238	0.000346558	0.00273837	1.11018e-06	0.000485749	0.00811131	0.0272757	0.0711191	0.00156336	0.0171323	0.0261294	0.000838867	0.0560235	0.616974
1186	TPM3	0.0656225	0.00208391	0.0109373	0.0115156	0.000243906	0.0835059	0.00675393	0.00815763	0.0028866	0.0012056	0.0144827	0.0209914	0.000492639	0.0023742	1.27816e-05	1.76383e-05	0.00265631	0.766059
1187	RN7SL431P	3.13196e-07	0.0170323	0.00441367	0.00153474	0.0488578	0.00257464	0.00534269	0.0069928	0.00601953	0.00294605	0.0395529	0.0138085	0.0292606	0.00753925	0.000323962	0.00804387	0.00804419	0.797712
1188	C1orf43	0.000463111	0.0103412	0.0375683	0.00187185	0.000508331	0.00336205	0.00205349	0.0473852	3.07151e-05	0.0108317	0.0119697	0.00108485	0.000951899	0.00269276	0.00196081	0.000590599	0.0087718	0.857562
1189	UBAP2L	0.00129283	0.0272346	0.0402168	0.0128246	0.0677046	1.89492e-06	0.0283496	0.0084521	0.00308678	0.00417311	0.00492342	0.0179821	0.0372298	0.0146384	0.016752	0.0114634	0.00337923	0.700295
1190	HAX1	0.0419222	0.0178941	0.00162373	0.0956897	0.00227099	6.30156e-05	0.000728621	0.0487853	0.00459195	0.00397228	0.00850848	0.00216625	0.00348662	0.00126888	0.0113953	0.00331007	0.0116709	0.740652
1191	ATP8B2	0.0926927	0.000172149	0.0904271	0.0659367	0.00420206	0.00207455	0.0336568	0.000849777	0.00867052	0.0257752	0.0143101	0.0364711	0.000655304	0.0125445	0.000116286	0.00455603	8.22633e-05	0.606807
1192	RNU7-57P	0.0082461	0.000348445	0.000272452	0.00220743	0.00751664	0.0008289	0.037284	0.0389649	0.019879	0.00574737	0.000354086	0.00427314	0.000423514	0.00210587	0.0172314	0.00334106	0.014868	0.836108
1193	IL6R	0.192562	0.0629704	0.0175114	0.126548	0.00180607	0.00141566	0.00165669	0.0157653	3.06448e-08	0.0147063	0.00645597	0.00372379	0.000306048	0.00576517	0.000536932	0.000841746	0.000508055	0.546921
1194	SHE	0.0597963	0.00785743	0.000196586	0.103816	0.00172277	0.000408478	0.00926243	0.0255475	0.00755622	0.0107632	0.00718161	0.00588246	0.00600257	9.73849e-05	0.00161142	0.0327753	0.0033724	0.71615
1195	TDRD10	0.0184303	2.24536e-06	0.00192992	0.00248153	0.00341114	3.90962e-05	0.0109349	0.0387373	0.00772839	0.000184643	0.000558304	0.0345098	0.0079288	0.00228984	0.00027423	0.00856781	5.29211e-06	0.861987
1196	UBE2Q1	0.225093	0.00264952	0.0201957	0.011379	0.070728	0.0270181	0.0375083	0.00080646	0.00931601	0.00319491	0.0460074	0.000463087	0.0271444	0.013857	0.000239794	0.00550508	0.0039204	0.494974
1197	CHRNB2	0.110521	0.0110961	0.0607862	0.0165808	0.000710589	0.00533822	0.0586346	0.00370885	0.00677459	0.0490628	0.0186576	0.0110719	0.0141463	0.000444206	1.16853e-07	0.0276773	0.00041147	0.604377
1198	ADAR	0.0367164	0.00177434	0.0242705	0.0114398	0.00431211	0.0451978	0.00784811	0.00632265	0.000297059	0.00985096	0.071811	0.0194809	0.0277776	0.0146672	0.0158413	0.0346861	0.0152952	0.652411
1199	KCNN3	0.333251	0.193977	0.0262913	0.0258546	0.00596621	0.0084115	0.00524415	0.00397898	0.00217284	0.00029518	0.00398835	0.00159648	0.000369268	4.11963e-06	0.000391143	0.00166809	3.17276e-05	0.386508
1200	PMVK	0.000147067	0.00167729	0.0252801	0.0377107	0.00625107	0.011942	0.000793587	0.0113216	0.00829219	0.0191743	0.00780374	0.00346899	0.000116012	0.0169214	0.0141796	5.11348e-06	0.00878811	0.826127
1201	PBXIP1	0.107217	0.267863	0.021915	0.00561766	0.00873946	0.0220793	0.00121812	0.0363785	0.00638099	0.000925282	0.00624583	0.00614469	0.00205502	0.0118797	0.0337633	0.00130048	0.00981597	0.450461
1202	PYGO2	0.00690649	0.0108458	0.00868772	0.00293726	0.0601206	0.0244502	0.000253226	0.00215416	0.000964296	0.000506655	1.76075e-05	0.00202878	0.0212733	0.0118217	0.00108874	0.0018659	0.00157734	0.8425
1203	SHC1	0.00342021	0.0244893	0.0046758	0.0882215	0.00158355	9.96128e-08	0.0024177	0.0124099	0.0264676	0.0124543	0.0176904	0.000146519	0.00843148	0.00963074	0.0347491	0.000282088	0.033369	0.719561
1204	CKS1B	0.115891	0.00229306	0.0130617	0.0151836	0.138031	0.00251096	0.00312206	0.000478268	0.0296468	0.0346123	0.000442803	0.0015392	0.00700209	0.000475278	0.00457504	0.00814378	3.25087e-06	0.622988
1205	FLAD1	0.00167342	0.0104896	0.00506656	0.0567009	0.0181785	0.0246935	0.00256471	0.029094	0.00991462	0.000597358	0.0101684	0.00109125	0.0056335	0.0133963	0.00240549	0.00941648	0.0130572	0.785858
1206	ZBTB7B	0.257273	0.0217348	0.000390119	0.0225407	0.0284593	0.0189454	0.00620532	0.00391399	0.000273661	0.0134789	0.0101372	0.00364037	0.00298912	0.0161378	0.000201283	0.00413054	0.0129912	0.576557
1207	ADAM15	0.369458	0.0371448	0.00257023	0.0108071	0.0310984	0.000109768	0.00525317	0.000484077	0.0665001	0.0195663	0.00596798	2.91178e-05	1.84778e-05	4.98623e-05	0.0016312	0.00407154	0.00388132	0.441359
1208	EFNA4	0.139297	0.0538286	0.00195264	0.0391492	0.013795	0.000799484	0.00173303	0.0229288	0.0131589	0.00154744	0.0202134	0.00545245	0.00270719	0.00830392	0.00352876	0.000300513	0.0298087	0.641495
1209	EFNA3	0.0935101	0.00101135	5.06022e-05	0.0178655	0.0177218	0.00873925	0.0117	0.0106931	0.0213153	0.0109617	0.00111967	0.000174293	0.00469939	0.0010371	0.0212499	0.00399054	0.000128472	0.774032
1210	EFNA1	0.469015	0.0156584	0.00948753	0.0109523	0.0238354	0.00814257	0.0162949	0.00888214	0.0141783	0.0276709	0.0492353	0.0208041	0.000243284	0.0338127	0.00462623	1.83533e-05	0.0192027	0.26794
1211	SLC50A1	0.00163561	0.0118727	3.7076e-05	0.0214	0.0252383	0.00703963	0.00570174	0.00191782	0.00104313	0.00403471	0.0100811	0.00898943	0.0519555	0.0200971	0.0275851	0.00936278	0.00531277	0.786695
1212	DPM3	0.00101232	0.00198716	0.00197535	0.0536527	0.00148526	1.54683e-05	0.0101279	0.0554321	0.0118927	0.0145268	0.017149	0.0050739	0.0201694	0.0142402	0.000678016	0.0112428	0.0307962	0.748543
1213	KRTCAP2	0.0435424	0.000172958	0.00112229	0.0139086	0.00107669	0.0120374	0.00205611	0.00063909	6.66654e-05	0.0115225	0.0493355	0.0115517	0.0221501	0.0103449	0.00152523	0.00984633	0.0418625	0.767239
1214	TRIM46	0.0202292	0.00351777	0.119144	0.0280397	0.0259001	0.000592053	0.0107219	0.000906444	0.000331458	0.0164344	0.00601482	0.015019	0.00234669	0.001042	2.08532e-06	0.00974509	0.00251322	0.7375
1215	MIR92B	0.0911047	0.136187	0.000821883	0.0928336	0.0300557	0.0164747	0.00078794	0.00624189	0.000597788	4.0258e-05	0.000455665	0.00462237	0.0679162	0.002257	0.0117324	1.24069e-05	0.00573153	0.532127
1216	THBS3	0.002444	0.019137	0.0682839	0.0448944	0.0251242	0.0206393	0.0343017	0.0227044	0.00188046	0.00319487	0.00693453	0.0457767	3.69826e-05	0.013245	0.00169818	0.00624058	0.0115453	0.671918
1217	MTX1	0.000822856	0.00325496	2.52685e-05	0.0786969	0.000103642	0.00607231	0.0190996	0.003359	0.00404171	0.00110658	0.0149875	0.00248334	0.0086492	0.0495295	0.0435258	0.00315263	0.0105409	0.750548
1218	GBAP1	0.0232774	0.000295056	0.0219478	0.00107828	0.000742659	0.00158012	0.036637	7.31838e-09	0.00584203	0.00599542	0.0306514	0.0294077	0.0133704	0.022947	0.0033272	0.0015079	0.0131655	0.788227
1219	MTX1P1	0.0401735	0.000280876	0.0189233	0.000289781	0.0483886	0.00251454	0.031885	0.0503877	0.00787778	0.0142829	0.071344	0.00148794	0.000366815	0.00109296	0.0123456	0.0462174	0.00558938	0.646552
1220	GBA	0.00304241	0.042074	0.0296521	0.013819	0.0248426	0.000815384	0.00748457	0.0211364	0.00205031	0.00334751	0.00523032	0.0139663	0.0167391	0.0142858	0.00637023	0.0299335	0.00286522	0.762345
1221	FAM189B	0.0134347	0.00432975	0.0367313	0.00870292	0.0171135	0.0194667	0.0105601	8.30507e-05	0.00737075	0.000577591	0.00569071	0.0494598	0.00321987	0.0185922	0.00696895	0.0216095	0.00131972	0.774769
1222	SCAMP3	0.150151	0.0219259	0.0123062	0.000753402	0.05991	0.000669548	0.00550658	3.46772e-05	0.000335727	0.0166711	0.00262281	0.0079246	0.0155734	0.00588111	0.00991971	0.00624299	0.0017245	0.681847
1223	CLK2	0.0932922	5.21833e-05	0.00647494	0.00457696	0.0602097	0.0349288	0.000277903	0.00114567	0.00123743	0.000150321	0.000181566	0.00833115	0.0147062	0.0204055	0.000877955	0.00101329	0.0065683	0.74557
1224	HCN3	0.102646	0.00208902	0.0596094	0.000643804	0.0469701	0.0203452	0.0108562	0.00563959	0.0300397	0.0459891	0.0245042	0.00929737	0.0367032	0.0307285	2.7186e-05	0.0407312	0.000750011	0.53243
1225	FDPS	0.00026198	0.122309	0.00899428	0.0557573	0.0113625	1.6661e-05	0.00180395	0.000308682	0.00207321	0.00237696	0.00019098	0.00934713	0.000645201	0.00104353	0.00571259	0.00308721	0.00606662	0.768642
1226	RUSC1-AS1	0.108225	0.0573948	0.00900386	0.0032419	0.0534231	0.0163858	0.00871242	0.00411162	0.000680512	0.00229101	0.0100304	0.0141949	0.0148086	0.00288903	0.0183929	2.13822e-08	0.00402625	0.672188
1227	RUSC1	0.107793	0.000392143	0.0596942	0.00081849	0.0428458	0.0115424	0.0105347	0.000262151	0.00333499	0.0164547	0.00323819	0.0235178	0.0189548	0.00911814	0.000670702	0.0319915	1.18618e-06	0.658835
1228	ASH1L	0.0341476	0.00959451	0.00275342	0.121034	0.0196107	0.0497657	0.00167772	0.000277497	0.00450878	0.0302608	0.04003	0.010253	0.00838961	0.0358234	0.00653743	0.00161844	0.00920534	0.614512
1229	RNU6-106P	0.0247489	0.0285746	0.00101002	0.0671268	0.00879744	0.00668478	0.00694601	0.000194549	0.00118361	1.99197e-05	0.00408405	0.000331893	0.0141984	0.000750068	0.0145361	0.0182001	0.0119556	0.790657
1230	ASH1L-IT1	0.0661287	0.0336119	0.0147781	1.65794e-05	0.00132163	0.0213814	0.00111101	0.0409115	0.000384216	0.000384483	0.00042036	0.0057361	0.00954538	0.00066664	0.000847328	0.000135666	0.00405716	0.798562
1231	ASH1L-AS1	0.0142677	0.00618588	0.0199171	0.000148297	0.0176607	0.00037079	0.0018944	0.0217943	0.00562962	0.00196539	0.0144941	0.00109569	0.00555849	0.0014523	0.113241	0.00196236	0.0201746	0.752187
1232	DAP3P1	0.0260069	0.00553642	0.0159923	0.00806486	0.000540969	0.000778108	0.0226981	0.010774	0.00714981	0.00064487	0.000783394	0.00893873	0.0279711	1.64211e-05	3.11508e-06	0.0184959	0.00262428	0.842981
1233	MSTO1	0.0133895	0.0335056	0.0361347	0.0432357	0.0477233	4.29883e-05	0.00265523	0.000850827	0.0175357	0.0055246	0.000845464	0.00384373	1.60173e-05	0.00122597	0.0342146	0.0372392	0.00263234	0.719384
1234	YY1AP1	0.00412064	7.14174e-05	0.00288854	0.00368437	0.0109126	0.00562617	0.0185504	4.04217e-05	0.0090964	0.00891403	0.0173349	0.0189288	0.011659	0.0139026	0.0348241	0.000845173	6.98051e-05	0.838531
1235	DAP3	0.025826	0.0329663	0.00920255	0.0658819	0.00560727	0.0020354	0.0214501	0.00065795	0.0102667	0.0301008	0.0100927	0.0232741	0.013304	0.000550213	0.00244207	0.00653505	0.000556298	0.739251
1236	MSTO2P	0.0305154	0.0707032	0.0103663	0.0171368	0.00476113	0.000157183	0.0087805	0.024242	0.112525	0.0157188	0.00986258	0.0135797	0.0254454	0.0075018	0.00337321	0.0118833	8.06599e-10	0.633448
1237	GON4L	0.0690911	0.0170678	0.0101307	0.000474298	0.00952843	0.0145651	0.0130339	0.00565338	0.0115811	0.045223	0.0643923	0.0104339	0.0161399	0.045124	0.0157684	0.001682	0.0072889	0.642822
1238	SYT11	0.0375	0.0802046	0.00573539	0.0203223	0.00132566	0.0284927	0.00014195	8.22881e-06	0.0450504	0.00539711	0.00202943	5.31953e-06	0.000165603	0.00164532	0.000364693	0.00181147	0.00172587	0.768074
1239	RIT1	0.191701	0.070889	0.0166673	0.00093211	0.00664106	0.000220381	0.00465667	0.00110221	2.27253e-05	0.00208324	0.00436463	0.0015917	0.0145797	0.0194337	0.000312639	0.0111248	0.00784572	0.645832
1240	KIAA0907	0.00452222	2.90675e-05	0.000448243	0.0022249	0.0111297	0.0119376	0.00302055	0.00154304	0.00911693	0.0013336	0.0111698	0.00403044	0.000689207	0.000401163	0.00825827	0.00144785	0.0109539	0.917743
1241	SNORA80E	0.0270109	0.00900488	0.0221332	0.00066706	0.00193878	0.00210925	0.0758389	0.00262531	0.00891023	0.00660457	0.00266151	0.0100139	0.0142328	0.00215581	1.02039e-05	0.000299599	1.80906e-05	0.813765
1242	ARHGEF2	0.205343	0.0495711	0.0214657	0.00977055	0.0940879	0.0505731	0.000108038	0.0270538	0.0146233	0.0138011	0.0191367	1.1533e-05	0.00166983	0.000238582	0.00993778	0.00787059	0.00894555	0.465792
1243	MIR6738	0.0276519	5.22536e-05	0.012834	0.0155309	0.00465878	0.0115479	0.00166751	0.000569061	0.00249997	0.010341	0.000895171	0.00558928	0.00173234	0.00305278	0.013926	0.0265959	0.0515453	0.80931
1244	SSR2	0.00211643	0.019703	0.0111235	0.129521	0.00664792	0.0496568	0.00836151	0.0341863	0.00144303	3.40774e-05	0.00483706	0.00275676	0.00780364	0.0158242	0.00403705	0.000845082	0.0068582	0.694245
1245	UBQLN4	0.0113745	0.001608	0.019995	0.00549267	0.00926653	0.0370989	0.0261501	0.0372079	0.00433344	0.00743274	0.0188436	0.015396	0.0212629	0.0139119	7.90713e-05	0.0252428	0.00084129	0.744463
1246	LAMTOR2	0.0163827	0.00123625	0.00887128	0.0630993	0.0163712	0.0205359	0.0129594	0.0297128	0.00274534	0.00443938	0.00803641	0.00743478	0.00530601	2.5344e-06	0.00401057	7.88149e-06	0.0167162	0.782132
1247	MEX3A	0.00147661	0.0787759	0.00457785	0.0212621	0.0117241	0.00966764	0.0161557	0.00023077	0.00731583	0.000716202	0.00435782	0.00419826	0.000210555	0.000162674	0.0769043	2.85676e-05	0.00353833	0.758697
1248	LMNA	0.329166	0.00191737	0.00188611	0.0688322	0.0319858	0.00267126	0.025628	0.0170017	2.26803e-05	0.00711503	0.0406533	0.00108222	0.0172671	0.0532207	0.000320062	0.00999311	0.0130146	0.378222
1249	SEMA4A	0.0205589	0.0526183	0.0380444	0.00268555	0.10003	0.0669507	0.000852342	0.0157703	0.00254724	0.000887229	0.000364169	0.00287177	0.0173684	0.000424766	0.0196905	0.0423311	0.00442014	0.611584
1250	SLC25A44	0.000535326	0.0462732	0.0623485	0.00263868	0.0200048	0.0360358	0.0081225	0.000826715	0.0160082	0.00173424	0.0291809	0.00204741	0.0127382	0.00585329	0.00479004	0.0264263	0.00253242	0.721903
1251	PMF1	0.182186	0.0117153	0.000552493	0.0329417	0.0345591	0.00747378	0.00524382	0.00905672	0.0522562	0.0170013	0.000484969	0.00253138	0.000112922	0.00196062	2.2806e-05	0.000628754	0.0342007	0.607072
1252	PAQR6	0.401257	0.0181806	0.0259986	6.71922e-07	0.0453036	0.00509251	0.0369092	0.0223719	0.02886	0.048455	0.00541827	0.0157702	0.000519084	0.00589223	0.000974291	0.00876873	0.0261437	0.304084
1253	SMG5	0.0142685	0.0355427	0.00621146	0.00425116	0.07784	0.00178481	0.00961734	0.00416376	0.00138891	7.62852e-06	0.00147759	0.000220366	0.0105108	0.00740894	0.000152808	0.0165247	0.0105179	0.798111
1254	TMEM79	0.0267401	0.0012799	0.000451017	0.00422203	0.0176902	0.00241908	0.0141446	2.58741e-05	0.0141385	3.34172e-05	0.0176365	0.00086689	0.00406117	0.0208221	0.00791857	3.22401e-06	0.00804058	0.859506
1255	GLMP	0.0878202	0.0128704	0.00178872	0.0101083	0.0299802	0.0031657	0.000768238	0.00518773	0.0686039	0.0132507	0.0123992	0.000939866	0.000751922	0.0208409	0.0228334	0.00149871	0.00238305	0.704809
1256	CCT3	0.0799431	1.03588e-05	0.00444943	3.84175e-05	0.000425639	0.000126583	0.000844428	0.0203377	0.0334066	1.90697e-05	0.0165609	0.002227	0.00440601	0.00487091	0.0159473	0.000729209	0.00055734	0.8151
1257	C1orf61	0.0829914	0.13033	0.0150927	0.00301089	0.00420904	9.77228e-05	0.025614	0.0122871	0.0135827	0.0297386	0.00190282	1.39746e-05	0.00060135	0.0380058	0.00318595	0.00190634	0.00606137	0.631369
1258	MIR9-1	4.76301e-05	0.0464959	0.00609587	0.00391996	0.0205922	0.0102324	0.000477246	0.0133768	0.00962905	0.031008	0.00807654	0.00641557	0.0171476	0.00178049	0.0304983	0.00141376	0.0036708	0.789122
1259	MEF2D	0.00282502	0.0226557	0.0713443	0.00213414	0.0556748	0.000724586	0.0255474	0.0108325	0.00229072	0.0107237	0.000367419	0.0274652	0.062733	0.00476721	0.000647251	0.00796651	0.00305595	0.688245
1260	IQGAP3	0.000668623	2.58609e-05	0.0146699	0.00101889	0.00708197	0.159445	0.00155724	0.0213918	0.028292	2.06944e-05	0.0168047	0.0207419	0.000441491	0.0152439	0.0228766	3.77916e-05	0.0017973	0.687884
1261	NAXE	0.0051273	0.0930434	0.00180029	0.0220633	0.00339882	0.0156195	0.000186395	0.0382066	0.0237219	0.00275684	0.000231542	0.00198728	0.000720231	0.019838	0.00440938	0.0672081	0.035551	0.66413
1262	GPATCH4	0.095925	0.00816617	0.00389283	0.000473231	0.045627	0.0227289	0.000325951	0.00020274	0.0435676	0.00541168	0.0321253	0.00255806	0.0115157	0.0252339	0.00959355	0.000173231	0.000145237	0.692334
1263	HAPLN2	0.485701	0.0641903	0.00201356	0.00155121	0.022155	0.00341828	0.02936	0.00415033	0.0252298	0.0589949	0.0261964	0.000841661	0.00488865	0.00649982	1.89423e-06	0.00214446	0.0082389	0.254424
1264	BCAN	0.24704	0.0068918	0.00801374	0.00862049	0.0421089	0.0192844	0.00904216	0.00100063	0.00681013	0.010721	0.0300932	0.0040703	0.0275697	0.00942096	0.022018	0.0262568	0.0313225	0.489715
1265	NES	0.0882672	0.00862971	0.00528575	0.0519086	0.0143553	0.0571665	2.72413e-06	0.000570206	0.0079305	0.0047908	0.000581548	0.0167352	6.44161e-05	3.93147e-06	0.0162151	0.00502584	0.00204177	0.720425
1266	CRABP2	0.022749	0.0485589	0.0681693	0.149121	0.0105561	0.00186467	2.78971e-06	0.0068898	0.00075269	0.000580047	0.000359439	0.000120122	0.015318	0.00573726	3.37061e-05	0.0208575	0.00738448	0.640945
1267	ISG20L2	0.0325721	0.0115367	0.0311026	0.000289215	0.0115713	0.0178908	0.0192075	0.00403124	0.0103242	0.000238667	7.02166e-06	0.0132409	0.000327841	0.0271415	0.00151342	0.0172398	0.00308732	0.798678
1268	RRNAD1	0.194052	0.0231774	0.00432798	0.000234339	0.031507	0.0183052	0.00906216	0.0120292	0.0410516	0.00236	0.00382013	0.00280403	0.00637432	0.00351701	0.00305793	0.012489	0.00127895	0.630552
1269	MRPL24	0.073174	0.0216358	0.00056381	0.0422458	0.0257398	0.0122734	0.00107296	0.0224213	0.0159248	0.0202451	2.85036e-06	0.0177873	8.32067e-05	0.00424748	0.000122398	0.00822201	0.0179854	0.716253
1270	HDGF	0.0284002	0.0134892	5.17495e-06	0.0340787	0.0365119	0.00581005	0.0178217	0.0410736	0.0265479	0.000244657	0.0250099	0.00329399	0.000661107	0.0130495	0.0600484	0.000783458	0.00593189	0.687239
1271	PRCC	0.122206	0.000147172	0.016035	0.00476461	0.0839451	2.02306e-08	0.00310229	0.0022078	0.0312903	3.10103e-05	0.00048015	0.00287175	0.0500786	3.30935e-05	0.00638281	0.0226555	0.00318641	0.650582
1272	PEAR1	0.0328683	0.0184773	0.0876627	0.09418	0.000275182	0.000430191	0.000459273	0.000410991	0.0111009	0.00719027	0.000133867	0.00545972	0.000140349	0.00815991	0.0130146	0.00517092	0.00175844	0.713107
1273	ARHGEF11	0.153209	2.22742e-05	0.0895129	0.00208954	0.0130828	0.0154983	0.0188844	0.00141664	0.00177294	0.0661133	0.0179689	0.0309664	0.014331	0.00909998	0.00309844	0.0252651	0.00200038	0.535668
1274	MIR765	0.0283197	0.0272518	0.000882165	0.00308307	0.0122533	0.00845935	0.0376065	0.00301501	0.00959488	0.00653237	0.000634945	8.15593e-06	0.00838398	0.000331982	0.0365867	0.00746515	0.00177122	0.80782
1275	ETV3	0.0989892	0.237964	0.00146755	0.000211833	0.0015835	0.000862398	0.0129064	0.000193506	5.86289e-05	0.000570814	0.00072808	0.00623552	2.56256e-05	0.00222617	4.41159e-05	0.0139905	0.0175483	0.604393
1276	KIRREL	0.00439846	0.00251763	0.0582153	0.0434059	0.000387133	0.0171369	0.000283595	0.00159747	0.00231928	0.0346138	0.00759767	0.0170142	0.000874983	0.0106569	0.00798206	0.0157209	0.00448243	0.770795
1277	ELL2P1	0.0125437	0.0128331	0.00469685	0.02684	0.014617	0.0191157	0.000744234	0.0697148	0.000760838	0.0119904	0.00825223	0.0072777	0.000374758	0.009687	0.0194655	0.00822987	0.0045862	0.76827
1278	MNDA	0.0861313	0.00257356	0.0579486	0.0835787	0.000728832	0.00195103	0.0105818	0.0120069	0.000448708	0.0114501	0.000171957	0.0907432	0.0115468	0.0102778	0.00155984	0.000541636	0.00273908	0.61502
1279	IFI16	0.301246	7.05154e-05	0.0260436	0.0307255	0.00150622	0.00182014	0.03361	0.0202135	0.000784871	0.0483678	0.0429167	0.00396302	0.00080908	0.0246512	0.0162936	7.96982e-07	0.000529034	0.446449
1280	CADM3	0.180518	0.00106223	0.0744899	0.0308839	0.0135099	0.0145723	0.0466769	0.0081477	0.00859989	0.0142984	3.93862e-06	0.0141458	0.0163478	0.0135315	0.0097731	0.00646364	0.00152836	0.545447
1281	RNA5SP60	0.0116345	0.000102943	5.52337e-05	0.000678106	0.0239674	0.0289727	0.00945228	0.000164849	0.0111606	0.000193713	0.00925364	0.0377724	0.0148254	0.00708179	7.79835e-05	0.00672828	0.0204008	0.817478
1282	ACKR1	0.000239817	0.0495758	0.0226137	0.018087	0.0135178	0.00438168	0.00758969	0.000305062	0.00536912	0.0288079	0.000590495	0.0315178	0.00887111	0.00407699	0.000718793	0.00228622	0.00556874	0.795882
1283	DUSP23	0.00454768	0.00483351	0.004914	0.00107027	0.0085441	0.0159996	0.00306451	0.0014846	0.00606295	0.0137935	0.0239759	0.0180209	0.00105241	0.0373224	0.0196841	0.00810438	0.00222394	0.825301
1284	C1orf204	0.0969529	0.00121612	0.00118178	0.00340554	0.000626985	0.0107544	0.00141593	0.00338047	0.00969876	0.005842	0.00384115	0.00263704	0.0141342	0.0253699	0.000435919	0.0536449	2.32836e-05	0.765439
1285	TAGLN2	0.311013	0.0167818	0.00115157	0.136154	0.00239743	0.0081418	0.000643339	0.00732026	0.00407591	0.00815467	0.0388616	0.00191111	5.51975e-05	0.00419273	0.00177955	0.000381752	0.000993129	0.45599
1286	KCNJ10	0.468931	0.0722296	0.0161869	0.0235869	0.0168658	0.00328348	0.00859459	0.000351039	0.00572495	0.0262429	0.0130494	8.03134e-05	0.000567665	0.0017267	2.87555e-05	0.00254637	0.0013541	0.33865
1287	PIGM	0.343779	0.000543892	0.0155165	0.0609319	0.0292228	0.00285005	0.00456183	0.0143519	0.0542205	0.0325624	0.00114009	0.00300365	0.000624355	0.00317344	0.00297427	5.06812e-05	0.000433191	0.43006
1288	KCNJ9	0.0725146	4.54245e-06	1.03401e-05	0.0437197	0.00277445	0.00676254	0.00119042	0.0333781	0.0065102	0.02107	5.2637e-05	0.000286695	0.000319032	0.00314393	0.0683646	5.96678e-05	0.00762232	0.732216
1289	IGSF8	0.0553955	0.0824272	0.0514437	0.0287355	0.0747372	0.00240445	0.000237985	0.000858738	0.00885883	0.00796216	0.00679536	0.00159812	0.00956664	0.000740546	0.000699457	0.0176332	0.0341655	0.61574
1290	ATP1A2	0.13558	0.338912	0.00896786	0.0132705	0.010961	0.00571159	0.00187978	0.0164108	0.00188214	8.81848e-05	0.000678892	3.46971e-05	0.00537367	0.018969	0.00163564	0.00787945	0.000871986	0.430893
1291	ATP1A4	0.0145149	0.0028186	0.0520897	0.0556698	0.0173589	0.0136394	0.033219	0.013762	0.00350838	0.0256241	0.0406472	0.0262603	0.000817465	2.43345e-07	0.0149641	0.00769491	0.00180164	0.675609
1292	CASQ1	0.0760591	0.00332482	0.0374656	0.03207	0.0125523	0.000372609	0.0438353	0.057796	0.0170074	0.00110146	0.00246515	0.00261655	9.48849e-05	0.0457708	0.0058097	0.000397676	0.00223794	0.659023
1293	PEA15	0.0910531	0.0546279	4.7598e-05	0.000703409	0.0499034	0.00806261	0.00185235	5.937e-07	0.00334159	1.11881e-05	0.0022404	0.00147524	0.00913075	0.0162974	0.0320669	0.0204041	7.42567e-05	0.708707
1294	DCAF8	0.139568	0.1096	0.000204149	0.0317593	0.000266548	0.0113316	0.000161997	0.000472717	0.0885038	0.011124	0.0169241	1.62582e-06	2.36816e-05	0.0107945	0.0259179	0.00510726	0.00624947	0.541989
1295	RPSAP18	0.0108182	0.00160274	0.023175	0.000259629	3.43209e-06	0.0150356	0.0018721	0.0337493	0.0112958	0.0033404	1.35458e-05	0.0466185	0.00135913	0.0461779	0.0067888	1.34355e-06	0.00918046	0.788708
1296	PEX19	0.0214521	0.0487026	0.0165683	0.0532288	0.000479155	0.0167089	0.0178834	0.00774785	0.0275679	0.00150525	0.040866	0.00500175	0.00602641	0.00070415	0.0353432	0.0179006	3.76362e-05	0.682276
1297	COPA	0.0300413	0.0403772	0.0049085	0.00606237	0.0062562	0.000547207	0.0115743	0.00439146	0.00250015	0.00352832	0.0112776	0.00853378	0.00372763	0.00263404	0.0379377	0.00290883	0.0018513	0.820942
1298	SUMO1P3	0.00378101	0.000625236	0.00122463	0.0117761	0.00272524	0.000519066	0.00231374	0.0899584	0.000146686	0.00259532	1.73503e-05	0.0370727	0.0519623	0.0148491	0.000351819	0.000778997	0.0002356	0.779067
1299	NCSTN	0.342144	0.0133682	7.35496e-05	0.00861658	0.0324939	0.000887537	0.000375401	0.00444977	0.0272186	0.0285023	0.0160023	0.000108632	0.00417768	1.63951e-05	0.0197918	0.00818661	0.00542976	0.488157
1300	NHLH1	0.0170406	0.0250683	0.0297448	0.000630768	0.00798566	0.0102217	0.00391153	0.00776842	0.0474725	0.0156382	0.000192984	0.000589349	0.0352187	0.0127924	0.000303479	0.00154307	0.00057414	0.783304
1301	VANGL2	0.455424	0.00548682	0.00599694	0.000259186	0.0538899	0.00351749	0.0122334	0.0045168	0.0268917	0.0133478	0.0211601	0.00213685	0.000182113	0.000173551	0.000733895	0.00338831	0.00429857	0.386362
1302	CD84	0.117611	0.00564466	0.0785803	0.0102846	0.00179096	0.000553978	0.00906121	0.0122886	0.002799	0.0311007	0.000790368	0.0249688	0.000194005	0.00182847	0.0224522	0.00116639	6.72003e-07	0.678884
1303	CD244	0.00517025	0.00078309	0.0254006	0.00561277	0.00066225	0.0899018	0.00757902	0.0316677	0.00200285	0.00281272	0.0122091	0.0389937	0.00060243	5.16987e-05	0.00205903	0.00233858	0.0417116	0.730441
1304	F11R	0.101997	0.00193034	0.0100955	0.079692	0.00303894	0.000850254	1.11646e-05	0.00504988	0.000320267	0.00277232	0.00117741	0.019459	0.00361088	0.0203962	0.0087038	0.0248706	0.00731212	0.708713
1305	TSTD1	0.018189	0.0190463	0.0286274	0.017856	0.00569275	0.0296697	0.0870392	0.00102313	0.0191584	0.0332689	0.00621693	0.00062965	0.0273469	0.000910726	0.0181923	0.00133392	0.0104461	0.675353
1306	USF1	0.0090553	0.0240148	0.0085115	0.125507	0.0169618	0.00707955	0.00123635	0.0791485	0.00914113	0.00178825	0.00786101	5.55887e-06	3.91731e-05	0.01926	0.0070912	0.00979824	0.0339801	0.63952
1307	ARHGAP30	0.240608	0.00503165	0.0497221	0.0411823	0.000722236	0.0013637	0.0024551	0.00358367	0.00149902	0.0558825	0.0105159	0.00752364	0.00132175	0.00781608	0.0340578	0.0107525	4.3099e-05	0.525919
1308	KLHDC9	0.0791537	0.0828823	0.0567517	0.0364684	0.000267666	0.0673314	0.0312955	0.000248003	0.00356776	0.00473358	0.00128792	0.00200126	0.0117472	0.00199112	0.0221821	0.0104639	0.00462705	0.583
1309	PFDN2	0.0733923	0.000221801	0.0221498	0.00876658	0.0616467	0.014411	0.00206761	0.00786981	0.00198198	0.0212454	0.007135	0.0109396	0.00421092	0.00634253	0.0194773	0.00962397	2.12489e-05	0.728496
1310	NIT1	0.0024515	0.04791	0.00758529	0.0668233	0.0243008	0.00063283	0.00586427	0.0109131	0.0019033	0.00866099	0.000504243	0.00687056	0.00301965	0.00425805	0.0133059	0.0443979	0.0315684	0.71903
1311	DEDD	0.061344	0.00358177	0.0276969	3.99283e-06	0.0141184	0.0201433	0.00253886	0.0269836	0.023373	0.0283809	0.00193461	0.00545894	0.0116468	0.0110132	0.0121711	0.0163103	0.00204541	0.731255
1312	UFC1	0.0609336	0.00566667	0.000329467	0.0582011	0.00338252	0.00692177	0.000375672	0.062913	0.0149172	0.00269931	0.0198933	0.00055577	0.000872042	0.0108785	0.0251648	0.000432343	0.00771437	0.718149
1313	USP21	0.00289898	0.0021036	0.0190158	0.0061288	0.0142347	0.0070435	0.00377607	0.00126522	0.0168551	0.00293951	0.00732424	0.00635318	0.00198169	0.00461748	0.00106276	0.00730494	0.00761618	0.887478
1314	PPOX	0.00181359	0.0750303	0.0271763	0.0412156	0.0375609	0.0104366	0.00086291	0.00185387	0.0226038	0.0175012	0.0134992	1.11475e-06	0.00733808	0.0114943	0.00834778	0.000354622	0.0120904	0.71082
1315	B4GALT3	8.74167e-05	0.0169771	0.0202025	0.000669139	0.0137348	0.00628004	0.0338449	0.0364287	0.0223353	0.000176076	0.00579772	0.00847053	0.00602994	0.0343115	0.00108568	0.00491243	0.00464511	0.784011
1316	ADAMTS4	0.511478	0.0450593	0.0108953	0.00156813	0.0271745	0.0214258	0.0165774	0.0222594	0.0306669	0.0465987	0.0169471	0.016951	0.00155822	0.0153211	0.00371376	0.00235968	0.014391	0.195054
1317	NDUFS2	0.00113687	0.12652	9.17838e-05	0.010969	0.00729309	0.000405077	0.000608052	0.0328861	6.86372e-06	0.00727658	0.00471544	0.0056725	0.00775254	0.00356544	0.000847374	0.0140784	0.0252278	0.750947
1318	FCER1G	0.171927	0.0388556	0.00913963	0.0650127	0.00329269	0.00380409	0.000256553	0.00420043	0.00288913	0.0326711	8.56169e-05	0.00119233	0.000726505	0.00920914	0.00489577	0.00840972	0.00219277	0.64124
1319	TOMM40L	0.107663	0.0359341	0.0372448	0.0679641	0.0019013	0.00671643	0.01092	0.0264915	0.0280189	0.00529086	0.0130289	0.0090863	0.000825445	0.00109343	0.0112834	0.0031929	0.00412852	0.629216
1320	PCP4L1	0.134098	0.0129028	0.0504381	0.0311095	0.0182536	0.101487	0.000322996	0.0713064	0.0107917	0.00675538	0.0226762	0.0111286	0.00115343	0.00409004	0.023327	0.00967516	0.00433723	0.486147
1321	MPZ	0.00213987	0.000257242	0.00548157	0.0655465	0.00060917	0.0150613	0.0254756	0.0228123	0.0135857	0.00278874	0.00160836	0.0183116	0.0160601	0.0122866	0.00317292	0.0520669	0.00253722	0.740198
1322	SDHC	0.0207073	0.00103671	0.0160473	0.0493228	0.0540054	0.0476142	0.000884313	0.000223863	0.0123553	0.0179523	0.0106675	0.00358277	0.0168355	0.000545914	0.000846955	0.00333117	5.98214e-06	0.744035
1323	CFAP126	0.0475761	0.0104123	0.0334937	0.00114442	0.0342634	0.0912239	0.0109516	0.0429956	0.00445631	0.00932809	1.54345e-05	0.000282434	0.0342419	0.0611781	1.10594e-05	0.000726557	0.0192377	0.598461
1324	RNU6-481P	0.00374431	0.00448597	0.00728232	0.00786803	0.00015165	0.00447225	0.0431199	0.000256998	0.00126307	0.034877	0.00307886	0.0120913	0.000603411	0.0153136	4.81839e-05	0.0342032	0.00153654	0.825603
1325	FCGR2A	0.0709804	0.0619372	0.0164965	0.0516631	8.96291e-06	0.000133728	0.00103011	0.00150302	0.0159232	0.00303319	0.0189916	0.00252821	0.000454566	0.0278531	0.00681393	0.0187848	0.000156237	0.701708
1326	FCGR3A	0.0490226	0.0293224	0.0227273	0.015808	0.000237119	0.00430694	0.00559516	5.9136e-06	1.59771e-05	0.0293401	0.0103325	0.00989329	0.00492784	0.0207896	0.0018945	0.00420862	0.00358764	0.787985
1327	FCGR2C	0.0970706	0.0324498	0.00332005	0.0644205	0.0104756	0.00425212	8.26327e-06	0.00634311	0.0207118	0.000258603	0.0252823	0.00704957	0.00275479	0.0215041	0.000126108	0.0205265	0.0027787	0.680667
1328	HSPA7	0.00330955	0.0216862	0.00440113	0.045124	0.0010198	0.00106486	0.000447192	0.000393803	0.00199462	0.0358757	0.0429735	7.81243e-05	0.0630821	0.00286964	0.00305435	0.0326841	1.04423e-05	0.739931
1329	FCRLB	0.0706167	0.000254302	0.00343477	0.0011926	0.000802169	0.1269	0.00711627	0.0102086	0.0163748	0.000439876	0.00237788	0.0123483	0.0185076	0.00375843	7.98007e-05	2.62223e-05	0.0186419	0.70692
1330	DUSP12	0.0434448	0.0133676	0.00959802	0.0273355	0.0538031	0.000891268	0.000663735	0.00273085	0.000393669	0.0203612	0.0302321	0.00469692	0.00570388	0.0055175	0.00953629	0.0059299	0.000791572	0.765002
1331	ATF6	0.138019	0.0399106	0.0522324	0.000262944	0.00452605	0.0962778	0.00584046	0.00775489	0.00567786	0.00090245	0.00533782	0.0117378	0.00332601	0.000440937	0.00768467	0.00660536	0.0372431	0.57622
1332	OLFML2B	0.0607736	0.00191894	0.00620305	0.0142858	0.033768	0.131059	8.15724e-05	0.0138115	0.00408075	0.00616626	0.0102044	0.000882956	0.00260131	0.0156254	0.000799586	0.0186162	0.0106795	0.668442
1333	NOS1AP	0.0271698	0.00251765	0.0582471	0.0386217	0.0239854	0.0006889	0.00318253	0.0277748	0.00141415	0.0408325	0.0017166	0.0187079	0.0353383	0.0038789	0.00753174	0.00503142	0.00360408	0.699757
1334	MIR4654	0.00341351	0.0416145	0.00980624	0.0162399	0.000940247	0.00154129	0.00520115	0.0107758	0.0493214	0.000286415	0.0243895	0.00275616	0.00742066	0.0124566	0.0174252	0.00022587	0.000305203	0.79588
1335	RNA5SP61	0.00670372	0.0425035	0.0141402	0.00125254	0.0160415	0.0502392	0.0117589	0.000179804	0.00860848	0.0057473	0.000348054	0.00968773	0.0273219	0.0116898	0.00766275	0.00165177	0.00815793	0.776305
1336	MIR556	0.00297195	0.00637818	0.0121445	0.0217745	0.00920076	0.00259462	0.0351208	0.001969	0.00312902	0.00162788	1.03164e-06	0.00944753	6.85645e-06	0.0323527	0.00712473	0.0160763	0.00858051	0.829499
1337	C1orf226	0.0443276	0.00799695	0.00501676	0.0257112	0.0195137	0.000178285	0.0022816	0.00888799	0.00894444	0.00387396	0.000423138	0.00497646	0.0536066	4.04414e-06	0.00209291	0.0158485	0.00055506	0.795761
1338	SH2D1B	0.00844917	0.0288097	0.00939695	0.0126656	0.00804326	0.00196538	0.0132544	0.0348397	0.0361655	0.00573678	1.17146e-05	0.00627535	0.0133889	0.00844382	0.000680987	0.000543811	0.00107752	0.810251
1339	UHMK1	0.189448	0.00858836	0.0229108	0.0314816	0.0283236	0.00124861	4.20738e-05	0.00441241	0.0180539	0.000384857	0.0156066	0.0116614	0.000169855	0.0197723	0.000103061	0.00143137	0.000145859	0.646216
1340	UAP1	0.15493	0.0280551	0.012672	0.0284782	0.0293136	0.0069301	0.0118348	0.00546109	0.0324495	0.0073361	0.0238693	0.00113594	0.00854194	0.00038757	0.00163372	0.0259347	0.0116011	0.609435
1341	DDR2	0.0510935	0.140063	0.00131015	0.0744515	0.0032607	0.0504647	0.0138308	0.0229353	0.00291448	0.00125301	0.00723077	0.00728778	0.000351798	0.00168581	3.62676e-05	0.051252	0.000391375	0.570187
1342	HSD17B7	0.0880196	0.00186992	0.00361907	0.0119284	5.79304e-06	0.000620875	0.00726042	0.00281114	0.00266857	4.04383e-05	0.0393717	0.0682249	0.0307501	0.0199804	0.0301182	0.0047916	0.00198744	0.685931
1343	CCDC190	0.0173391	0.163465	0.000422227	0.00420961	0.00418851	0.00984735	0.00527586	0.0216535	0.000301313	0.00886819	0.00341871	0.00632746	5.10213e-06	0.0102952	0.0139884	0.00115538	0.00804219	0.721197
1344	RGS4	0.274616	0.0117359	0.00358107	0.00291489	0.0222621	0.0417338	0.0240332	0.0284459	0.00107002	0.00270379	0.00569148	0.00212082	7.26542e-05	0.0136548	0.000264084	0.000337037	0.000503709	0.564259
1345	RGS5	0.111794	0.0349578	0.00352	0.0212056	0.0534205	0.00709165	0.0258237	0.00556488	0.000169748	0.00159902	0.0266754	0.00120844	0.00177161	0.00160196	0.0341445	8.58306e-05	0.000589085	0.668776
1346	NUF2	0.0168281	0.00259548	0.00141257	0.00205755	0.0049694	0.0108353	0.00035068	0.00761135	0.012178	1.38879e-05	0.0227357	0.0108639	0.000572669	0.000566649	0.0245027	0.0222584	0.00474405	0.854904
1347	PBX1	0.0176744	0.108921	0.0141428	0.0186567	0.000169882	0.0190022	0.0709512	0.000106754	0.00186985	0.00777137	0.000971732	0.0147911	0.0154638	0.00239889	0.00337003	0.00983396	0.0339848	0.65992
1348	RNU6-171P	0.0053306	0.00403436	0.0018716	0.0222534	0.00966182	0.000392054	1.73578e-05	0.0179521	0.000316491	0.00148589	0.0154062	0.0155697	0.0262478	0.000925064	0.0219808	0.00337469	0.0518549	0.801325
1349	RXRG	0.00227864	0.15557	7.14167e-05	0.00117603	0.0105584	0.00660197	0.0186754	0.0931994	0.00642009	0.0217168	0.00501918	0.0227715	0.0531499	0.0289923	0.0112333	0.000309827	0.0228448	0.539411
1350	MGST3	0.0671356	0.121111	0.0106259	0.060717	0.00520352	0.00136205	0.00684357	0.00377604	8.84538e-05	0.000302781	0.00340256	0.016697	0.00874335	0.00179263	0.0311569	0.0107497	0.0140621	0.63623
1351	ALDH9A1	0.237192	0.106966	0.0344442	1.94277e-05	0.00124243	0.016194	0.0130558	0.0185069	0.00955356	0.0438422	0.00147819	0.00928844	0.00771873	9.57947e-05	0.00240945	0.000432363	0.0144075	0.483153
1352	TMCO1	0.00106501	0.0234062	0.0430143	0.0167938	0.0244903	0.00030498	0.00987704	0.00134862	0.00624702	0.00306297	0.00448027	0.0243728	0.0179635	3.82776e-05	0.00792362	0.0561482	2.16349e-05	0.759441
1353	UCK2	0.0351565	0.00536784	0.00265485	0.00160707	0.00211876	0.00600005	0.0570125	0.0233388	0.00193804	0.0114513	1.33421e-05	0.0264756	0.0286087	0.00999902	0.00149322	0.00139101	0.0150287	0.770345
1354	FAM78B	0.0911649	0.00940093	0.0632778	0.0148083	0.000877111	0.00603838	0.0474333	0.0074306	0.00523051	0.0319741	4.4781e-05	0.0280493	0.0177889	0.0167602	0.000864828	0.00411792	0.0122396	0.642499
1355	MIR921	0.00998056	0.0100213	0.00549749	0.0276778	0.00975297	0.0508456	0.00690854	0.00602591	0.00899172	0.000190029	0.00212278	0.00228655	0.0281324	0.00130318	7.52252e-05	0.00397544	0.0403182	0.785894
1356	POGK	0.345599	0.0127708	0.0158085	0.0237356	0.0233384	0.0257051	0.0260932	0.000557834	0.0021565	0.0377058	0.0320669	0.000183245	0.000383002	0.0021579	6.73973e-06	1.00226e-05	0.00495096	0.446771
1357	TADA1	0.00576311	0.00223894	0.0204316	0.0123518	0.00033833	0.00807433	0.032527	0.00251086	0.00435492	0.0016252	2.15427e-05	0.0266597	9.94789e-05	0.00255221	0.00788511	0.0064739	0.010736	0.855356
1358	DUTP6	0.0912546	0.00164312	0.000200109	0.00469281	0.00203543	0.0106163	0.0195762	0.0190774	0.00072144	0.0641863	0.0171759	6.60538e-07	0.00365193	0.000160618	0.00295765	1.61575e-06	2.19365e-05	0.762026
1359	ILDR2	0.0699834	0.135876	0.00119799	0.0263305	0.030225	0.112377	0.0137583	0.000716519	0.00610667	0.00518428	0.0074457	0.000204446	1.92815e-06	7.12919e-06	0.0157282	0.013542	0.0180356	0.54328
1360	MAEL	0.0102324	0.0460143	0.0226772	0.00381723	0.0149164	0.0034911	0.0247814	0.0117414	0.0024417	0.00218308	0.000204793	0.00403824	0.00352144	0.0057729	0.00265124	0.0127526	0.045875	0.782887
1361	DUSP27	0.00542094	4.36324e-05	0.00551201	0.0146676	0.0388455	0.0589847	0.00493185	9.58284e-05	0.0187027	0.0205228	0.0153605	0.0177526	7.35837e-07	0.00665321	0.0260553	0.000826482	1.77364e-05	0.765606
1362	POU2F1	0.221304	0.0734144	0.00427023	0.0373336	0.0100095	0.00386704	0.0353151	0.00889464	0.0184371	0.000289094	0.000130169	5.1362e-09	0.00502007	0.00433346	0.000685988	0.00267596	0.0140568	0.559963
1363	CD247	0.00314901	0.000647532	0.0281542	0.0830326	0.00154785	0.012761	0.0169763	0.00594424	0.0147474	9.95958e-05	0.0137615	0.0194933	0.0223932	0.00299881	0.00199875	0.00713263	0.0103317	0.75483
1364	CREG1	0.0432637	0.0102548	0.0347086	0.00106959	0.00239465	0.132678	0.0115023	0.000302169	0.0233294	0.0566059	0.00117988	0.025249	0.0108991	0.0101735	5.95411e-05	4.93838e-06	4.15548e-05	0.636283
1365	RCSD1	0.000602833	0.0553286	0.0225974	0.00162346	0.000887014	0.00869263	0.000847012	0.0164977	0.00100512	0.00581266	0.0171415	0.00673161	0.00741008	0.000895621	0.00139215	0.00599561	0.0189946	0.827544
1366	MPZL1	0.00750879	0.0922558	0.00097498	0.10495	0.00286256	0.0301611	0.00826717	0.000851585	0.00452218	0.00570625	0.0024874	0.00292335	0.0168716	0.0134451	0.000534476	0.00317466	0.000816581	0.701686
1367	ADCY10	0.039477	0.0278962	0.000533921	0.00865354	0.000120311	0.00156207	0.010068	0.00671661	0.0366918	0.0173968	0.00653701	0.000508325	2.15924e-05	0.00793377	0.00162404	0.000389596	0.00183777	0.832032
1368	MPC2	0.191809	0.00444482	0.00513739	0.121842	0.0385576	0.0143848	0.0109615	0.00827941	4.41017e-05	0.00101479	0.00446948	0.0138268	0.0158743	0.0109978	0.000631444	9.58649e-05	0.00637572	0.551253
1369	DCAF6	0.438729	8.08141e-05	0.0152634	0.00585516	0.0545119	0.0187423	0.0389879	0.0044114	0.00867031	0.0230084	0.00610926	0.000329968	0.00170692	0.00412039	2.08034e-06	0.000404953	0.00991552	0.36915
1370	MIR1255B2	0.000310829	1.57956e-07	0.00368945	0.00141965	0.00181833	0.0113045	0.00411455	0.0265098	0.0317698	0.0100719	0.090444	0.016569	0.000398059	0.00158525	0.00266702	0.0223334	4.19447e-05	0.774952
1371	GCSHP5	0.0219845	0.0137092	0.0504752	0.0257291	0.00245578	0.00600439	0.00310047	0.0171234	0.0335222	0.0232183	0.00335054	0.0145234	0.0052183	4.7561e-06	0.000721876	0.00686457	0.000188751	0.771805
1372	GPR161	0.0453115	0.0378555	0.0369337	0.0103325	0.00914987	0.0294233	0.0187172	0.00285186	0.00997391	0.0229716	0.0115873	0.0323442	0.000271701	0.0103881	0.0302096	0.00136682	0.00246008	0.687851
1373	TIPRL	0.255911	0.00375179	0.00561539	0.0309157	0.0368609	0.0168979	0.00187843	0.0102077	0.00049691	0.0068215	0.00585715	0.00554597	0.00189631	0.0012138	0.0279737	0.00649367	0.000544084	0.581118
1374	SFT2D2	0.606278	8.27435e-06	0.0208078	0.00162578	0.0236474	9.20874e-05	0.0137816	0.0210465	0.0212425	0.0432308	0.00267205	0.00522436	0.000798215	0.0140701	0.000155515	0.00421071	0.000497498	0.220611
1375	TBX19	0.27724	7.41545e-05	9.6458e-05	0.0271575	0.000927579	0.00539397	0.0399993	0.0673292	0.000292318	0.00819133	0.00947756	0.00840682	0.00193788	0.016237	0.0183204	0.0209255	0.00417188	0.493821
1376	DPT	2.87712e-05	0.01285	0.00599104	0.0644872	0.013231	0.0910944	0.00733427	0.0169707	0.00521761	0.00044542	0.00046711	0.0216042	0.0063033	0.0145171	0.00151913	0.00338463	0.00414974	0.730404
1377	LINC00970	0.0113978	0.0503133	0.00861358	0.0401952	0.00607949	0.0437537	0.00412081	0.0164728	0.000242376	0.00234911	0.042269	0.00554626	0.0073743	9.33851e-06	0.00306445	0.00276385	0.0522862	0.703148
1378	ATP1B1	0.182683	0.134357	6.26087e-05	0.00602369	0.0193357	0.00052422	0.00163524	0.000749633	0.00298554	0.00768905	0.00242101	0.0118068	0.00552462	0.0040843	0.00146124	0.0077941	0.000243367	0.610619
1379	NME7	0.244292	0.0258285	0.00415558	0.000623555	0.0886084	0.00324661	0.00801127	0.0235331	0.000252652	0.0236292	0.000300487	1.48532e-05	0.0180624	0.00943829	0.00190289	0.000714246	0.000963651	0.546422
1380	BLZF1	0.0234805	0.00698203	0.073309	0.0351941	0.0304023	0.000607962	0.00179771	0.00786061	0.0147573	0.0051519	0.000544836	0.00687247	0.0144629	0.000636316	0.0199144	0.0212348	0.0024747	0.734316
1381	CCDC181	0.277478	0.0100172	0.00387927	0.0357915	0.0713674	0.0461217	0.000719245	0.0235862	0.0496238	0.0101051	0.00331268	0.000743447	0.00502479	0.0112098	0.00171747	0.00358009	0.0039217	0.441801
1382	SLC19A2	0.0374913	0.0342907	0.00526233	0.0313959	0.0403355	0.00608847	0.010167	0.00168304	0.00201782	0.0370889	0.0103882	0.0015374	0.0075019	0.00101508	0.00527395	0.000647272	0.00994921	0.757866
1383	F5	0.0474213	0.000152255	0.0232369	0.00012265	6.95728e-05	0.0124791	0.000580348	3.74656e-05	0.000228819	2.3337e-05	0.0470865	0.00188425	0.00674727	0.00026776	7.58851e-07	0.00016775	0.0109543	0.84854
1384	C1orf112	0.150614	0.0812304	0.0255678	0.00532661	0.0064393	0.00546422	0.0108324	0.0064851	0.0376922	0.0655585	1.16213e-05	0.0204667	7.70715e-05	0.00053674	0.031751	0.00135783	0.00316597	0.547423
1385	SELL	0.316483	0.00291129	0.0344069	0.012004	0.0139399	0.00776128	0.000181172	0.0280839	0.0039285	0.0534854	0.0323385	0.0148169	0.00418701	0.00902737	0.00209943	0.00931794	0.00235197	0.452675
1386	METTL18	0.0293721	0.01752	0.0220094	0.0145825	0.000923901	6.46659e-05	0.0250418	0.0214406	0.00218431	0.0321302	0.0349041	0.000441218	0.0300159	0.00252778	0.0196385	0.000162429	1.20624e-05	0.747028
1387	SCYL3	0.000122906	0.0783517	0.000288572	0.00513443	0.0255254	0.00381768	0.00414188	0.0116894	0.00861867	0.0092238	0.0271958	0.00247178	0.00284532	0.0147682	0.000236228	0.0056658	0.0295951	0.770307
1388	RN7SL333P	0.0452296	0.00149807	0.0123441	0.0342666	0.021298	0.000200498	0.129637	0.00119548	0.00890672	0.00022415	0.00805282	0.0356931	0.00449566	7.98395e-06	0.0681513	0.00549717	0.00122612	0.622076
1389	KIFAP3	0.404133	0.0768107	0.000575325	0.00164083	0.00568696	0.0026059	0.00264141	0.000332059	0.00115131	2.15474e-05	0.0011029	0.0172436	0.0169515	0.00028735	0.00621945	0.00131309	9.27183e-05	0.46119
1390	RN7SL269P	0.0591911	0.00102679	0.00414681	0.000136697	0.000569686	0.0209997	0.00416734	0.0013635	0.00485424	0.00540346	0.000361703	0.00678048	0.0261855	0.00862234	0.000477418	0.00500618	0.0530218	0.797685
1391	GORAB	0.0257816	0.0112868	0.000659738	0.0891659	0.01067	0.00648861	0.0741097	0.00456347	0.000152879	0.0138886	0.0101694	0.00321991	0.031432	0.00443471	0.000356772	0.0030188	0.0874133	0.623188
1392	PRRX1	0.107216	0.120123	0.0267358	0.000677059	0.00013328	0.00220262	3.1569e-05	0.00801279	0.00198238	0.00491752	0.0054822	0.00212859	0.000239074	0.000797328	0.00199821	0.0106541	0.000529697	0.706139
1393	FMO3	0.00542068	0.014171	2.52419e-05	0.00991022	0.000440204	0.0137123	0.0330868	0.000808867	0.0243582	0.0110956	0.00507778	0.00239637	0.0409238	0.000114152	0.00991384	0.000242379	0.0240466	0.804256
1394	FMO2	0.000990964	0.0194814	0.00116641	0.0467408	0.000759975	0.00273938	0.040652	0.035573	0.0105938	0.000215666	0.044114	0.00569718	0.0267992	0.0153254	0.0591931	0.00601748	0.0232715	0.660669
1395	FMO4	0.381056	0.0128956	0.0177588	4.40509e-06	0.00531236	0.0118433	0.0255253	0.000277925	0.0242526	0.0247118	0.00169971	0.00632301	0.00305772	6.44578e-07	0.000430977	0.00746721	5.66026e-05	0.477326
1396	PRRC2C	0.00745336	0.00848101	0.00175126	0.0468026	0.000117718	0.00268916	3.41807e-07	0.0493014	0.000910713	0.000239615	0.0022195	0.00163178	0.00459421	0.00318501	0.000202848	0.000125189	0.00849652	0.861798
1397	PFN1P1	0.0225188	0.000751866	0.00895431	0.00639255	0.000117528	0.0469086	0.00280043	0.0010494	0.00095064	0.000406665	0.000713019	0.00336037	0.0270747	0.0526165	0.0753325	0.00173217	2.77533e-05	0.748292
1398	VAMP4	0.0669644	0.00236222	0.00226899	0.00545292	0.0684664	0.0108023	3.58671e-05	0.0256973	0.00205922	0.00202912	0.0122149	0.00291385	0.0200457	0.00490959	0.00218923	0.0252061	0.000335989	0.746046
1399	METTL13	0.098292	0.00136221	0.035925	0.0217577	0.000515724	0.0146883	0.0237755	0.0272604	0.00194801	0.0222835	0.00122308	0.0193666	0.00622545	0.00221278	0.000762814	0.000577589	0.00260205	0.719221
1400	DNM3	0.000914514	0.128019	0.00301832	0.148303	0.00174921	0.0500654	0.0202387	0.012117	0.00164563	0.0118854	0.00641031	0.00299122	0.0206363	0.0142618	0.0272875	0.000212004	0.00345583	0.546789
1401	DNM3-IT1	0.15243	0.0203845	0.074068	0.00339149	0.0064424	0.0088562	0.0295926	0.00529438	0.00395577	0.000655421	0.0119633	0.00532904	0.0174322	0.0181434	0.00204627	2.38821e-05	0.00465837	0.635332
1402	MIR3120	0.062523	0.0174116	0.0699606	0.00377314	0.000654376	0.000904822	0.0376205	0.000247865	0.0063971	0.012951	0.0253977	0.00261875	0.00354332	0.0148526	0.0172174	0.0165582	0.00981356	0.697555
1403	RNU6-157P	0.0831419	0.00786934	0.0363315	0.0173243	0.0058372	0.00142286	0.00824789	9.01356e-05	0.0144522	0.0188609	0.0214945	0.00883158	0.0154499	0.0188469	0.00475083	0.000176328	0.00594042	0.730931
1404	PIGC	0.0103427	0.015396	1.34542e-06	0.00476825	0.0219398	0.00127382	0.003277	0.031879	0.0147644	0.0286322	0.000379088	0.00279623	0.0113325	2.83172e-08	0.00816863	0.000468093	0.00896764	0.835613
1405	SUCO	0.268048	0.0177724	0.0453744	0.00964417	0.00140862	0.000377507	0.0166572	0.0134166	0.0175673	0.0144988	0.00516544	0.012624	0.00439836	0.00430418	0.000233993	0.00924904	0.00472629	0.554533
1406	TNFSF18	0.00604781	0.106643	0.000223923	0.000217575	0.00810981	0.000511184	0.00257967	0.00110526	0.00322656	0.0270889	0.00523476	1.30309e-06	0.00620584	0.0431865	0.0319406	0.0162032	0.000507744	0.740967
1407	GOT2P2	0.00143882	8.74112e-05	0.00219434	0.0436166	0.0245504	0.0128564	0.0193041	0.0289749	0.0215453	0.0104144	0.000270163	0.0498741	0.00438204	0.0048421	3.00528e-05	0.00302892	0.00162348	0.770966
1408	TNFSF4	0.0121694	0.0664845	0.00071193	0.00148192	0.0526186	0.0119438	0.0123712	0.00518424	0.00822446	0.0139705	0.0111148	0.0323821	0.00394684	0.00574489	0.00496094	0.00434256	0.00385147	0.748496
1409	PRDX6	0.162271	0.277204	0.0356474	0.00211496	0.00209087	0.000411804	0.000979447	0.0444899	0.000384422	0.00147359	0.0100279	2.90545e-05	0.00445859	0.0162548	0.0137619	0.000853673	0.00224801	0.425299
1410	SLC9C2	0.013175	0.0986926	6.08766e-05	7.7927e-06	0.0169587	0.000294238	0.00022855	0.0118775	0.00258293	6.95141e-05	0.0052561	0.00603735	0.0084512	0.00472546	0.00146836	0.00362689	0.016448	0.810039
1411	ANKRD45	0.024435	0.107651	0.0506446	1.76843e-05	0.00980583	0.026306	0.00165453	0.00139557	0.00831149	0.0702602	0.00502503	0.00132338	0.00591753	0.0155144	0.000184273	0.00711226	0.0153063	0.649135
1412	KLHL20	0.0992746	0.027325	0.000166765	0.00344931	0.00111676	0.00358718	0.123715	0.00599515	0.0336164	0.00249464	0.0482105	0.0113802	0.00433319	0.0010918	0.00270985	0.000122861	0.00433133	0.627079
1413	RN7SKP160	0.0498894	0.000450082	0.0185551	0.0279115	0.00294062	0.0286805	0.0139722	0.00708969	0.0111716	0.00102041	0.0887199	0.0270196	0.000983903	6.35529e-05	0.000474042	0.00028939	0.00600987	0.714759
1414	CENPL	0.0612695	0.00013517	0.000501605	0.000964193	0.00158912	8.87541e-05	0.0504477	0.0565827	0.00589325	0.00809718	0.0235158	0.0189823	1.72619e-06	0.0179225	0.0173467	0.00130894	0.0042832	0.73107
1415	DARS2	0.00135735	0.0104898	0.041126	0.0284933	0.00211854	0.0136339	0.00643552	0.029303	0.00239852	0.0168516	0.00535912	0.0425661	0.00756486	0.0143308	0.000257071	0.0169483	0.00700858	0.753758
1416	GAS5-AS1	0.00708003	0.0440217	0.00170449	0.0302619	0.00241506	0.0106498	4.1465e-05	0.00168398	0.000315573	0.00853249	0.0036242	0.00147521	0.00143956	0.021971	0.00139665	0.00893556	0.0136752	0.840776
1417	GAS5	0.00551997	0.0118611	0.00801316	0.188755	0.000120529	0.0109689	0.00294235	0.00268978	0.000222872	5.80233e-05	0.0100211	0.00114791	0.00813399	0.0422654	0.00157682	0.00364399	0.0184087	0.68365
1418	ZBTB37	0.523274	0.0148042	0.0568334	0.0195651	0.00221388	0.00171494	0.0223958	0.017589	0.0303005	0.0266763	0.00294993	0.00704477	0.00254497	0.00445535	0.000728015	0.00262027	0.00116026	0.26313
1419	RC3H1	0.0319518	0.011442	0.00767539	0.0434947	0.00546074	0.0035533	0.01517	0.04214	0.000155486	0.0212004	0.00207324	0.00948147	0.0044473	0.00408868	0.0130008	0.00464411	0.0230027	0.757018
1420	RC3H1-IT1	0.0100215	0.020781	0.00599213	0.0736609	0.0133602	0.0456946	0.00577552	0.00947785	0.00211606	0.0121104	0.0193703	1.40245e-07	0.0213219	0.0083691	0.00819393	4.67043e-07	0.0387093	0.705045
1421	RABGAP1L	0.0795995	0.000894425	0.00822096	0.101069	0.0105206	0.00213955	6.74681e-05	0.0329575	0.0107175	0.0162761	0.0186958	0.000699545	0.000100125	0.000438205	0.0110981	0.00138721	0.0105196	0.694598
1422	GPR52	0.00105329	0.0254215	0.0010097	0.000522925	0.00160882	0.000994804	0.0696874	0.032183	0.0293351	0.00225356	0.00911334	0.00150446	0.000215416	0.0272559	0.000181226	0.00327832	0.0197959	0.774585
1423	RABGAP1L-IT1	0.022842	0.00151717	0.00113628	8.79147e-06	0.00815766	0.00918864	0.00281899	0.00281586	0.0309301	3.37096e-05	0.00304742	0.00352744	0.0344164	0.000134428	0.0114084	0.0370718	0.0500462	0.780899
1424	CACYBP	0.262974	0.00820989	0.00381388	0.0188297	0.000705103	0.00181479	0.0139337	0.00126053	0.0575982	0.013992	0.00406382	0.00758758	2.53238e-05	0.000103487	0.0160687	0.00139278	0.00127322	0.586353
1425	MRPS14	0.12262	0.00308992	0.0343249	0.00496473	0.000544894	0.00534327	0.00095069	0.000532121	0.0095845	0.0120364	0.00401631	0.00902466	0.000891633	0.00414855	0.0174309	0.000481138	0.00150531	0.76851
1426	KIAA0040	0.0453797	0.0021765	0.0232105	0.0841137	0.0187879	0.0110763	0.00869377	0.00810263	0.0073471	0.00169995	0.0479414	0.00207157	0.000359575	0.0356966	0.00316149	0.000406493	4.79267e-05	0.699727
1427	TNR	0.0183553	0.00391102	0.00624845	0.0216445	0.0283874	0.0293944	0.00655424	0.0116148	0.00257693	0.0195843	0.000110605	0.000742545	0.0476475	0.000513492	0.000634863	0.00457184	0.00333999	0.794168
1428	TNR-IT1	0.0229984	0.0106408	0.000932511	0.00456667	0.00987403	0.0123721	2.37157e-07	0.0037056	0.00179581	0.00165906	0.012817	0.0243082	7.65919e-05	7.31555e-05	0.0858634	4.21438e-07	0.000171518	0.808144
1429	RFWD2	0.0861038	6.54909e-06	0.0250223	0.00727984	0.0467581	0.00408335	0.00610565	0.00279351	2.34178e-06	0.00760246	0.0224965	0.0105212	0.0167746	0.00257597	0.000681271	0.00537404	0.00148801	0.75433
1430	SCARNA3	0.000563895	0.00364932	0.0154994	0.0817506	0.00616112	0.00922351	0.00322452	0.029152	8.82209e-05	0.013683	0.0129713	0.0136523	0.0043308	0.00532009	0.00360919	0.00784957	0.00010303	0.789168
1431	PAPPA2	1.18376e-07	0.00576061	0.00526191	0.0026105	0.0262775	0.0391231	0.00227276	0.0387278	0.0215131	0.00375555	0.00745231	0.049532	0.00419239	0.00965677	0.0496285	0.00185635	0.00386908	0.72851
1432	ASTN1	0.0490877	0.0188122	0.044741	0.000484464	0.00243233	0.000338893	0.0569428	4.26545e-05	0.0120746	0.0195563	0.000222005	0.0124615	0.0299818	0.00419684	0.00734243	0.0139749	0.00450676	0.722801
1433	BRINP2	0.0448954	0.10766	0.0614317	0.0260358	2.83144e-05	0.0301366	0.0214334	0.0282007	0.00178849	0.00851144	0.0111835	0.000518674	0.00630729	0.045912	0.00338858	0.00833146	0.00565446	0.588582
1434	SEC16B	0.0367504	0.0472539	0.0357553	0.000532655	0.0386082	0.077319	0.00142733	0.0340071	0.0102224	0.017581	0.0136635	0.0512729	0.00181716	0.00293378	0.00808173	0.008008	0.00211651	0.612649
1435	RASAL2-AS1	0.129263	0.00100508	0.026349	7.39318e-05	0.003023	0.0411638	3.74813e-07	0.00345444	0.0240702	0.016111	0.00189833	0.0145221	0.0166323	0.00571568	0.0153476	0.0133563	0.024334	0.66368
1436	RASAL2	0.273289	0.00683252	0.0552253	0.0127478	0.0199935	0.00721094	0.028885	0.00370277	0.00937028	0.033579	0.0401896	0.0245511	0.00480405	0.0231008	0.00722333	0.00176164	0.0257884	0.421745
1437	C1orf220	0.0443613	2.69914e-05	1.60194e-05	2.26623e-09	0.0104119	0.00312888	0.00283328	0.0581781	0.0107122	0.013215	0.0583305	0.000318962	0.00154055	0.00812886	0.0081062	0.0051433	0.000128778	0.775419
1438	RNA5SP69	0.000442979	0.0125674	0.0144129	0.0469739	0.0255193	0.00488771	0.0246526	0.0696737	0.00385861	0.0118783	0.0167481	0.00221724	0.000337025	0.0109345	0.00191033	0.00629124	0.00285043	0.743844
1439	RALGPS2	0.102962	0.100855	0.0180212	0.00338556	0.0034307	0.0209637	0.000327122	0.0252997	0.0263668	0.00701022	0.00247982	0.0264467	5.47832e-06	0.0310019	0.0314383	0.0342724	0.0175171	0.548217
1440	ANGPTL1	0.136785	0.157818	0.00591	0.00347431	0.0107893	0.0230902	0.0177447	0.0135556	0.00153701	0.00249903	0.0428485	0.0195634	0.00465706	0.00724226	1.47439e-06	0.0584299	0.00027132	0.493783
1441	FAM20B	0.301452	0.0148409	0.0089515	0.00510958	0.0434154	0.00455031	0.0151782	0.0044377	0.00114339	0.0332087	0.01074	0.00310019	0.00142775	0.00252112	0.0138565	0.008387	0.00392021	0.523759
1442	TOR3A	0.0051067	0.00513637	0.000381127	0.0583252	0.068218	7.2853e-05	0.031747	0.000264803	0.0391687	0.00249144	0.000266364	0.0276668	0.0137405	0.00930116	0.00379069	0.00930373	0.00788703	0.717132
1443	ABL2	0.00158732	0.0210645	0.0643444	0.0242814	0.0065279	0.0541798	0.0118676	2.35134e-05	1.13653e-06	0.00984641	0.00502782	0.0128449	0.027423	2.95115e-05	0.000321059	0.00760948	0.0739254	0.679095
1444	SOAT1	0.00264222	0.0313173	0.0420404	0.000287546	0.0277698	0.07741	2.65e-07	0.000138424	0.0115881	0.00828599	5.15069e-09	0.000371063	0.00726601	0.0129958	0.0011005	0.0174322	1.68428e-05	0.759338
1445	TDRD5	0.118615	0.00446253	0.013409	0.00585927	0.0317027	0.030662	0.0156978	0.000106785	0.0127158	9.99394e-06	0.0155351	0.00410787	0.00795101	0.0125142	0.0559809	0.0161591	0.00191134	0.652599
1446	FAM163A	0.00746747	0.0141377	3.85502e-05	0.0518835	0.00196096	8.83455e-06	0.0929502	0.000249747	0.00199125	0.00273181	0.0124113	0.017224	0.0452603	6.05392e-06	0.0407314	0.00976447	0.000521771	0.700661
1447	TOR1AIP2	0.00883725	0.102471	0.0354754	0.000769408	0.0425413	0.00355503	0.0058332	0.000772183	0.0194574	0.00767509	0.00235616	0.0101515	0.0356501	0.000889396	0.000641614	0.000167632	0.00829052	0.714466
1448	TOR1AIP1	0.262849	0.118272	0.0181143	0.0443903	0.00173475	0.0256918	0.00191979	0.00371741	0.00122454	0.00679606	0.00439453	0.00130986	0.016593	0.000467206	0.000126753	0.00919791	0.000186658	0.483014
1449	RN7SL230P	0.00357564	0.0100772	0.00628399	0.000772384	0.0615915	0.0014605	0.00332129	0.000258366	0.00692453	0.000720213	0.00566327	9.37641e-07	0.0564083	0.00405282	0.0101305	0.00799278	0.00240681	0.818359
1450	CEP350	0.130661	0.000201203	0.0585013	0.0661753	0.00727786	0.00436952	0.051034	0.0191754	0.00395384	0.00790437	0.00327937	0.00480236	0.018958	0.00340284	0.0027017	0.00138482	0.00478845	0.611429
1451	RPSAP16	0.0331536	0.00077942	0.00298267	0.00343252	0.000933539	0.0109417	0.00204329	0.0428415	0.000645106	0.00520366	0.00717896	0.00975417	0.0324583	0.00163448	0.0987581	0.00216658	0.00159256	0.7435
1452	QSOX1	0.0286708	0.0395046	0.0531778	0.0303493	0.0229911	4.15769e-06	0.04169	0.00307881	0.00310616	0.00986207	0.000265673	0.00854648	0.0496519	0.000236261	0.00907312	0.0131983	0.0128363	0.673757
1453	ACBD6	0.0306803	0.000750684	0.00975569	6.90757e-05	0.00290359	0.01479	0.000116472	0.00987347	0.0121634	0.023651	0.0185592	0.00388487	0.0575568	0.0454899	0.0677211	0.000988364	0.000848704	0.700197
1454	MIR3121	0.000156726	0.0157626	0.0107057	0.00251479	0.0171531	0.0458325	0.0400159	0.00274403	0.000434975	0.0112114	0.0069061	0.00252694	0.00675044	0.0371714	0.000347626	0.00433253	0.0666345	0.728799
1455	XPR1	0.219424	0.0815272	0.000289951	0.0436851	0.0783521	0.00144947	0.0409481	0.013186	0.0303804	0.0216236	0.0130881	0.000123401	0.00386555	0.0143003	1.16407e-05	0.0181782	0.00531394	0.414253
1456	KIAA1614	0.0141493	0.000850015	0.00184733	0.00137044	0.0203664	0.0538638	0.0163734	0.00852985	0.0271499	0.00742951	0.00208057	0.0035617	0.000108449	0.0116098	0.00383831	7.39955e-05	0.0147311	0.812066
1457	KIAA1614-AS1	0.0002835	0.0312936	0.00211812	0.00213901	0.000245414	0.00646498	0.00287465	6.84311e-05	0.024881	0.00265744	0.00902841	0.0350095	0.0296193	0.00155091	0.00511302	0.0147558	7.43481e-06	0.831889
1458	STX6	5.24934e-05	0.0120672	5.08568e-06	0.0102646	0.0302759	0.00638683	0.010616	0.0125214	0.00117276	0.00027779	0.00872379	0.0165542	0.000181369	0.00114471	0.00913795	0.00131026	0.000115221	0.879192
1459	MR1	0.0476689	0.0872841	0.000906142	0.00543178	0.0103329	0.0201865	0.0123143	0.00121706	0.000183514	0.0162571	0.00777363	0.0230706	0.000243183	0.00081275	0.00757241	0.00740682	0.00058578	0.750753
1460	IER5	0.11684	0.0569184	0.00998857	1.93355e-05	3.86179e-05	0.00629862	0.00187344	0.0416277	0.0598034	0.0244426	0.00683266	0.00363084	2.52284e-05	0.00821767	0.0111653	0.0100166	0.00899416	0.633267
1461	CACNA1E	0.122114	0.0346031	0.0407913	0.0064999	0.00165785	0.000482753	0.0540226	0.00662483	0.00611979	0.0187908	0.00047445	0.0116802	0.0403115	0.00665582	0.000558976	0.00241026	0.020127	0.626075
1462	GLUL	0.212475	0.145414	0.00523089	0.00649978	0.00100441	7.61368e-05	0.000109021	0.00499661	0.0218302	3.047e-05	0.000124374	0.000459667	0.00321393	0.00375311	0.000404309	0.000287305	0.0036912	0.5904
1463	RNASEL	0.127074	0.00476029	0.00107562	0.00060865	0.000799345	0.000676788	0.0159497	0.00666683	0.0159606	0.000394215	0.0818248	0.00534129	1.8027e-06	0.00820184	0.0018694	0.000455473	0.00174724	0.726592
1464	RGS16	0.0749606	0.0395217	0.008249	0.140627	6.55073e-06	0.000155266	0.00460667	0.00296382	0.0041055	0.00578066	0.0103191	4.54473e-05	0.0189911	0.0575018	0.0190869	0.00059531	0.00205323	0.61043
1465	RGS8	0.0444232	0.0451148	0.0123167	0.00012118	0.0324443	0.0303046	0.0614018	0.0429497	0.00024556	0.000343171	0.00364182	0.0105086	0.00964053	0.0203702	0.0223419	0.00289504	0.000974797	0.659962
1466	NPL	0.318719	0.123085	0.0367619	0.000818118	2.27823e-06	0.0294894	0.000569125	0.000849689	0.00315515	0.00604248	0.00365972	0.0063265	0.00230406	0.019656	0.0115875	1.01644e-05	0.000740158	0.436224
1467	DHX9	0.00832678	0.0508144	0.0411931	0.000687169	0.0149834	0.00495352	0.000555878	0.0364424	0.00213287	0.0211901	0.00952815	0.00400035	0.000405412	0.00246104	0.00128872	0.0061444	0.00026066	0.794632
1468	LAMC1	0.016855	0.0744898	0.012681	0.0378866	0.0272255	0.0133638	0.0214741	0.0106763	0.00140811	0.0270555	0.0238927	0.00708439	0.00179521	0.00957958	0.00131733	0.00689209	0.0142391	0.692084
1469	NMNAT2	0.120953	0.00604835	0.0669611	0.0218042	0.00715762	0.0323519	0.0420411	0.0001092	0.000251858	0.041076	0.00955659	0.0291671	0.0276003	0.00775538	0.0276321	0.00518009	0.00317823	0.551176
1470	SMG7	0.00316979	0.0233001	0.0144801	0.0556356	0.00181244	0.00695547	0.0052663	0.00241021	6.75687e-05	0.000582813	0.00224571	0.0121653	0.00527077	0.00166251	0.000139358	0.00617569	0.0109849	0.847675
1471	NCF2	0.15541	0.0038339	0.0130696	0.103053	5.59982e-05	0.00762941	0.000178385	0.00549424	0.0116646	0.0224638	0.000219218	0.0147604	0.00350626	0.0299676	0.000821909	7.96914e-06	0.00595069	0.621913
1472	ARPC5	0.130523	0.0207576	0.0371665	0.000851143	0.000367114	0.100125	9.77612e-05	0.00703237	0.0253118	0.0559549	0.0337101	0.0238485	0.00661698	0.0175431	0.00576964	0.0136968	0.00924321	0.511384
1473	RGL1	0.174348	4.11353e-05	0.00904295	0.00520027	0.00617073	0.0226543	0.000464431	0.000147603	0.000170019	0.00801725	0.000208898	0.00264246	0.00216348	0.0210273	0.000345299	0.000749967	0.00721929	0.739387
1474	COLGALT2	0.360926	0.0585228	0.000718254	0.0119346	0.0304638	0.018669	0.00365504	0.0202921	0.0165835	0.0483821	0.0149924	0.00471159	8.99422e-05	0.0341551	0.0107504	7.15017e-07	0.0158086	0.349344
1475	TSEN15	0.184775	0.0984327	0.124145	0.0232662	0.0023252	0.00155164	0.040291	0.00899772	0.0208163	0.0171061	0.0299677	0.0253242	0.0273612	0.00544766	0.00145833	0.00386416	0.0097973	0.375073
1476	C1orf21	0.0955126	0.0904061	0.0202172	0.0131886	0.0160305	0.00279875	0.00188712	0.000644485	0.00537421	0.0272874	0.0489368	0.0101427	0.02983	0.00434603	0.00197222	0.00428431	0.0389404	0.588201
1477	EDEM3	0.0141089	0.0602694	0.0382174	0.0813999	0.0303089	0.0143183	0.000862151	0.000896245	9.6418e-05	0.00379538	0.00107078	0.000625492	0.000914906	0.00534642	3.24608e-05	0.0154636	0.0130151	0.719258
1478	FAM129A	0.00184635	0.0316274	0.0118382	0.281868	0.000663005	0.000784399	0.0135306	7.45403e-06	0.00449146	0.00307832	0.00354213	0.00246955	0.000141449	0.0858268	0.00257726	0.00922983	5.85738e-05	0.546419
1479	RNF2	0.0696787	0.0195083	0.00113097	0.000672822	0.0374522	0.0487587	0.000697216	0.0049816	0.0136472	9.49601e-05	0.00289693	0.000126404	0.00175425	0.00307389	0.0217224	0.000322541	0.0308308	0.74265
1480	TRMT1L	0.00578591	0.00474565	0.0851148	0.022693	0.0225424	0.00121183	0.00275901	0.00696591	0.0060565	0.00601895	0.000378218	0.0125834	0.00648021	5.62459e-06	3.71008e-05	0.0482239	0.00485321	0.763544
1481	SWT1	0.00050898	0.001414	0.0428057	0.000728817	0.00176841	0.0299678	0.000366107	0.00198502	0.00250777	0.0066333	0.0026755	0.00270532	0.00265667	5.32958e-05	0.00200102	0.0164521	0.000470305	0.8843
1482	IVNS1ABP	0.256194	0.0197395	0.0568354	0.00173188	0.00343745	0.0751963	0.0046716	0.0228284	0.00199582	0.057253	0.0485028	0.0308373	0.00366288	0.00824439	0.00039894	0.018828	3.91012e-05	0.389603
1483	HMCN1	0.00314214	0.000350228	0.0166126	0.0792667	0.00760442	0.00257591	0.00844697	0.000460192	0.0322113	0.00227531	0.00816812	6.19217e-05	0.0140298	0.000391679	0.0104427	0.00704302	8.79161e-05	0.806829
1484	TPR	0.000962406	0.000640996	0.0461618	0.0169815	0.0218949	0.000607235	0.0189972	0.00542274	0.000736453	0.0131574	0.00555843	0.0303148	0.0213084	0.00113063	0.00854415	0.0149699	0.000634545	0.791977
1485	C1orf27	0.0950499	2.42293e-05	0.117983	0.0130038	0.036526	2.18854e-05	0.00708597	0.0257503	0.0244496	0.00565499	0.00275555	0.033961	0.0345978	0.006378	9.22812e-05	0.00909132	0.0016488	0.585925
1486	OCLM	0.0306974	0.00424386	0.00147214	6.3353e-05	0.00599474	0.0304475	0.0305898	0.0482851	7.76182e-07	0.00310399	2.39088e-05	0.0071303	0.03618	0.00660848	0.0084342	0.0102334	4.20961e-05	0.776449
1487	PTGS2	0.00312163	0.027131	0.0151414	0.065303	0.0114461	0.0378653	0.0223599	0.000181231	0.0143409	0.0101563	9.49313e-05	0.00647285	0.000270595	2.41534e-06	0.0247746	0.0610995	0.0261661	0.674072
1488	PACERR	0.045159	0.00131811	0.0766748	0.0280307	0.0218403	0.0218204	0.00321668	0.000368815	0.0255792	0.0437497	0.000839064	0.000682584	0.0033267	0.0205167	0.00778691	0.00779321	0.00612074	0.685176
1489	PLA2G4A	0.00955194	0.011784	0.0184398	0.178574	0.0342742	0.0159764	0.00256975	0.0153185	0.000219765	0.0114077	0.00180132	0.00226021	3.15853e-05	5.30845e-05	0.00238217	0.013999	0.00522535	0.676132
1490	BRINP3	0.00317781	0.0861896	0.0217404	8.48508e-05	0.000735166	0.206731	0.000882222	0.00704093	0.00491097	0.00312741	0.0171095	0.00593536	0.00989003	0.00810827	0.00959885	0.0247929	0.0335251	0.55642
1491	LINC01351	0.000172236	0.0281678	0.0575843	4.8288e-05	3.93221e-08	0.0313908	0.0112441	0.0527227	0.00538961	0.0211259	0.000937183	0.0469674	0.0252366	0.00141437	0.00667705	0.00712186	0.00130227	0.702497
1492	HNRNPA1P46	0.00599639	0.0491158	0.00924925	5.03996e-06	0.000360992	0.0101465	0.0143272	0.0652286	0.0619239	0.0035149	0.0180902	0.00643832	0.00043279	0.0034284	1.63487e-10	3.2721e-05	0.0136923	0.738017
1493	RGS18	0.0417886	0.0320831	0.0458325	0.0141341	0.000719662	2.44942e-07	0.00047378	0.0217276	0.00265764	0.0375949	0.00161347	0.0145724	0.00068981	0.0261067	0.0394502	0.00561966	0.00380363	0.711132
1494	RGS1	0.204947	0.000227661	0.018047	0.0697495	0.00126534	0.00210299	4.07945e-05	0.0198399	0.0136245	0.000977089	0.021022	0.00542639	0.0146878	0.00380085	0.0053135	0.0125683	0.0137485	0.592611
1495	RGS2	0.0776868	0.0644589	0.000623277	0.00687896	0.00131471	0.00394912	0.00520903	0.0265433	0.0190082	0.005903	0.00568095	0.000535159	0.000165742	0.0109527	0.00879879	0.0088047	0.000632073	0.752855
1496	LINC01032	0.019882	0.00175474	0.0136749	0.00265929	0.00149737	0.023272	0.0794088	0.0385222	0.00034121	1.61107e-05	0.000130346	0.0232686	0.0158041	0.0202503	0.00281968	0.00361917	0.00177739	0.751302
1497	ZNF101P2	0.000862067	0.0219356	0.0102959	0.0321002	0.038764	0.0507717	0.00112389	0.0103126	0.00884697	0.0219161	0.0114007	0.0117572	0.0077842	0.00116003	0.0172147	0.00275397	7.07285e-06	0.750993
1498	UCHL5	0.0871257	0.0101654	0.00198932	0.015738	0.0358674	0.00644546	0.000627083	0.00580232	0.0155758	0.00711692	0.0143268	0.0028009	0.00111134	0.0104568	0.000957616	0.0075713	0.00606103	0.770261
1499	SCARNA18B	0.00592142	0.00885693	0.000629689	0.00112002	0.0649575	0.00868666	0.00166706	0.00203092	0.000730761	0.00483051	0.0145121	0.035584	0.000291504	0.00226546	0.024039	0.0117729	0.0168778	0.795226
1500	TROVE2	0.376215	0.0357227	0.0492692	0.0158197	0.00246814	0.00125615	0.023059	0.0156166	0.0217304	0.0135489	0.000939025	0.00671342	0.00414605	0.00524091	0.00296344	0.0102333	0.00046541	0.414592
1501	GLRX2	0.187955	0.0432381	0.0450721	0.0187452	0.0268822	0.0181521	0.00548333	0.00205323	0.0690089	0.000174341	0.0104158	0.00801523	0.00840852	0.00245735	0.00205344	0.0149336	0.000612823	0.536339
1502	CDC73	0.248349	0.00422657	0.0482987	0.0357296	0.0019265	0.00192478	0.0355465	0.0313786	0.025507	0.00697118	0.00160563	0.00139633	0.000419597	0.0140377	0.0128371	0.00806618	0.00830544	0.513473
1503	MIR1278	5.95238e-06	0.00414039	0.004319	0.0223114	6.95928e-05	0.00774862	0.00244468	0.00329342	0.0153371	0.00763754	0.0100971	0.00108845	0.010224	5.58036e-06	0.000168733	0.000216334	0.0327373	0.878155
1504	B3GALT2	0.0321874	0.030806	0.0094286	0.0380231	0.0118403	0.104291	0.0197458	0.0118609	0.00160973	0.00215053	0.00135195	0.0302955	0.015854	0.00217593	0.000644163	0.00249465	0.00450743	0.680733
1505	LINC01031	0.000221503	0.00648468	0.0640193	0.0143658	0.0142396	0.0136768	0.0508165	0.00349115	0.000604148	0.0264244	0.0147027	0.0156438	0.0155608	4.01097e-07	0.00577893	0.000715293	0.00506808	0.748186
1506	KCNT2	0.230851	0.00401228	5.3412e-05	0.0270956	0.129383	0.0518877	0.00393118	0.00184912	0.00209773	0.0125288	3.56226e-05	0.000703185	0.0123498	0.0205371	0.00320753	0.0229762	0.0228817	0.45362
1507	MIR4735	0.00477176	0.00900211	0.0304147	0.0383694	0.00210803	0.000536123	0.0108474	3.5832e-05	0.00181988	0.0297153	0.046369	0.00782118	0.0354293	0.0354799	0.0380758	0.0173937	0.0616646	0.630146
1508	CFH	0.000879138	0.00113519	0.0209031	0.167304	0.0206642	0.0306079	0.00105408	0.0136635	0.000749481	0.00252263	0.00192414	0.00819111	0.0234638	0.023213	0.00752765	0.0148084	1.41159e-05	0.661374
1509	ZBTB41	4.72825e-05	0.0168119	0.0377715	0.0412003	0.0367663	0.0348878	6.66156e-05	0.014273	0.00323367	0.00142306	0.00962774	0.00219021	0.0061776	0.0140355	1.20373e-05	0.0114937	0.0178221	0.75216
1510	CRB1	0.193472	0.176985	0.0276801	0.0173469	0.000163228	0.00783641	0.00687662	0.00225134	0.0489142	0.00199627	1.89432e-05	0.000364535	0.00140362	0.00204449	0.00365858	0.000512495	0.00475204	0.503723
1511	MRPS21P3	0.0359082	0.00602056	0.00394129	0.00760881	0.00867511	0.00346174	0.0226483	0.0231083	0.00210673	0.0145871	0.0383976	0.0322968	0.00215622	0.0287202	0.00169462	0.00363986	0.000229567	0.764799
1512	DENND1B	0.234705	0.0183964	0.00210775	0.00934407	0.111529	0.0219255	0.0107341	0.0182559	0.00564662	0.0619654	0.062971	0.000946199	0.00671065	0.00309767	0.00398657	0.00139179	0.00119977	0.425086
1513	FAM204BP	0.0474638	0.00493648	0.0038943	2.75182e-06	0.0154643	0.00403257	0.0013788	0.00148632	1.70828e-05	0.000265111	0.000474896	0.0092333	0.00155422	0.00175093	0.0085676	0.0197539	0.000189338	0.879534
1514	C1orf53	0.110538	0.000282624	0.0450253	0.000823789	0.0176185	0.0045655	0.00266095	0.00716987	0.000577635	0.030966	0.00039959	0.0139545	0.00724819	0.0121941	0.0382978	0.0153972	0.0039747	0.688306
1515	NEK7	0.363705	0.0116303	0.0591887	0.0096053	0.00115013	0.0053348	0.038382	0.0210238	0.0255962	0.0410663	2.04397e-08	0.00961331	0.0208347	0.00581026	0.00535509	0.00013909	0.00323036	0.378335
1516	PTPRC	0.204092	0.0124503	0.0371864	0.0627749	7.54714e-06	0.000755584	0.000529319	0.00292036	0.00155151	0.0308962	0.00572785	0.0226114	0.00556441	0.0312414	0.00941432	0.00117504	0.00175579	0.569345
1517	MIR181A1HG	0.398209	0.0105235	0.0175413	0.0571933	0.000828883	0.0498311	0.0349447	0.0484939	0.0099304	0.0407677	0.0162729	0.00807816	0.0067681	0.00255796	0.00183812	0.00160818	0.00128314	0.29333
1518	MIR181B1	0.0016344	0.0457287	0.00423028	0.00737554	0.0366497	0.0401935	0.00219192	0.0168416	5.39689e-06	0.00559234	0.000197032	0.000226513	0.001087	0.00761803	0.0199763	0.00546997	0.00917958	0.795802
1519	MIR181A1	0.00159771	0.0203412	0.0248312	0.028768	0.00289714	9.25114e-05	0.00408227	0.00494841	0.00803695	0.00388821	0.000613895	0.0215769	0.0211092	3.4654e-05	0.0118151	0.0288295	0.00546754	0.81107
1520	LINC00862	0.280597	1.14749e-05	0.0585968	0.00993058	0.0243899	7.13593e-05	0.0294791	0.0238286	5.37019e-06	0.0141797	0.0308269	0.0206473	4.38696e-06	0.0235103	0.00322489	0.000213448	0.00609237	0.47439
1521	ZNF281	0.271092	0.0229933	0.0439746	0.0688951	0.0326803	0.0184716	0.0352506	0.0138247	0.027882	0.0278327	0.0337933	0.0123543	0.00597406	0.000348682	0.000165048	0.00543392	0.00175306	0.377281
1522	DDX59	0.0595503	1.78405e-05	0.07551	0.0100158	0.000921797	0.0100593	0.0532938	0.00973525	0.0208964	0.0301423	0.0320666	0.000110766	0.041551	0.00376629	0.00139111	0.00185282	0.0275351	0.621584
1523	CAMSAP2	0.325338	0.00234739	0.000636858	0.0154258	0.070365	0.0235519	1.03213e-07	8.12217e-05	0.00212956	0.0368627	0.0433327	6.26663e-06	0.0131733	0.000311284	2.31063e-05	0.00108602	0.03215	0.433179
1524	RPL34P6	0.00403663	0.000454303	0.0329972	0.0349883	0.0436056	7.27429e-05	0.00117318	0.0162596	0.00391211	0.000821358	0.0334451	0.00268399	0.000757034	0.000103115	0.0469827	0.0053011	0.000521035	0.771885
1525	C1orf106	0.0107588	0.00944316	0.0372546	0.0018973	0.0069203	0.00597492	0.00618076	0.00071981	0.00669459	0.00746304	0.0515899	0.00467636	0.0125561	0.00457577	0.0248809	0.0121897	0.00028744	0.795937
1526	KIF21B	0.0199475	0.0133413	0.0194488	0.00172154	0.020794	0.0857999	0.0292795	0.0336938	0.0030988	0.00121402	0.000106165	0.00490438	0.0272965	0.00138407	0.0182864	0.0074342	0.00180371	0.710445
1527	CACNA1S	0.015813	1.17737e-06	0.00795595	0.0261118	0.000779857	0.140954	0.0537525	0.0539243	0.000136467	0.00576922	0.00381079	0.0008878	0.0325888	0.001071	0.00348719	0.00420772	0.00353224	0.645216
1528	TMEM9	0.0440974	0.0228631	0.0125009	0.0242928	0.00192081	0.000717758	0.0134459	0.0334763	0.0040125	0.00146875	0.00513514	0.00162664	0.00547503	0.000134072	0.00109264	0.018305	0.00450047	0.804935
1529	IGFN1	0.00717194	0.025594	0.0518541	0.0672444	0.00237534	0.00309623	0.00608403	4.30882e-05	0.0570075	0.000348358	0.0064528	4.88749e-05	0.00859527	0.00289811	0.00445804	0.00268752	0.0137425	0.740298
1530	PKP1	0.0422168	0.0124924	0.0841407	0.0365414	0.0131333	0.0190111	0.000905597	0.000608133	0.000104993	0.000414262	1.83233e-05	0.0193436	0.0266555	0.000554934	0.02089	0.0261341	0.000422212	0.696413
1531	TNNT2	0.0998273	0.0288176	0.0391101	0.000100936	0.00330029	0.143161	0.00129137	0.000152429	0.0215665	0.030831	0.00717102	0.0194253	0.00669398	0.000513032	0.000358864	0.00743694	0.000601748	0.589641
1532	PHLDA3	0.18675	0.110229	0.00194868	0.00023259	0.0506589	0.00831344	0.00700348	0.0013151	0.0344664	0.0314782	0.0023966	0.00118493	0.00201923	0.0105021	0.000505081	0.0237978	0.0287506	0.498448
1533	CSRP1	0.584435	0.000188311	0.0152207	0.000116049	0.0301194	0.00671742	0.0204545	0.0012719	0.0324853	0.0237842	0.0218382	0.00309946	0.00113296	0.00118831	6.48594e-05	0.000919028	0.00110886	0.255855
1534	NAV1	0.226943	0.000256548	0.00155612	0.0163621	0.0306719	0.00242448	0.00126214	0.0644326	0.00441262	0.0140477	0.00318443	1.35012e-05	0.0172799	0.00808808	0.000732233	0.0153992	0.000301696	0.592632
1535	MIR5191	0.0284624	0.0237464	0.0282356	0.00130266	0.0418262	0.0019472	0.00531574	0.0516616	0.0674038	0.000410811	0.00200139	0.00442736	0.0270953	0.000144302	0.0227855	0.00699723	0.00665631	0.67958
1536	RNU6-501P	0.0430553	0.00028802	0.0124598	0.00811253	0.00172885	0.0021748	0.014619	0.00877708	0.0690018	2.6228e-06	0.0194972	0.00284447	0.0315851	0.000693354	0.0394589	0.00799793	0.0090906	0.728613
1537	IPO9	0.125478	0.00137167	0.0443675	0.0252322	0.0119435	0.0027259	0.00180015	0.0197396	0.0119043	0.0248121	0.0275555	0.0101564	0.0185185	0.0248263	8.11697e-05	0.00991305	0.0141441	0.62543
1538	MIR6739	0.104141	0.00119188	6.2943e-05	1.57588e-05	0.0102084	0.000671891	0.0157108	0.00039405	0.0533106	0.000573156	0.0106676	0.000360093	0.00787364	0.00137104	0.000204374	0.0159783	0.00552647	0.771739
1539	SHISA4	0.115413	0.00154495	0.000903324	0.0461304	0.0202843	0.00250182	0.0187797	0.0140314	0.00606888	0.00376683	0.0036468	1.34062e-05	0.000453665	0.00402361	0.00751359	0.0130745	0.00455414	0.737295
1540	LMOD1	0.0107413	0.0202074	0.0780224	0.11957	0.00207311	0.00293068	0.00907942	0.00330187	0.01234	0.00188859	0.0453107	0.00321534	0.00170901	0.0300148	0.00146695	0.00304754	0.00844387	0.646637
1541	TIMM17A	0.11538	0.0221601	0.0163188	0.0030272	0.00738761	0.0012288	0.00873652	0.0110345	0.00102863	0.0159685	0.00137161	0.0211453	0.00180548	0.00328603	4.81654e-06	0.00661115	0.0114928	0.752013
1542	RNPEP	0.00183926	0.0495557	0.000393324	0.000104567	0.0174181	0.0357903	0.000740999	1.85994e-05	0.0498646	0.0018215	0.00443101	0.000267658	0.000160189	0.00324586	0.0109851	0.0132281	2.39573e-05	0.810111
1543	GPR37L1	0.247868	0.114345	0.0160262	0.0170844	0.0215406	0.000118623	5.7195e-06	0.0368686	0.015264	0.000968616	0.000921354	0.00168211	0.0236866	0.0234017	0.000397914	8.94024e-05	0.000727609	0.479004
1544	ARL8A	0.206684	0.060996	0.010537	0.00459088	0.0679729	0.0852542	0.00768982	0.0224344	0.00347099	0.017492	0.015651	0.00530092	0.000134163	0.000657641	0.00304764	0.0095808	0.00158549	0.47692
1545	UBE2T	0.293812	0.0200461	0.00101764	6.13136e-05	0.0232755	0.0328899	0.00178476	0.0604122	0.000212014	0.00162103	0.000306884	0.0217953	0.00087192	0.0056312	0.00225089	0.00352444	0.00393107	0.526556
1546	PPP1R12B	0.201563	0.00222426	0.00211686	0.0464404	0.00953705	0.0157672	0.00178336	0.109617	0.00361674	0.00314565	0.000981165	0.00138343	0.0106936	0.00034839	0.021559	0.019682	0.0049144	0.544627
1547	SYT2	0.0574022	0.0693464	0.023557	0.0093263	0.0083354	0.0582609	0.00370901	0.0182494	0.000113083	0.0248499	0.0332418	0.0152769	0.00212634	0.000152496	0.016638	0.00173049	0.00698219	0.650702
1548	KDM5B	0.139028	0.110024	1.42834e-05	0.0058962	0.0160118	0.00619669	0.0551851	0.0294653	0.00201393	0.0149066	0.00887029	0.015676	0.00226615	0.0315766	6.67277e-05	0.00471357	0.00343494	0.554654
1549	PCAT6	0.000174069	0.00537896	0.00986246	0.0499417	0.124661	0.00128242	6.01439e-05	0.0131333	0.00354248	0.0044496	0.00449635	0.000472744	0.0144449	2.64735e-06	0.00979919	0.000345652	0.0311134	0.726839
1550	RABIF	0.019853	0.00851041	0.0416663	0.056041	0.00556429	0.0238983	0.00107422	0.00662339	0.0194515	0.00760137	0.000616381	4.03792e-05	0.0324311	0.0453384	0.00434034	0.00174565	0.000359084	0.724845
1551	KLHL12	0.255166	0.0353159	0.000769599	0.00178169	0.00134468	0.00297266	0.00552519	0.0295578	0.0564017	0.00411076	0.000614181	0.0027844	0.000195056	0.00778298	0.000815211	8.04259e-07	0.0026011	0.59226
1552	ADIPOR1	0.15536	0.0159873	0.000155911	0.0212502	0.0161515	0.0426472	0.0125732	0.0218271	0.00366207	0.00196161	0.00532241	0.00166567	0.0179092	0.0323656	0.00418407	0.0017972	0.00613057	0.639049
1553	CYB5R1	0.016228	0.0282976	0.0155484	0.15189	0.00761467	0.00374249	0.00263815	0.0110559	0.0114627	0.00718624	0.00663709	3.34592e-05	0.0077531	0.000550913	0.000790128	0.0039801	0.0312416	0.693349
1554	TMEM183A	0.262239	0.000755623	0.00565965	0.00211005	0.0219213	0.0241436	0.00146927	0.0213023	0.0119283	0.00345124	0.000530898	0.00015766	0.000264135	0.00679134	0.010991	0.000464682	0.0018825	0.623937
1555	PPFIA4	0.194456	0.00993686	0.0336753	0.00797066	0.00140789	0.0766319	0.0261181	0.00403427	0.0106048	0.0761538	0.0369203	0.0429526	0.00854106	0.01188	0.000406372	0.021493	0.000825695	0.435992
1556	ADORA1	0.0678868	0.0130246	0.00603309	0.000411886	0.0764781	0.0095753	0.00202645	0.00407805	0.00014268	0.000152618	0.013213	0.00132328	0.00264579	0.00105662	0.00497829	0.00262695	0.0324998	0.761847
1557	CHI3L1	0.00953451	0.0232849	0.00290737	0.0468018	0.00934297	0.0613036	0.0320384	0.000427229	0.00472712	0.00765201	0.000133697	0.00287103	0.0134723	0.00748123	0.0135053	0.0136385	0.00121655	0.749661
1558	LINC01353	0.000119203	0.0277143	0.0270025	0.0115659	0.000148024	0.00068016	0.00178153	0.00438882	0.00914588	0.00906411	0.0262868	0.000407656	0.0177992	0.000735114	0.00251745	1.14393e-05	0.0521702	0.808462
1559	BTG2	0.129902	0.0361951	0.00733704	0.133121	0.00174647	0.0101849	0.00282431	0.0015938	0.000934793	6.77624e-05	4.62351e-05	0.0123152	0.00749022	0.000197877	0.00334051	0.0217318	0.0127988	0.618172
1560	FMOD	0.0104871	0.0211225	0.0260531	0.186928	0.0230729	0.000353165	0.00528151	0.028694	0.00124928	0.00188528	0.000114767	0.00404692	0.0323161	0.0167094	0.00101995	0.0367366	0.0079852	0.595944
1561	PRELP	0.000736285	0.0668135	0.0113618	0.022587	0.00804853	0.066293	0.0190597	0.00560063	0.0257381	0.0151873	0.00327755	0.0139213	0.0061331	2.22637e-05	0.00221719	0.00151164	6.41005e-06	0.731485
1562	ATP2B4	0.00949971	0.0134228	0.0321745	0.00272519	0.0261879	0.010957	0.012035	0.030972	7.39069e-06	0.00731208	0.00352247	0.00705178	0.0367256	0.00200837	0.000774833	0.00578794	0.0136591	0.785176
1563	SNORA77	1.11361e-05	7.98744e-05	0.0352621	0.00294169	0.0174548	0.0461582	7.51418e-05	3.57721e-06	0.00856329	0.0054911	0.00360405	1.88267e-05	0.0478792	0.0171602	1.34221e-05	0.0295203	3.23097e-05	0.785731
1564	ZC3H11A	0.0812006	0.00431713	0.0285848	0.0592537	0.00328811	0.00125708	0.00537812	0.00568966	0.00787696	0.0195593	0.00704123	0.000207958	0.00346843	0.00184263	0.00263102	0.00530834	0.000536157	0.762559
1565	ZBED6	0.106852	0.0127208	0.0304729	0.0191065	0.000617079	0.003477	0.00287888	0.0151702	0.00614471	0.0042123	0.0145556	0.00352852	3.07088e-05	0.000171244	1.47463e-05	0.0034595	0.00117818	0.775409
1566	SNRPE	0.0169507	0.00192132	0.0396151	0.00833745	0.00281078	0.0094055	0.00556212	0.0183149	0.00157664	0.0241916	0.000826689	0.0148843	0.00528893	0.00546842	0.0118653	0.0174036	0.0427809	0.772796
1567	SOX13	0.270293	0.000631236	0.00113825	0.042984	0.0501701	0.0142663	0.00156342	0.000467388	0.00116784	0.0184456	0.0120332	0.000394961	0.00818621	0.00265449	3.4977e-05	0.000909602	0.0187465	0.555913
1568	ETNK2	0.00626346	0.0259807	0.0523672	0.0456025	0.00398859	0.0329946	0.00720696	0.036367	0.00249335	0.00197768	0.0124006	0.0152869	0.0158105	0.0114728	0.0144145	0.00206367	0.00738451	0.705925
1569	GOLT1A	0.0704868	0.0161115	0.0280151	0.073897	0.0346238	0.000473645	1.47842e-06	0.0138281	0.000226077	0.0139472	0.00209706	0.0204564	0.000737873	5.96349e-07	0.000264037	0.00114749	0.00219055	0.721495
1570	PLEKHA6	0.0590935	0.0278026	0.079962	0.00089955	0.0185549	0.0263039	0.0104393	0.00142309	0.0095264	0.0345804	0.00398666	0.0229406	0.0290933	0.00803115	0.00271091	0.0236502	0.00170262	0.639299
1571	PPP1R15B	0.0890258	0.0762299	0.0111168	0.0151932	0.00164017	0.00908367	0.00726422	0.00034343	0.00313061	0.00136739	0.0245405	0.000110033	6.68556e-05	0.00911818	0.0165695	0.034331	0.00163602	0.699233
1572	PIK3C2B	0.453806	0.0458846	0.000335793	0.0016617	0.057423	0.00397675	0.020975	0.0270734	0.0194672	0.0345834	0.0102257	0.00437268	0.00177307	0.00766399	0.00335187	0.00112042	0.0188879	0.287417
1573	MDM4	0.512529	0.00488742	0.0350642	0.0145618	0.0154914	0.00025882	0.0146655	0.0384482	0.044621	0.0329412	0.00918155	0.00563692	8.41961e-05	0.0106301	0.0076181	2.4771e-05	0.00741345	0.245942
1574	LRRN2	0.02188	0.00647663	0.0528546	0.00885489	0.0430662	8.45734e-05	0.0127264	0.000109936	0.00547222	2.86242e-06	0.000431293	0.0194351	0.0153687	0.00680812	0.00056902	0.00964963	0.000891349	0.795318
1575	NFASC	0.201485	0.0461636	0.0131071	0.0236643	0.0945488	0.000534997	0.00137486	0.0600604	0.00262552	0.00651048	0.00135326	0.00414533	0.0162398	0.000709324	0.00621979	0.0149726	0.00539939	0.500885
1576	CNTN2	0.482762	0.0519852	0.00112239	0.013974	0.05133	0.00690997	0.0157109	0.0380122	0.0118347	0.0356591	0.0184577	0.00394435	0.00080393	0.006033	0.00310755	1.77328e-05	0.016112	0.242224
1577	TMEM81	0.00543351	0.00494709	0.00199372	3.43457e-06	0.00156457	0.04362	0.0161075	0.0389327	0.028222	0.0108306	0.00254432	0.0355737	0.0362919	0.0263947	0.000139958	0.00213171	0.00299955	0.742269
1578	RBBP5	0.240101	0.00117653	0.00572792	9.6762e-05	0.00381995	0.0737731	0.0261346	0.0470873	0.00966295	0.0312874	0.0242798	0.00328853	0.00839877	0.0313728	0.0111621	0.00169967	0.000181421	0.480749
1579	DSTYK	0.0598661	0.0253463	0.0180915	6.77016e-05	0.00059216	0.20635	0.00116611	0.000371871	0.00340459	0.0124364	0.0851924	0.0303484	0.0276221	0.00224429	0.00652808	0.00120524	0.00157372	0.517593
1580	TMCC2	0.0880662	0.0841979	0.00469693	0.000229912	0.0727238	0.0295245	0.013375	0.00254717	0.000543504	0.000964469	0.00028045	2.16482e-05	0.00105007	0.00664723	0.00184539	0.0423072	0.00210532	0.648873
1581	NUAK2	0.183066	0.00460623	0.00150584	0.0910468	0.0251821	0.00586406	0.00101227	0.0156818	0.00369771	0.00168018	0.00398879	0.00449196	0.00403399	0.0961242	0.00104269	0.0256822	0.00296679	0.528327
1582	KLHDC8A	0.0626801	0.0881396	0.0166684	0.0146645	0.00551752	0.0126175	0.00150705	0.00532877	0.00279757	0.0131825	0.00840939	0.0162347	0.00967898	0.000413805	0.0472014	0.0290343	2.20369e-05	0.665902
1583	SNRPGP10	0.0131453	0.0317166	0.000337446	0.00296862	0.00818908	0.00258735	0.00894196	0.00018558	0.0194374	0.00168814	0.01146	1.26421e-05	0.0493954	0.00461157	1.91822e-05	0.00372882	0.0231294	0.818445
1584	LEMD1	0.0110069	0.000242158	0.0108068	0.000899018	2.14776e-05	0.0446658	0.00669491	0.0283537	0.000315631	0.042243	0.0438109	0.00101318	0.0774453	0.00522373	0.0070472	0.0101265	0.0109132	0.699171
1585	BLACAT1	0.0315912	0.0303968	0.0283967	0.0121362	0.00311915	0.0415818	0.0366498	0.00339147	0.00422175	0.0510739	0.0111925	0.00711161	0.00449368	0.00103378	0.00230965	0.00612156	0.00370033	0.721478
1586	CDK18	0.337604	0.0422154	0.00161456	0.0145216	0.0678141	0.000273552	0.0328691	0.0279909	0.00381344	0.0337042	0.0102149	0.00359023	0.0077133	0.0120014	0.00168347	0.0138088	0.0136327	0.374934
1587	MFSD4A	0.152863	0.000131008	0.0665135	0.00969985	0.00219409	0.0493496	0.0419598	9.69917e-05	0.0117169	0.0149967	0.000166039	0.00185164	0.0146846	0.00220757	0.00374766	0.000400905	0.00408451	0.623335
1588	RNU6-418P	0.00202337	0.00781201	0.0129126	0.0298299	0.0353575	0.00155628	0.00828506	0.00892374	0.000610395	0.0537838	0.0030119	0.00723404	0.0122277	0.0186671	0.0420414	0.0173579	0.0715608	0.666804
1589	ELK4	0.38682	0.0279558	0.0279087	0.0147412	0.00349338	0.000180624	9.28619e-05	0.0133723	0.0331082	0.0057559	0.00150241	0.00242974	0.000227329	0.000208863	0.00720897	0.00224327	0.000407144	0.472344
1590	SLC45A3	0.52786	0.0560022	0.0140802	0.00238937	0.0348824	0.00190309	0.00855936	0.0212541	0.0233116	0.0601994	0.0145694	0.0178153	0.00143154	0.0167558	0.00649049	0.000140333	0.0257059	0.16665
1591	NUCKS1	0.113106	0.000714297	0.0295783	0.00529168	0.00485813	0.000246036	0.00400002	0.0122108	0.0359281	0.00694883	0.0016011	0.0128422	1.32081e-05	0.0112684	3.90672e-05	0.00910797	0.0011996	0.751046
1592	RAB29	0.137694	0.121711	0.0585459	0.00592947	0.000199544	0.074095	0.00019376	0.00512641	0.00277261	0.000142329	0.00160965	0.00266681	1.24538e-05	0.0294641	0.022473	0.00665264	0.0179446	0.512767
1593	SLC41A1	0.149311	0.181877	0.000335314	0.000929847	0.0286367	0.00192728	0.00258017	0.0176801	0.00720544	0.00491	0.00859938	0.00598153	0.000579808	0.00106643	0.000116169	0.00201123	0.00560151	0.580651
1594	RAB7B	0.165202	0.00516649	0.00554569	0.00696301	0.003573	0.0123268	0.00086568	7.51951e-05	0.00385851	0.0637325	0.00841505	0.0177664	0.00208474	0.00229096	0.0171385	0.0127138	0.00396385	0.668318
1595	SRGAP2	0.0738246	0.00394156	8.59514e-07	0.00531725	0.0543972	0.0494888	0.000114652	0.00979992	0.000122526	0.022338	0.00494506	0.00145628	0.0126835	0.000776829	0.000669547	0.00226306	0.0032655	0.754595
1596	IKBKE	0.0458435	0.00944646	0.0041499	0.100068	0.00842221	0.00625717	8.32509e-09	0.0197462	0.0382611	0.0269276	0.000566787	0.000247275	4.04253e-05	0.023359	0.0101045	0.00777251	0.0329328	0.665855
1597	RASSF5	0.0190117	0.0473309	0.013854	0.00143027	0.00386869	0.0717086	0.0172488	3.86279e-06	0.00481046	0.0120328	0.00163346	0.000635236	9.9363e-06	0.0166293	1.7715e-05	0.00774085	0.00283653	0.779197
1598	EIF2D	0.265995	0.0103613	0.000643797	0.0054997	0.0154685	0.00290956	0.00685807	0.00247496	0.0557823	0.0206496	0.0242054	0.00463647	0.0217016	0.000610974	0.0127079	0.00302007	0.0204248	0.52605
1599	DYRK3	0.0143104	0.123536	0.00114937	0.00637641	0.00114509	0.000103183	0.0242103	0.0321963	0.0130992	0.0055829	0.00586619	0.00449165	0.000265839	0.0024564	0.0185052	0.0231913	0.00677755	0.716737
1600	MAPKAPK2	0.433018	0.0085489	0.00196529	0.0131124	0.0398429	0.0095028	0.00596924	6.40838e-05	0.000105693	0.0268558	0.0228676	0.000601534	0.000108346	0.0244905	0.00386811	0.00135502	0.0081332	0.399591
1601	PFKFB2	0.18368	0.00516078	0.00799794	0.0447906	0.0161746	0.0250021	0.00427578	0.0103385	0.0140441	0.00258541	0.011356	0.00272515	0.000124812	0.00945745	0.00597809	1.51576e-05	0.0139746	0.642319
1602	YOD1	6.84229e-06	0.11954	0.0525684	0.00626726	0.000873891	0.0261849	0.000884007	0.00888653	0.00886828	0.00127283	0.00937407	0.018883	0.00465214	0.000183827	0.000461595	0.0387474	0.0118655	0.69048
1603	CD55	0.352	0.0465355	0.0203653	2.00048e-05	0.00476521	0.0101733	0.00354638	0.0154704	0.0122246	0.0249455	0.108328	0.0061016	0.0101874	0.00288588	0.00514074	0.0222427	0.00166034	0.353406
1604	CD46	0.116387	0.0520143	0.0391015	2.33781e-06	0.00634209	0.00186937	0.000600388	0.000660567	0.0197848	0.0433653	0.00358733	0.0166135	0.00606595	0.0505531	0.0132541	0.000255194	0.00689173	0.622651
1605	CDCA4P4	0.119695	0.000542478	0.00588836	0.00976799	0.000492623	0.00344615	0.00155963	0.0623759	0.0265148	0.00178501	0.00103482	0.00466694	0.0439002	0.0131053	0.00143525	0.0023391	0.0248044	0.676646
1606	C1orf132	0.0629516	0.0147663	0.00396916	0.000879487	0.00147303	0.07885	0.0274158	0.000354923	0.0383626	0.0134146	0.0194544	0.0290149	0.0162186	0.0112135	0.000930986	0.00155043	0.000193594	0.678986
1607	CD34	0.00247712	0.00485587	0.0122002	0.0227632	6.04107e-06	0.00317025	0.00141583	0.0527006	0.00121191	0.0167614	0.0545936	0.00216645	0.0102531	0.0107389	0.000554732	0.000873622	0.00235635	0.800901
1608	PLXNA2	0.0494432	0.0162875	0.074556	0.0117405	0.0054187	0.001672	0.0362837	0.0100966	0.00280472	0.0187629	0.000260542	0.0170257	0.0209112	0.0131252	0.00444876	0.00674616	0.0039023	0.706514
1609	CAMK1G	0.116663	0.000119694	0.0295491	0.0162418	0.00822016	0.0736874	0.0316116	0.0422325	0.00286355	0.0113702	0.0632174	0.0184665	0.00445137	0.0324298	0.0108039	0.00729268	0.00404264	0.526737
1610	LAMB3	0.019987	0.0125859	0.000915411	0.00586764	0.0162138	0.0823693	0.0341467	0.0128322	0.0162146	0.00308462	0.0200001	0.0180663	0.0142431	0.0363245	0.00133148	0.00681647	0.0418226	0.657178
1611	G0S2	0.0027491	0.0438689	0.000471498	0.00178579	0.00168703	0.000851388	0.00100482	0.0162218	0.0306698	0.00315801	0.00801276	0.00023437	0.0026471	0.00289992	0.00521524	0.00233984	0.013609	0.862574
1612	HSD11B1	0.0377608	0.0809737	0.0114635	0.0137093	0.00958499	0.0589829	0.00760643	0.0143191	0.000146431	1.09181e-05	0.00338733	0.00209913	0.000450542	0.000582994	0.00139946	0.000656329	0.00023917	0.756627
1613	TRAF3IP3	0.117474	1.91095e-05	0.0794074	0.000592494	0.00203558	0.000429517	0.0022931	0.0105157	0.0015789	0.0655095	0.00132113	0.0371327	0.00300035	0.000229374	0.00160681	0.00407665	0.0189795	0.653799
1614	C1orf74	0.00163847	0.0646768	0.000168477	0.0102045	0.00836304	0.00238091	0.00883575	0.000974326	0.0155071	0.00218377	0.00131855	0.00521473	0.000253999	0.0141717	0.00143513	0.000991946	4.47103e-05	0.861636
1615	IRF6	0.00282413	0.0038142	0.0661423	0.0567828	0.00491681	0.00258742	0.0335649	0.0222957	0.00579071	0.000878057	0.0513756	0.00299905	0.0210224	0.00336481	0.00757336	0.00335269	0.00804048	0.702675
1616	DIEXF	0.0116478	0.00280847	2.58107e-05	0.0199512	0.00128848	0.0390357	0.000187213	0.0141764	0.00133843	0.00499088	0.00869156	0.0036012	0.00232317	0.0264802	0.0122587	0.00216141	0.0330392	0.815994
1617	SYT14	0.00979365	0.00524388	0.00165343	0.0492993	0.0209896	0.103564	0.000358046	0.00785272	0.0108987	0.0158656	0.0238866	0.0105007	0.00770749	0.00679667	0.0182237	0.01532	0.00991313	0.682132
1618	SERTAD4-AS1	0.0728132	0.0171755	0.0888989	0.0022888	0.000425993	0.0101559	0.00306554	0.00290458	0.00845204	0.00548531	0.0342212	0.0066495	0.0243538	0.00832154	0.0300279	0.0625069	0.0181722	0.604081
1619	SERTAD4	0.00941192	0.00255231	0.000136485	0.00233129	0.0355003	0.0729676	0.000150831	0.000131261	1.86918e-05	0.0112096	0.000207211	5.1443e-05	1.52396e-06	0.00854091	0.000387692	0.0312591	0.00785696	0.817285
1620	HHAT	0.00957904	0.00764814	0.0156729	0.026161	0.0109704	0.150107	0.00458466	0.0120028	0.0026	0.00742074	0.0125405	0.0291778	0.00668745	0.00250786	0.0169192	0.00162672	0.00243726	0.681357
1621	KCNH1	0.296985	0.00174601	0.0705834	0.00299238	0.011287	0.000707631	0.0169018	0.00503542	0.00365374	0.0693505	0.0116606	0.027294	0.0158046	0.00138186	0.000411371	0.0116413	0.00324782	0.449315
1622	IPO8P1	0.116044	0.00151573	0.00490541	0.000280029	0.104081	0.0053416	0.00972248	2.02632e-05	0.0105429	0.00758141	0.00443139	0.00906047	0.00506971	0.00859747	0.0153041	0.00716329	0.046914	0.643425
1623	KCNH1-IT1	0.0634076	0.00476709	0.00104125	0.00351422	0.0507426	0.00519746	0.00146489	0.101733	0.00100329	0.00454879	0.00383893	0.000230968	0.0108325	0.00159917	0.019217	0.0101358	0.00216012	0.714566
1624	RCOR3	0.119318	0.0189072	0.00201834	0.00367447	0.00689117	0.00667049	0.0149235	0.0432767	0.0442186	0.000261392	0.00920857	0.00133186	0.000982108	0.0168251	0.00381091	0.000958272	0.00989337	0.69683
1625	TRAF5	0.171505	0.000140325	0.0154717	0.132227	0.0126712	0.00521404	0.0121841	0.00520751	0.0115102	0.013583	1.24254e-05	0.004281	0.0010352	0.0248103	0.00598987	7.85977e-05	0.0187456	0.565332
1626	LINC00467	0.332348	0.00477186	0.0499023	7.12312e-06	0.00125856	7.96344e-05	0.00969575	0.0241602	0.0117904	0.0314921	0.00508366	0.0290303	0.0370333	0.0274209	0.00161672	0.0045969	3.75293e-05	0.429675
1627	SNX25P1	0.0212541	0.00355928	0.00213719	0.0243686	0.0021344	0.0016347	0.00314325	0.0265009	0.00417774	0.000301582	0.00174189	1.86508e-05	0.0167803	0.000289759	0.115279	0.000513895	0.00421843	0.771946
1628	SLC30A1	0.0252629	0.117333	0.019017	0.000261069	0.0326551	0.0052212	0.0233886	3.67562e-05	0.0129162	0.0221801	0.00431127	0.000108145	0.000702074	0.000598118	0.00954482	0.000279139	0.0172104	0.708974
1629	NEK2	0.0452101	0.000611074	0.00106329	0.0327441	0.0228815	0.0938551	0.0284561	2.08268e-05	0.0297124	0.00409611	0.00961063	4.2992e-05	7.49936e-05	0.00155277	0.0382429	0.0174321	0.00663827	0.667755
1630	LPGAT1	0.0676112	0.0989216	0.0269024	0.00994822	0.0018316	0.0551864	0.00969895	0.0118063	0.0363325	0.0437381	0.0021543	0.0163472	5.49553e-05	0.0052644	0.00335673	0.0125091	0.0010288	0.597307
1631	RN7SL344P	0.185147	0.111836	0.00454039	0.00240469	0.0173802	0.00743929	0.027286	0.023656	0.0883363	0.0508701	0.00759717	3.85906e-07	0.0429082	3.6976e-05	5.44574e-06	4.68381e-06	0.0409823	0.389569
1632	INTS7	0.013911	0.000291805	0.0110559	0.0321242	0.00116633	0.0311648	0.00584421	0.000113627	5.20853e-05	0.015262	0.0214881	0.0017371	0.00504208	0.026276	0.0165543	0.00780938	0.00109322	0.809014
1633	RPL21P28	0.0288197	0.00899102	0.138541	0.0132633	0.0141882	0.0277332	0.0102939	0.00507994	0.0158709	0.00938016	4.19022e-05	0.0146652	0.00594779	0.00182708	0.0011852	0.0492186	6.30127e-05	0.65489
1634	PPP2R5A	0.20949	0.0805656	0.0854602	0.00829611	0.000410665	0.065274	0.000957531	1.91694e-05	0.0131129	0.0454627	0.0267272	0.0245461	0.0131318	0.01645	0.00535452	0.0375453	0.00277203	0.364424
1635	SNORA16B	0.110085	0.000533208	0.0118512	0.00306732	0.00118534	0.00159553	0.0123834	0.0222845	0.0221967	8.46553e-06	0.00631507	0.00368049	0.0175751	3.82829e-06	0.000899889	0.00010428	0.00128108	0.784949
1636	TMEM206	0.46676	0.0469124	0.0321231	0.0166209	0.0197504	0.0195986	0.0313064	0.0287316	0.0125124	0.0582095	0.0221152	0.0160034	0.000272129	0.00702841	0.00097344	0.000723611	0.00697949	0.213379
1637	NENF	0.287173	0.0947052	0.0041649	0.00205571	0.0272194	0.0350647	0.00294978	0.0316916	0.0316918	0.0726651	0.00340821	0.0251113	0.000195845	0.00680498	0.00321234	0.00234885	0.00536421	0.364173
1638	ATF3	0.12777	0.00820455	0.00143978	0.117936	0.000976754	0.00824986	0.0111591	0.0012768	0.00171044	0.00103759	0.0161697	0.00199797	0.00072886	0.0306209	0.000150572	0.0466431	0.00639245	0.617535
1639	BATF3	0.00689794	0.0479791	0.00418878	0.101151	0.000394677	0.0346666	0.0113167	0.00192241	0.00550712	0.00567345	0.000840206	0.00795901	0.0141329	0.0340691	0.00459817	0.00567123	3.3405e-07	0.713031
1640	NSL1	0.301031	0.0137557	0.086287	0.00990344	0.000846553	0.00318952	0.0307086	0.0129968	0.0587279	0.0258125	0.0235239	0.0344105	0.0378552	0.0125193	0.000120841	0.00362762	5.37125e-06	0.344679
1641	TATDN3	0.0507847	0.0496344	0.0120435	0.0104072	0.00199096	0.00479779	0.000448345	0.00230975	0.0466908	0.0423724	0.00297199	0.00173714	0.0152694	0.00555201	0.00182475	0.0046109	0.0109586	0.735595
1642	SPATA45	0.0917343	0.000249526	0.00631586	0.00746598	2.70693e-05	0.000365995	0.000211634	0.0352433	0.0034051	0.0265994	0.0162825	0.000617399	0.0154161	0.00170905	0.00198886	0.00216116	0.0138411	0.776366
1643	FLVCR1-AS1	0.0159801	0.00839337	1.90053e-05	0.00737541	0.00465469	0.00275395	0.000703204	0.0305578	7.48212e-05	0.000626883	0.00463884	0.00487348	0.0303889	0.00204568	0.00206709	0.0488807	0.0244235	0.811543
1644	FLVCR1	0.0112827	0.0626659	0.00542989	0.00733109	0.0271931	0.007348	0.00714771	0.00658584	0.0828323	0.000701677	0.00019117	0.00645242	0.000392771	0.0120633	0.0039561	0.0023846	0.0050662	0.750975
1645	VASH2	0.0173346	0.00653835	0.00694337	0.00310586	0.00213679	0.0201772	0.0362072	0.00954066	3.24688e-05	0.0452985	0.00713622	0.0201981	0.000371666	9.64405e-05	0.0058425	0.0531249	0.0128817	0.753033
1646	ANGEL2	0.0678671	0.00309138	0.0453094	0.0227619	0.0580097	0.00364127	0.000334629	0.00097505	0.046671	0.0300192	0.0186885	0.00478779	0.000115118	0.000317033	0.000267569	0.000185048	0.00427001	0.692688
1647	RPS6KC1	0.055026	0.0174556	0.00513061	0.00319025	0.0259244	0.0883215	1.60582e-05	0.00664264	0.00710548	0.00287748	0.036709	0.00142597	0.00020573	0.000180878	0.0274375	0.0192533	0.00395062	0.699147
1648	PROX1-AS1	0.322228	0.0189569	0.000232859	0.00433793	0.0174648	0.000712332	0.0216026	0.00558559	0.00745497	0.0159614	0.00580795	0.00426342	0.00226738	0.00917009	0.0027266	0.00131304	0.0312031	0.528711
1649	PROX1	0.506095	0.0113731	0.00409462	0.0270519	0.0200571	6.44852e-05	0.00302191	0.020866	0.0179637	0.043418	0.00937422	0.000109899	0.00546172	0.0042025	0.0158989	0.00044735	0.0038694	0.30663
1650	SMYD2	0.261471	0.105037	0.00350104	0.00282023	0.012188	0.00236639	0.0009395	0.000456301	0.0101588	0.00770294	0.0180085	0.00146169	0.024546	0.00509978	0.00253194	0.000226865	0.00091296	0.540572
1651	PTPN14	0.0301222	0.0223934	0.0275488	0.0149145	0.0131104	0.0377374	0.0140388	0.00654556	4.11914e-05	0.0519976	0.0112959	0.0235096	0.000404275	0.0100926	0.0642855	2.63779e-05	6.09592e-07	0.671935
1652	CENPF	0.120455	0.0135817	0.000227351	0.0355499	8.64605e-05	0.0146033	0.0174558	0.0268638	0.0129364	0.000461517	0.00245924	0.0168688	0.0294412	0.00153525	0.00012944	0.0110032	0.0159944	0.680348
1653	KCNK2	0.0176454	0.00871654	0.0137744	0.0127447	0.00282804	0.0544058	0.00044927	0.00585237	5.92337e-05	0.000582863	1.93521e-05	0.047877	0.0288511	9.10313e-07	0.00415907	0.00894868	0.0106132	0.782472
1654	KCTD3	0.335468	0.021134	0.0562357	0.0131502	0.00305561	0.00883741	0.0195681	0.00853141	0.0501904	0.0478267	0.00544514	0.00671577	0.0031468	0.00333496	3.86752e-05	0.000167949	0.00442237	0.412731
1655	ESRRG	0.214584	8.23903e-06	4.20751e-05	0.0162244	0.051488	0.00633695	0.00369916	0.01007	0.00219149	0.0712892	0.00592433	0.0110015	0.0162191	0.0159739	0.0293285	0.00954088	0.0268174	0.509261
1656	GPATCH2	0.00844885	0.00771368	0.0136296	0.000489449	0.0849923	0.025305	0.00417822	0.0297615	0.0228819	0.052357	0.02449	0.0088493	0.000230277	0.0145259	0.00105562	0.00737626	0.0327614	0.660954
1657	SPATA17	0.0418801	0.0036826	0.0457762	0.00693895	0.0129088	0.0180574	0.0105775	0.00339848	0.00252063	0.0239158	4.94199e-06	0.0164413	0.00934182	0.0234706	0.00557705	0.000138203	0.0178956	0.757474
1658	RRP15	0.0913067	0.000548464	0.0469853	0.00019459	0.00303309	0.00823549	0.00373608	0.0152095	0.000720567	0.0159904	0.00119007	0.00255208	0.00111354	0.00201226	0.0063969	0.00302557	0.00431814	0.793431
1659	TGFB2-AS1	0.000404161	0.106739	0.00218367	0.00033313	0.0244151	0.0190733	0.00167327	0.0198417	0.0307001	0.00783498	0.104199	0.00979213	2.67712e-05	0.02925	0.00141329	0.000333015	0.0157393	0.626048
1660	TGFB2	0.0257374	0.397011	0.0108326	0.0158315	0.00953053	0.0259788	0.000415179	0.0379787	3.34826e-05	0.00905897	0.00366724	0.000398863	0.000536855	0.00178396	0.00801306	0.00242635	0.000150518	0.450615
1661	LYPLAL1-AS1	0.00121182	0.0137568	0.00194604	0.0036651	0.00127463	0.018772	0.00251085	0.000991438	0.00312909	0.000651051	5.14512e-06	0.0218863	0.033413	0.00995253	0.0018916	0.000548964	0.000501249	0.883892
1662	LYPLAL1	0.11692	0.001781	0.0614655	0.00419623	0.0214594	0.000290719	0.0156329	8.96558e-05	0.0256149	0.0230956	1.88764e-05	0.0244094	0.0206529	0.00304927	0.0142046	0.00949189	0.00645535	0.651172
1663	ZC3H11B	0.00675333	0.0121095	0.00233022	0.0322326	4.26805e-05	0.00017616	0.000182867	0.00775416	0.0275182	0.000615252	0.00039087	0.00253107	0.000578051	1.1058e-05	0.00234527	0.00134294	0.00724831	0.895837
1664	SLC30A10	0.00172354	0.0855123	0.00164426	3.37998e-05	0.000204399	0.0136786	0.0253813	0.040312	0.04558	0.00639013	0.0630141	0.00329325	0.00752812	0.0112962	0.0314772	0.00127619	0.0190407	0.642614
1665	EPRS	0.112586	0.0238567	0.0502742	0.0340388	0.0494413	0.026765	0.0112891	0.00159809	0.0136248	0.0102989	0.0020458	0.0146381	0.0119879	7.17937e-07	0.0083711	0.0113159	0.000867202	0.617
1666	BPNT1	0.0857546	0.0396479	0.0815022	0.00311656	0.00237158	0.00110598	0.0134363	0.0229868	0.0196439	0.0415703	0.0167346	0.0418876	0.0223193	0.0030092	0.0257934	0.0104452	0.00189236	0.566782
1667	IARS2	0.00802173	0.0523816	0.126747	0.00374078	0.0466071	0.00146586	0.0034846	0.000534676	0.00125071	0.0223283	0.00261326	0.0580461	0.0303819	0.00259191	3.15108e-05	3.09269e-06	0.00131176	0.638458
1668	RAB3GAP2	0.160639	0.021027	0.00189051	0.00069199	0.040485	0.00253568	0.000963765	0.011564	0.000508464	0.000229992	0.0247002	0.021354	0.0391978	0.0113465	0.0309377	0.023758	0.00255622	0.605614
1669	MORF4L1P1	0.0198462	0.0110818	1.10487e-05	0.0804282	0.00130043	0.013819	0.0161309	0.0161672	0.0196092	0.000639181	0.0016182	0.012704	0.00229733	0.0019293	0.0130505	0.000652807	0.000422934	0.788292
1670	AURKAPS1	0.00903161	0.0395877	0.0218373	0.00500045	0.0521685	0.0462446	0.000183893	0.00194908	0.00102915	0.0899869	0.014029	0.020804	0.00469797	0.00525745	0.0356331	0.000193337	0.100219	0.552147
1671	MARK1	0.464065	0.00328689	0.00989407	0.0545076	0.0203589	0.0194893	0.0257828	7.52816e-05	0.00730004	0.0107447	0.0060723	0.000173923	0.000557787	0.00867166	0.00135564	0.00254775	0.0165074	0.348609
1672	HDAC1P2	0.0377955	0.0536046	0.0183145	8.97563e-05	0.00134244	0.0133678	1.89837e-05	0.00933228	0.00223586	0.0465799	0.0136756	0.037321	0.000875748	0.029441	0.00942593	0.021406	0.0716136	0.633559
1673	C1orf115	0.363444	0.0212597	0.00990315	0.0100056	0.0019972	0.00116132	0.0572951	0.000397701	0.00946728	0.0318649	0.017204	3.27065e-05	0.0289097	0.0173567	0.00451578	0.00466584	0.00180393	0.418715
1674	MARC2	0.0414101	0.0317987	0.000593561	0.00388093	0.0230287	0.0133598	0.0593026	0.0682651	0.005555	0.000697238	0.0424098	0.00107168	0.0170013	0.0150761	0.0160035	0.00521589	0.00351933	0.651811
1675	MARC1	0.0282823	0.166612	0.00180792	0.0389138	0.000323883	0.0422835	0.0527871	0.0216151	0.018615	0.000308651	0.00652376	0.0192221	1.6862e-05	0.0361295	0.00285471	1.59545e-05	0.0241117	0.539576
1676	RNU6ATAC35P	0.00215165	5.2994e-06	0.0151255	0.116672	0.0179698	0.00975179	0.00544425	0.0074294	0.000378309	0.00121896	0.00439887	4.79634e-06	0.00600142	0.0609816	0.0111585	0.00333902	0.00833522	0.729633
1677	DUSP10	0.51846	0.0384269	0.00230526	0.00213604	0.0158089	0.0205993	0.0129921	0.032036	0.0223619	0.0274763	0.00563643	0.0138467	1.82756e-05	0.00648	0.00298874	0.000165038	0.000883701	0.277378
1678	TAF1A	0.00902908	0.00672484	0.0578705	0.0319771	0.00407552	0.0432426	0.000504192	0.000399346	0.00088677	0.00358469	0.0411564	0.000111113	0.00217475	0.0349293	0.0355691	0.0154941	0.00387014	0.7084
1679	TAF1A-AS1	0.00213915	0.00546769	0.0745244	0.000991034	0.0222883	0.00988643	0.0188724	4.63147e-05	0.00173559	0.00310607	0.000919384	0.00386153	0.0375636	0.0181171	0.000951513	0.00895194	0.00080611	0.789771
1680	MIA3	0.198918	0.0301406	0.000690469	0.0507443	0.0141873	0.0832217	0.000689065	0.00201545	0.0035035	0.0184495	0.000834543	0.00029204	6.52479e-05	0.0580689	0.00121769	0.000446093	0.000466562	0.536049
1681	AIDA	0.00351841	0.051029	0.00906562	0.0455618	0.000945156	0.146671	0.0125333	0.0114864	0.000528062	0.00339651	0.000126892	0.000693936	0.0218098	0.0106216	0.0227685	0.00785777	0.000471328	0.650915
1682	BROX	0.21418	0.00307107	0.087313	0.0417018	5.74487e-05	0.00172892	0.042253	0.00407694	0.0104043	0.0291526	0.00999629	0.0153842	0.0244035	0.00155806	4.00863e-05	0.0158076	0.000270256	0.498601
1683	DISP1	0.0831145	0.0541271	0.00067022	0.00107312	0.000483514	0.000627219	0.00183255	0.00538459	0.01126	0.00183577	0.00164028	0.0141427	0.00878167	0.0284921	0.0241231	0.00123601	6.19613e-05	0.761114
1684	NDUFB1P2	0.00622511	0.000898658	0.0012405	0.0190429	0.00674646	0.008388	0.00655544	0.00421684	0.000279248	0.017712	0.0048333	0.00933251	0.00122535	0.0254717	0.000247276	0.000430445	0.0180676	0.869087
1685	TLR5	0.0771996	0.0075471	0.0175815	0.0276399	0.00626258	0.0117743	0.0035019	0.00807664	0.00143732	0.0195317	0.0193841	0.03652	0.00180971	0.00267111	0.00954639	0.000622525	0.00362525	0.745268
1686	SUSD4	0.168031	0.00073068	0.0643163	0.000353442	0.0337215	0.0010268	0.0112459	0.0099663	0.0106434	0.0265705	0.0244829	0.0050452	0.00341999	0.0222208	0.00837009	0.0106191	0.00665152	0.592584
1687	CAPN2	0.440786	0.0429231	0.000569126	0.00918728	0.0262623	0.0246702	0.02436	0.00186678	0.00134066	0.0159243	0.000320699	0.0003998	0.000520993	0.0027254	0.00320184	2.45765e-05	0.00696368	0.397953
1688	TP53BP2	0.264195	0.280456	0.0261513	0.0199388	0.00216521	0.00147362	0.0134732	0.00207648	0.000431226	0.00140269	5.81266e-05	0.00100768	0.000891789	0.00794945	0.00195011	0.00132174	0.00105503	0.374003
1689	GTF2IP20	0.210276	0.0191173	0.000257624	0.00418049	0.0568228	0.00136507	0.000840201	0.00953826	0.0141142	0.0389691	4.46514e-06	0.003578	0.000242445	0.00251344	0.0469365	0.000138841	0.0289818	0.562124
1690	FBXO28	0.150768	0.000219517	0.00931443	0.0222847	0.083257	5.17822e-06	0.0138716	0.0717863	0.0130747	0.00380692	0.0308934	0.00489892	0.000207768	0.00133688	0.00644725	0.0142765	0.00619925	0.567351
1691	DEGS1	0.130415	0.0537445	0.0125059	6.15565e-06	0.0237535	0.0224669	0.000206388	0.00229645	0.0364316	0.0563022	0.0049881	0.0217957	0.000129768	0.00615786	0.000919076	0.011199	0.00131434	0.615368
1692	NVL	0.0500317	0.0228085	0.0353277	0.000534774	0.0293922	0.0024061	0.00359627	0.0679936	0.0490424	0.00423669	0.0005312	0.00220672	0.0281367	0.0121255	0.0051151	0.0297537	0.000531314	0.65623
1693	MIR320B2	0.010778	0.00440627	0.000358916	0.000120037	0.0282424	0.00459124	0.00626152	0.0477886	0.0146216	0.00240848	0.0165069	0.000575829	0.016749	3.1936e-05	0.00388128	0.00565421	0.0604007	0.776623
1694	CNIH4	0.000788476	0.0299436	0.0430863	0.000140874	0.00192179	0.0131365	0.0614872	0.00673632	0.00339578	0.000689884	0.0591164	0.0171339	0.000191843	0.00418389	0.0160738	0.00132342	4.99734e-05	0.7406
1695	WDR26	0.00796117	0.0909742	0.00233224	0.0670737	0.0121439	0.00175337	0.0457348	0.0101001	0.000252774	0.000941849	0.00305058	0.00131	0.0118816	0.00855798	0.0077756	0.00911677	0.00114084	0.717899
1696	MIR4742	0.0579232	0.00324449	0.0600041	4.87032e-05	0.00228412	1.31652e-05	7.50454e-05	0.000155175	0.00897892	0.00262934	0.00602736	0.015422	0.000166496	0.00673573	0.0102947	0.00833562	0.00144503	0.816217
1697	CNIH3	0.232511	0.0501984	0.0177348	0.00329815	0.000661488	0.00840155	0.00020653	0.00081703	0.0010343	0.0083307	0.0167583	0.00266656	0.000228452	0.00147836	0.00240496	0.0217315	0.00472706	0.626811
1698	AKR1B1P1	0.000455712	0.00621322	0.0269279	0.0107449	3.1658e-05	0.0337148	0.0209173	0.000180129	0.00155856	0.0138303	0.000138154	0.0283413	0.0629422	0.0023831	0.000425815	0.0120046	0.0138369	0.765354
1699	DNAH14	0.172592	0.0182165	0.00276531	0.00162015	0.0277389	0.000434938	0.00150053	0.0162187	0.000902625	0.0251913	0.0203097	0.00453208	0.0235415	0.0516441	0.00550331	0.00329193	0.000569845	0.623426
1700	LBR	0.459444	0.0158799	0.0227217	0.0102085	0.00872301	0.0055587	0.0103137	0.0146363	0.0189957	0.0560447	0.0206917	0.00905354	0.00329625	0.00286881	0.0154577	0.0097727	0.00573053	0.310603
1701	ENAH	0.293253	0.0794498	0.0513119	0.0190912	9.61995e-05	0.00238748	0.00668975	0.0381796	0.011081	0.00838619	0.000142311	0.00133966	0.0062225	0.00209517	5.19793e-05	0.01145	0.000612418	0.46816
1702	SRP9	0.00576518	0.00295196	0.0630387	0.000648537	0.0121884	0.0099524	0.00157365	2.12574e-06	0.00406181	0.00846073	0.00312571	0.0223329	0.00471783	0.0214751	0.00155911	0.0138849	0.00372249	0.820539
1703	EPHX1	0.137895	0.158474	0.000789541	0.00297862	0.0238125	0.00424764	0.0125601	0.000352074	0.012086	1.70012e-05	0.0143999	0.00571659	0.00320871	0.00109683	0.0126779	0.00250052	0.00343365	0.603754
1704	TMEM63A	0.486649	0.0542835	0.00156598	0.0139042	0.0283739	0.00340933	0.0119023	0.030163	0.02679	0.0521868	0.00353277	0.00543132	5.65055e-06	0.00451436	0.0163547	0.000380297	0.0133339	0.24722
1705	LEFTY1	0.0824729	0.00909057	0.000738287	0.0195686	0.00801677	0.0212532	0.00269976	0.00534607	0.000274062	0.00258234	0.00675976	0.00550875	0.0105113	0.00517575	0.000369956	0.000488972	0.0173912	0.801752
1706	PYCR2	0.229998	0.00963926	0.00391814	0.0120574	0.0681432	0.0125579	7.53346e-05	0.00240629	0.0361566	0.0315727	0.0139937	0.00531957	0.000619586	5.28743e-06	0.00247124	0.000485291	0.0134696	0.557111
1707	SDE2	0.192205	0.0091283	0.0298837	5.64489e-05	0.00142496	0.00640781	0.0230291	0.00239122	0.018972	0.000468723	0.000244932	0.00134596	0.0215958	1.38117e-05	0.00110874	0.000492065	0.00143314	0.689798
1708	H3F3A	0.187615	0.00674681	0.0104128	0.0206862	0.00608752	0.0139759	0.0110105	0.00061639	0.000197009	0.0364837	0.0231085	0.000498754	0.00469462	0.000144169	0.0360312	0.013154	0.0188731	0.609664
1709	ACBD3	0.013762	0.00742002	0.00947409	0.0453535	0.000638173	0.000408145	2.33386e-05	0.000426292	0.00893022	0.00140871	0.00798148	0.00202492	0.010831	0.00273747	0.00965019	0.0463535	0.000138539	0.832438
1710	LIN9	0.173833	0.00311818	0.0147194	0.00333108	1.93281e-05	0.0372649	0.00197253	0.00181107	0.00175089	0.00523138	0.00266437	2.1844e-05	0.000163312	4.23665e-06	0.000300625	0.0235011	0.00202948	0.728263
1711	PARP1	0.106556	0.00800076	0.0176261	0.00756623	0.00209813	0.0294042	0.0152981	0.00011541	0.000442351	0.0111169	0.00247529	1.2806e-05	0.00371197	0.000606465	0.0339948	0.0137879	0.0235154	0.723671
1712	CDKN2AIPNLP1	0.0220161	0.00128955	0.000323313	0.0130239	0.000921012	0.00173046	0.0435937	0.0175869	0.00825381	0.0186955	0.0323943	0.00539035	0.016992	0.0152091	3.22258e-05	0.000593578	1.95233e-05	0.801935
1713	STUM	9.03692e-06	0.00619091	0.017435	0.0254164	0.00123536	0.149177	0.00683406	0.00910096	0.00642333	0.00102974	0.00111222	0.0020472	0.0184879	0.00845117	0.0298211	2.60679e-05	0.00304031	0.714162
1714	ITPKB	0.405659	0.0149984	0.00549842	0.014332	0.0342258	0.0492478	0.0440648	0.00427606	1.19067e-05	0.0026983	0.000597292	0.00128986	0.00250721	0.00285772	9.70132e-05	0.00157758	1.85142e-06	0.416059
1715	ITPKB-IT1	0.220774	3.68851e-06	0.00136263	0.0762716	0.0143164	0.0356707	0.011837	0.0233296	0.029054	0.0193977	0.00113303	0.00139405	0.000337188	0.0272376	0.00167253	0.0156746	0.0286917	0.491842
1716	PSEN2	0.0961381	0.0221371	0.0257123	0.103264	0.00565995	0.000301525	0.0696183	0.0170078	0.0047275	0.0179105	0.00558416	8.1079e-06	0.00105145	0.00459689	3.44133e-05	0.00782887	0.000855232	0.617564
1717	ADCK3	0.00705042	0.0568992	0.000414438	0.0138463	0.0434025	0.0234938	0.0125371	0.0115307	0.00400488	0.0151355	0.00128278	2.31663e-06	0.00180494	0.03328	0.00142598	0.0292119	0.00549049	0.739187
1718	CDC42BPA	0.00393938	0.0403094	0.0364545	0.155034	0.0219056	0.00409762	0.0138208	0.0768633	0.00883459	0.000891586	0.00561521	1.35198e-05	0.000206054	0.00491839	0.000348427	0.00303241	0.0250012	0.598714
1719	ZNF678	0.29985	0.00643968	0.026026	0.0059417	0.0156587	0.000875338	0.0674956	0.0243523	0.040442	0.0153262	1.00815e-05	0.0091765	0.022845	0.0105297	1.82984e-05	0.0215111	0.00064993	0.432851
1720	SNAP47	0.243596	0.0281295	0.0930518	0.0647314	0.00139951	0.00410279	0.015257	0.00765047	0.00107761	0.00609895	0.00310486	0.0059327	0.00487916	0.00713894	3.49455e-05	0.030357	0.00243304	0.481024
1721	JMJD4	0.00473306	0.0343859	0.0042266	0.0318629	0.0102896	0.000220295	0.00162103	0.00629467	0.031844	0.00312675	0.00185133	0.00339079	0.00597034	8.7063e-05	0.0283003	0.0178264	0.00260997	0.811359
1722	WNT9A	0.00362874	0.00055013	0.0601715	0.000225491	0.00332358	0.00282931	0.0190866	0.0167575	0.000311117	6.11486e-05	0.0229437	0.0113292	0.0127785	0.129488	0.00511702	2.29697e-05	5.49976e-05	0.71132
1723	ARF1	0.0185153	0.00444907	0.117412	0.0632849	0.0719988	0.000122821	0.042026	3.68382e-05	0.00426803	0.00641197	0.00200294	0.00326329	0.00479132	0.000849471	0.0107878	0.025764	1.07725e-09	0.624016
1724	C1orf35	0.00481016	0.00267649	0.00140595	0.00014932	0.0295344	0.0465879	0.00428127	0.0476412	0.0149441	0.00610861	0.00804191	0.000696212	0.00383174	7.32813e-07	0.0289028	0.000204318	0.0160232	0.78416
1725	MRPL55	0.0607418	0.0328169	0.0337764	0.0755382	0.0127558	2.34063e-05	0.0183027	0.00825437	0.00834928	0.00606594	0.00156953	0.0168291	2.70659e-05	0.00905635	0.000935636	0.00521126	0.0876899	0.622056
1726	GUK1	0.0168587	0.0248033	0.0257175	0.0699222	0.00372687	0.0725175	0.000120959	0.000708853	0.000373675	0.00983221	0.000905582	0.00569418	0.00290876	4.6396e-05	0.00909759	0.00143015	0.00604459	0.749291
1727	GJC2	0.348749	0.0493057	0.0118155	0.000107275	0.0361611	0.00778474	0.0192616	0.00123202	0.00490065	0.0624759	0.0497618	0.0105561	0.0033442	0.00438904	0.0016326	0.000675779	0.0153617	0.372485
1728	IBA57-AS1	0.0108948	0.00012655	0.00376182	0.00122992	0.00195036	0.00560647	0.000729057	0.0252098	0.00261778	0.0100658	0.0119789	0.00663574	0.0014021	0.000981188	0.00956888	0.01409	0.0290798	0.864071
1729	IBA57	0.000447384	0.00375739	0.0172128	0.00797835	0.0535501	0.0122381	0.00407895	0.00941899	0.000207555	7.95076e-05	0.00666851	0.0401061	0.00596793	0.0254569	0.0541886	0.00572823	0.00978014	0.743134
1730	C1orf145	0.0103028	0.0111982	0.0112944	0.0335253	0.0191943	0.00963752	0.0774781	0.000720566	0.00184874	0.00184582	0.00725094	0.0072307	0.0152411	0.00220017	0.00563012	5.63694e-05	0.0033761	0.781969
1731	OBSCN	0.0667598	0.0239446	0.0504401	0.0315583	0.00328613	0.0277791	0.0526261	1.34726e-05	0.00643582	0.00594948	0.0247605	0.00409339	0.0139519	0.00271984	0.00347967	0.000326803	0.00439735	0.677478
1732	TRIM11	0.0681884	0.0153272	0.00303507	0.00221987	0.0177462	0.015193	0.0246422	0.00516767	0.0137538	0.00378051	0.000509671	0.00872909	0.00131078	0.00133074	0.0417331	0.00220778	0.000326369	0.774799
1733	TRIM17	0.0584973	0.00513259	0.0310206	0.0501255	0.000108188	0.0151989	0.0356392	7.50858e-05	0.0590534	0.0222146	5.53191e-05	0.016506	0.00522344	0.0107833	0.0266602	0.0109367	0.00116918	0.6516
1734	HIST3H2A	0.0436064	0.0143448	0.0220766	0.0370924	0.00525703	0.0339443	0.00088779	0.0251664	0.0737479	0.00706237	0.0113851	0.0035639	0.0521581	0.000431039	0.00777236	0.000428139	0.00316042	0.657915
1735	HIST3H2BB	0.0570835	0.0252906	0.00763262	0.158105	0.00239178	0.0372951	0.00077711	0.0108068	0.00275023	0.0210312	0.000780108	0.00700833	0.00517753	0.00652169	0.00841599	0.00664003	5.76929e-05	0.642234
1736	MIR4666A	0.000870729	0.030769	0.0550369	0.0263347	0.00980799	0.00593891	7.004e-06	0.000171277	0.00259186	0.00810032	0.000135202	0.000323867	0.00420532	0.0133821	0.0189374	0.0406017	0.0161701	0.766616
1737	RNF187	0.0764312	0.0168441	0.0722573	0.065276	0.0435041	0.000193472	0.00780364	0.0140682	0.00121057	0.0116665	0.0104443	0.00565695	0.0309815	0.0116519	0.00498264	0.0303225	0.000139125	0.596566
1738	RNA5S9	0.00879797	0.00787576	0.00160563	0.0316402	0.00952119	0.00399569	0.0017105	0.0143905	0.0440004	0.0118149	0.0154418	0.0213162	0.00364645	0.0015975	0.00482802	0.0172477	0.000181407	0.800388
1739	DUSP5P1	0.00282639	0.00273617	0.102133	0.0385403	0.032857	0.00189231	0.000382829	0.0134374	0.000360627	0.00148158	0.000512891	0.0557704	0.00128667	0.000334601	0.00703954	0.013528	0.000847097	0.724033
1740	FTH1P2	0.137256	0.000147119	0.00702278	0.0748367	0.0116189	0.0199327	0.00514528	0.0452559	0.0235844	0.0192391	0.00083279	0.00457254	0.0377992	0.00141851	0.00169886	0.0115882	0.00634886	0.591702
1741	RHOU	0.524022	0.0375371	0.00143738	0.00657378	0.0147816	0.00838366	0.036041	0.027188	0.0412509	0.0397245	0.0116373	0.00486509	0.000345111	0.00982903	0.00209801	0.000539463	0.00254737	0.231199
1742	RAB4A	0.0726349	0.000950466	0.00681468	0.0320766	0.0259209	0.000334932	0.000773946	0.0165887	0.000169355	0.005459	0.000155076	0.012411	1.74716e-06	0.00232823	1.95057e-05	0.00172132	0.00123591	0.820404
1743	CCSAP	0.10341	0.029599	0.00176507	0.00988176	0.015201	0.0762643	0.00149512	0.00578289	0.0134045	0.00630044	0.00156433	6.98526e-09	0.000425666	0.000959747	0.0151376	0.0165431	0.0163325	0.685933
1744	ACTA1	0.00950151	0.000407717	0.00456377	0.0131675	0.0678583	0.15273	0.00849911	0.0027325	0.000692356	0.0128368	0.0102335	0.00229837	0.000433332	0.000135653	0.0120601	0.00506193	0.00390401	0.692884
1745	NUP133	0.0936588	0.060986	0.0112168	0.0111067	0.0133026	0.00201179	0.000580371	9.99142e-05	0.0506257	0.0593087	7.71573e-05	0.0230288	0.0213924	0.0109476	0.0136917	2.15221e-05	0.000121071	0.627822
1746	ABCB10	0.000755377	0.0538362	0.0142391	0.00286748	0.00390868	0.00340259	0.00151732	0.00313895	0.025938	0.0244401	0.00865458	0.00785005	0.066699	8.39014e-06	0.00272337	0.0078485	4.00758e-05	0.772132
1747	RNU4-21P	0.0169716	0.00135804	0.00286747	0.00547362	0.00229889	0.000123479	0.000102962	0.0159532	0.00621215	0.000245627	8.47769e-05	6.72695e-06	0.019651	0.0103575	9.76416e-05	0.0576903	0.000930557	0.859574
1748	TAF5L	0.116076	0.015241	5.86324e-05	0.0106922	0.00811916	0.0455816	5.16045e-06	3.37843e-05	0.030217	0.0141399	0.00277176	0.000765834	0.0021523	0.00709567	2.71732e-05	0.00653368	0.00123726	0.739252
1749	URB2	0.00253826	0.0785584	0.0268011	0.000240901	0.0476844	0.000708276	0.0160699	0.0320558	0.0234974	0.00213888	0.00552837	0.0181438	0.0299809	0.000345088	2.05877e-05	0.0197233	0.00457089	0.691394
1750	GALNT2	0.0003561	0.0399019	0.0390074	0.0518945	0.0144468	0.0195161	0.0332294	0.000301214	0.00337928	0.023198	0.0212874	5.62717e-05	1.30907e-05	7.73454e-07	0.0230637	4.64578e-05	0.00260629	0.727695
1751	PGBD5	0.0788836	0.01341	0.07043	0.00364104	0.000288386	0.00393353	0.0197799	0.00187716	0.00601231	0.0319283	0.0165393	0.0213606	0.0124408	0.0379383	0.000128666	0.021516	0.00046482	0.659427
1752	COG2	0.00197859	0.0264615	0.0129387	0.0061622	0.0272461	0.0213948	0.0075464	0.015559	0.00598767	0.00107856	0.00163971	0.000787265	0.0159722	0.000116004	0.0251662	0.000273073	0.0169285	0.812764
1753	AGT	0.366302	0.166728	0.00615306	0.00646944	0.0248987	0.000765923	0.00068587	0.0013443	0.020291	0.00116403	0.00328988	5.04777e-05	0.000980463	0.00588833	9.85639e-05	0.00107268	0.000314804	0.393503
1754	CAPN9	0.266212	0.00507836	0.00843712	0.00403706	0.0615831	0.00049427	0.0132825	0.00541995	0.0136574	0.00806273	0.0193647	0.00286896	0.00647617	0.0220451	0.00131009	0.00911265	0.000212619	0.552345
1755	C1orf198	0.65582	0.00265624	0.0132382	0.000878762	0.0261883	0.00123796	0.0179141	0.0162647	0.0211197	0.0368887	0.00606917	0.00558406	0.00085128	0.0114658	0.00271872	0.000688149	0.00211422	0.178302
1756	TTC13	0.0319766	0.0869788	0.00836441	0.000539178	0.000843841	0.00697182	0.000123676	0.0283815	0.00765123	0.0424344	0.00487328	0.00127229	0.000392901	0.00332082	0.00622274	0.00795736	0.00401084	0.757684
1757	ARV1	0.00686678	0.0214616	0.0262034	0.000624169	0.00193127	0.00203299	0.00165403	0.00793936	0.0132514	0.0072727	0.0267242	0.0440662	0.035178	0.00464327	0.00418907	0.00210687	0.00056651	0.793288
1758	FAM89A	0.00626941	0.0306391	0.00043254	0.0681401	0.00339669	0.0134981	1.3444e-05	0.023767	3.15085e-06	1.50138e-05	0.00247561	0.00685144	0.00954959	0.00950042	0.00623252	4.20385e-05	0.0437664	0.775408
1759	TRIM67	0.0263267	0.00782392	0.0181234	0.00122253	0.00515912	0.000667389	0.00682868	1.39925e-06	0.000715673	0.000958159	0.0407588	0.0146263	0.00265279	0.000696432	0.0135312	0.0105659	0.00599705	0.843345
1760	C1orf131	0.0173048	7.50792e-05	0.0177061	0.000485294	0.0264403	0.00230028	2.45342e-05	7.64986e-06	0.00823833	0.0174031	0.0154268	0.018189	0.0029941	0.0136755	0.0281363	0.00586702	0.00160851	0.824117
1761	GNPAT	0.00406547	0.07608	0.0458915	0.000296052	0.0314815	0.00855667	0.000365959	0.00024179	0.00481357	0.00981091	0.00122209	0.103851	0.0466193	0.0404201	0.0211293	0.000712227	0.00427244	0.60017
1762	EXOC8	0.0485317	0.00192486	0.00995359	0.0463832	0.000607842	0.0386411	0.00175567	1.80625e-06	0.00825569	0.0066728	0.00979301	0.00464582	0.00275139	0.000735731	0.00140816	0.00563438	0.00228066	0.810023
1763	SPRTN	0.136389	0.0632497	0.0534476	0.0259829	0.00661656	0.00712176	0.0204688	0.00283775	0.106424	0.0141663	0.00403594	0.00559379	0.0215229	0.000881931	1.8566e-05	0.00962617	8.71168e-05	0.521529
1764	EGLN1	0.0370658	0.03886	0.0444661	0.0122855	0.00402297	0.00379908	0.000100364	0.00164958	0.000425486	0.0203431	0.0230386	0.0235814	0.00484409	0.0132259	9.47883e-05	0.0210284	0.00761217	0.743557
1765	TSNAX	0.012712	0.0309877	0.00332934	0.00846058	0.00976964	0.00176654	0.00169102	0.000440271	0.015503	3.1186e-05	0.0147913	0.0159346	0.00334808	0.00328788	0.000106867	0.00721478	0.000958094	0.869667
1766	DISC1	0.391205	0.000644603	0.0397825	0.0137615	0.00315617	0.000119522	0.00232774	0.0199471	0.0174819	0.0503655	0.00318741	0.0231346	0.0143132	0.0111939	0.00164424	0.00102273	0.00101587	0.405697
1767	DISC1-IT1	0.0727809	0.015141	3.08397e-05	0.00819715	0.0180875	0.00127043	0.0168204	0.00549967	0.0628413	0.0319231	0.00631943	0.00183416	0.00408806	0.063277	0.00181837	0.0256855	0.00842008	0.655965
1768	SIPA1L2	0.24433	0.0374997	0.0664417	0.000161981	0.00156597	0.0136237	0.0180296	0.00268406	0.035472	0.0546442	0.011193	8.02394e-05	0.0301316	0.00147989	0.00104268	0.00646325	0.0211959	0.45396
1769	MAP10	0.00862866	0.0735923	0.012559	0.0031751	0.00452465	0.00960781	0.0114741	0.00469874	0.0167107	0.000556455	0.0120192	0.0121989	0.00246731	0.035527	0.00245778	0.00487468	0.00675846	0.778169
1770	NTPCR	0.000496536	0.0235668	0.0405329	2.32662e-05	0.000386947	0.000342516	0.0206531	0.00964245	0.000793765	0.00820229	0.0250987	0.00216308	0.00119666	0.00538959	0.0209575	0.0091183	0.0151416	0.816294
1771	PCNX2	0.166841	0.000882266	0.0516816	7.64266e-07	0.00488932	1.49571e-05	0.0445381	0.00624554	0.000787074	0.0381915	0.0345838	0.0193363	0.015741	0.0136136	0.00741505	0.0254681	0.0102283	0.559542
1772	RPS7P3	0.042535	0.0136273	0.00148963	0.0169756	0.00599598	0.0407955	0.00267711	0.0250469	4.77577e-05	0.00231749	0.0303487	0.0108129	0.00545949	0.000158941	2.05232e-05	0.013607	0.00350075	0.784583
1773	KCNK1	0.221712	1.78609e-05	0.0153865	0.00074731	0.00132241	0.027566	0.0694199	0.000696957	0.0088107	0.0103666	0.000214282	0.0176315	0.000150901	0.0109709	0.00953315	2.37722e-05	0.00253439	0.602895
1774	MIR4427	0.00407704	0.000252026	0.0281699	0.0238969	0.00124928	0.0279211	0.0191224	0.00698508	0.0029091	0.00237084	3.53539e-06	0.0209135	0.00452276	0.039907	0.127906	0.0184086	0.0462851	0.6251
1775	SLC35F3	0.380559	0.00219574	0.0246142	0.00588193	0.000758539	0.00361408	0.0215972	0.0118822	0.0190823	0.0223668	0.0456641	0.00389416	0.00339095	0.00765608	0.0160477	0.0160802	0.0214592	0.393256
1776	COA6	0.282605	0.00595689	0.0154542	2.96295e-06	0.0156239	0.000395969	3.39892e-05	4.77325e-06	0.00696262	0.00936331	0.0122477	0.00231735	0.00405438	0.0139612	0.00653032	0.00676661	0.00387714	0.613842
1777	TARBP1	0.016537	0.0629324	0.0136003	0.0266593	0.0340537	0.0113312	0.000518349	0.00609908	0.0355566	0.00289069	0.048983	3.68654e-05	0.00417698	0.0110847	0.0122164	0.000288827	0.00997493	0.70306
1778	LINC01354	0.0955389	0.269479	0.0197036	0.0154253	0.0006312	0.0517006	0.00357732	0.015738	0.00448317	0.000311508	0.0144676	0.00131308	0.00652695	0.0117129	0.0292804	1.19875e-05	0.0030238	0.457074
1779	IRF2BP2	0.150918	0.0520349	0.000996417	0.0358214	0.00636651	0.00331515	0.00523692	0.00107951	0.000409225	0.00437185	0.0292068	8.80628e-06	0.00264804	0.00238926	0.000719123	0.00443308	0.00855593	0.69149
1780	LINC00184	0.0082839	0.0187474	3.63633e-07	0.00875305	0.0138747	0.0283157	0.00321752	0.017425	0.00566314	0.00388117	0.084962	0.0169483	0.00160138	0.00652728	0.00194447	0.0284015	0.00487871	0.746574
1781	TOMM20	0.035821	0.0219528	0.000133514	0.00026587	0.000699357	0.0579651	0.0192731	0.00952811	0.0110066	0.000810177	0.0467372	0.000719087	0.0250551	0.0115571	0.0210604	0.000233869	0.00185917	0.735322
1782	SNORA14B	0.085845	0.00792549	0.0308643	0.00126682	0.00477379	0.0342232	0.0529853	0.00146555	0.00400693	0.000646914	0.00236171	0.000505466	0.00191208	0.00356664	0.0237	0.000363614	0.0107425	0.732845
1783	RBM34	0.0139296	0.0155492	0.0196492	0.013501	7.8413e-05	0.0188102	0.111377	0.0268603	0.0347597	0.00279066	0.00258862	0.00788708	0.00141761	0.000281509	0.0742668	0.000230688	0.00104783	0.654974
1784	ARID4B	0.0451189	0.00632481	0.0299424	0.0385876	0.00980744	0.00153972	0.0253768	0.0222199	5.38135e-05	0.0104397	0.00315615	0.0174375	0.0100164	0.000683389	0.00201152	0.00724902	0.000108179	0.769927
1785	MIR4753	0.00197891	0.000473679	0.0549857	0.00123539	0.000280682	0.00100914	0.00164316	0.0071139	0.0305385	0.0116529	0.0307771	0.0153454	0.0134454	0.0492912	0.00851365	0.01216	0.00782218	0.751733
1786	GGPS1	0.00210303	0.00129592	0.0122388	0.0321045	0.00776981	0.0085002	0.00283998	0.00411709	0.00411105	5.03566e-06	6.29202e-05	0.00309378	0.0264017	0.0530255	0.000816277	0.00201773	0.000344989	0.839152
1787	TBCE	0.252269	0.0541607	0.0157953	0.0216666	0.0128845	0.00744063	0.0105617	0.0211899	0.0105744	0.00517846	0.00214892	0.00406378	0.001317	0.0268695	0.000227791	0.00314527	0.00493185	0.545574
1788	B3GALNT2	0.0274642	0.0321861	0.00105181	0.0587976	0.0755518	0.000264804	0.0474729	0.000411523	0.00222462	0.0542389	0.00101143	0.000195849	0.00156223	0.0068822	0.00157703	0.0152696	0.023848	0.649989
1789	GNG4	0.0330126	0.0112586	0.0153161	0.000225443	0.00193074	0.0343388	0.0570989	0.000732057	0.000527233	0.000151141	0.00228068	6.11726e-05	0.0182604	0.0076655	0.0373711	0.013445	0.0236251	0.742699
1790	LYST	0.0659343	0.00509875	9.60667e-05	0.000537058	0.0578721	0.0585483	0.00480852	0.00508769	0.000638484	0.0168531	0.0496018	0.00538473	0.00217201	0.00305507	0.0585295	0.000667056	0.0155267	0.649589
1791	MIR1537	0.00257683	2.03122e-05	0.00228918	0.000327675	0.0174969	0.00466018	7.93658e-06	0.00396338	0.00199561	0.000682175	0.00303043	0.0164	0.00845366	0.000376163	0.000503143	0.0305974	0.000393537	0.906225
1792	NID1	0.0466411	0.00189337	0.0481399	0.117603	0.000286751	0.000521989	0.0236575	0.00210141	0.000169742	0.00203585	0.0121979	0.00106447	0.00194559	0.0472847	0.00559575	0.0205061	0.0071141	0.661241
1793	GPR137B	0.250827	0.21515	0.0212719	0.0521604	0.002021	0.000145849	0.0100634	0.00957609	3.57427e-06	2.52313e-07	0.000194921	0.00176123	0.00849917	3.51945e-05	0.00182316	0.000564106	0.00328346	0.42262
1794	ERO1B	0.0100092	0.0134248	0.00871221	0.0029744	0.00594208	0.000314894	0.0534929	0.0267905	0.000368833	0.0135646	0.0130275	0.00046815	0.103118	0.00153047	0.0076602	0.00327796	6.20294e-06	0.735317
1795	LGALS8	0.153953	0.0437441	0.0149737	0.00134553	0.00386829	0.00526784	0.00365126	0.00212724	0.00480141	0.000329767	0.000650697	0.0037651	0.00573337	0.000107928	0.00299174	1.29097e-06	0.00880499	0.743883
1796	HEATR1	0.0540039	0.0248588	0.0750884	0.00877462	0.0150766	0.0213221	0.00808458	0.0177364	0.00584802	0.00623575	0.00961786	0.000127678	0.00920544	0.00188174	0.0678967	0.00350119	0.00170692	0.669033
1797	ACTN2	0.00760981	0.0703797	0.00155303	0.0292751	0.045478	0.0801577	0.00203389	0.0824337	0.0012332	0.0304066	0.000326645	0.00123331	6.02511e-05	0.00382882	0.00367724	0.00939245	0.00412225	0.626798
1798	MTR	0.0832564	0.0307784	0.00201856	0.00929883	0.00648233	0.00855068	4.54297e-05	0.00292738	0.0479641	0.00873041	0.00979216	1.71072e-06	0.0044501	4.04165e-05	0.00533532	4.98865e-05	0.0104281	0.76985
1799	RPSAP21	0.080203	0.0081958	0.00067502	0.000760781	0.000269908	0.015866	0.0120782	0.00489921	0.00400885	0.00358133	0.0457946	0.0161186	0.01047	6.99329e-05	0.00252388	0.00188525	4.53765e-05	0.792554
1800	RPL35P1	0.0486924	0.0271732	0.00357788	0.0158228	0.00102367	0.00975524	0.0203337	0.00674702	0.0485433	0.0161741	0.00118995	0.0162749	0.0516368	0.00169268	0.0252172	0.000395067	0.000856212	0.704894
1801	RYR2	0.331419	0.0278876	0.044683	0.0150007	0.00878953	0.000662877	2.44168e-05	0.00181629	0.000496486	0.0383704	0.0144976	0.00735447	0.00453563	0.0145201	0.00910884	0.0040941	0.0276387	0.4491
1802	RN7SKP195	0.0983671	0.00410237	0.00890686	0.0087571	0.0572534	0.00458143	0.0424755	0.00110303	0.0121855	0.0607643	8.87959e-10	0.0427351	0.00179735	0.00147715	0.028353	0.000658563	0.0663317	0.560151
1803	MIR4428	0.00256089	0.00948981	0.00191859	0.00242463	0.000436514	0.00025126	0.0148169	0.0323677	0.00390664	0.0069452	0.00227912	0.0104411	0.0101363	4.07583e-05	0.00694085	0.00233778	0.00211158	0.890594
1804	CHRM3	0.31022	0.0227195	0.0509825	0.000307432	0.0229441	7.13818e-05	0.0184325	0.00272591	0.00383198	0.0318303	0.0433332	0.00895223	0.0333484	0.00260577	2.01415e-06	0.000603731	0.0516488	0.39544
1805	FMN2	0.0574974	0.0566316	0.0208611	0.051199	0.0017919	0.0962553	5.77733e-06	6.07136e-06	0.00244753	0.0349217	0.0100317	0.011228	0.0275356	0.00749814	2.50155e-05	0.0110122	0.00363106	0.607421
1806	ADH5P3	2.48643e-05	0.0205447	0.0003492	0.00308842	0.00417294	0.0699418	0.0013848	0.0328247	0.0302005	0.0171478	0.0108183	0.00227223	0.0208282	0.00147256	0.0111031	0.0370853	0.0483388	0.688402
1807	GREM2	0.258179	0.0060408	0.00952688	0.0403333	0.0141728	0.0358669	0.00252926	0.002759	0.00445434	0.0100442	0.00472484	0.0217019	0.00209927	0.0325549	0.0432674	0.0330704	0.000115568	0.478559
1808	THAP12P8	0.189536	0.00594176	0.00410061	0.0428649	0.052009	0.000362281	0.000270146	0.014397	0.033367	0.0150142	0.00250613	0.0105518	0.00189014	0.006626	0.0221597	0.00831136	0.00720587	0.582886
1809	RGS7	0.323807	4.80612e-07	0.0166369	0.00021646	0.0184306	0.00114515	0.0152799	0.0169608	0.000938348	0.0213621	0.0370628	0.000190033	0.000436694	0.00797935	0.000215802	0.000522003	0.0252185	0.513597
1810	RFKP1	0.00238974	0.0214847	0.00623073	0.00267901	0.0118228	0.0116027	0.012674	0.00773368	0.000954973	0.00217328	0.00450757	6.59351e-07	1.0558e-05	0.0148686	0.00227077	4.66286e-06	0.027369	0.871223
1811	FH	0.092406	0.0933313	0.00164793	0.00093516	0.0297101	0.00736758	0.0125022	0.00827534	0.00906098	0.011299	0.0154176	0.0165129	0.0140495	6.1502e-05	0.0396854	0.00165331	0.0194107	0.626673
1812	KMO	0.0476885	1.21594e-07	0.00711116	0.00587059	0.0417255	0.0354274	0.0341668	0.0228477	0.00930121	0.00729097	0.0687198	0.00397005	0.000187316	0.00309887	0.00640237	0.00491083	0.00225018	0.699031
1813	OPN3	0.225679	0.0139644	0.00733443	0.000230941	0.0133554	1.54962e-05	0.00231129	0.00401594	0.00366211	0.0316337	0.0705491	0.000558927	0.000569024	0.0116573	0.012985	0.0274262	0.0124379	0.561614
1814	CHML	0.101443	0.0189911	0.0121541	0.00508171	0.0352502	0.000846771	0.000240405	0.000823955	0.00483015	0.0154826	0.0503131	3.27196e-05	0.00227228	7.20035e-05	0.00116481	0.0124243	0.0223435	0.716233
1815	EXO1	0.117941	2.27422e-05	0.00145318	5.66322e-05	0.0147773	5.85415e-05	0.0178841	0.000499984	0.00843157	0.00262362	0.0619599	0.0034668	0.00534115	0.00353633	0.0026811	0.00426974	0.00628242	0.748714
1816	MAP1LC3C	0.074389	0.00192672	0.00783981	0.0118515	0.00724097	0.0203499	0.040311	0.0139333	0.0200788	0.00155515	0.0196426	0.0039641	0.036799	0.0436359	0.0054295	0.00250645	0.00309382	0.685452
1817	PLD5	0.000517591	0.000967658	0.00814909	0.076218	0.0461408	2.95131e-06	0.0102426	0.00840676	0.00171484	0.00388424	0.00684955	0.0141549	0.00191682	0.00755737	0.00363085	0.000439856	2.51363e-05	0.809181
1818	RN7SKP12	0.00403037	8.58731e-06	0.0161307	0.0232867	0.00386587	0.002247	0.028545	0.00124682	0.00446051	0.000105136	0.0354085	0.000412055	0.0101224	0.00582702	0.00101149	0.00378037	0.00867495	0.850837
1819	LINC01347	0.0578498	0.0619441	0.00880096	0.000444945	0.00282779	0.0302308	0.00422138	0.0193982	7.87945e-05	0.00368333	0.026578	0.000559896	0.025281	0.00128373	0.00010031	0.00454217	0.00113131	0.751044
1820	CEP170	0.0899919	0.0494323	0.0150414	0.00793065	0.00200246	0.0196557	0.0234984	0.00233572	0.0135748	0.0236178	0.0458169	0.000470734	0.00671971	0.00423194	0.0110864	0.000637446	0.00456442	0.679391
1821	SDCCAG8	0.003091	2.07444e-07	0.00596894	0.0132842	0.00427934	0.00112471	0.0338201	0.0554337	0.0241448	0.000842835	0.000490269	0.0202896	0.0139748	3.0324e-05	0.00142888	0.000755946	0.00451933	0.816521
1822	MIR4677	0.0339757	4.95384e-05	0.00329734	0.0674284	0.0176884	0.000395371	0.00172141	0.0183995	0.020532	0.0170622	0.0168945	0.00532945	0.0134942	0.00863351	0.00151579	3.12496e-05	0.0484549	0.725097
1823	AKT3	0.326899	0.000433147	0.00573271	0.0056239	0.0251544	0.00131822	1.47118e-05	0.000103884	0.0395728	0.0153112	0.0419796	5.71752e-05	0.00266031	0.00215806	0.00105206	0.000270051	0.00277327	0.528886
1824	FABP7P1	0.0158143	0.01523	0.00733205	0.00157473	0.0597402	0.00202587	0.0122191	0.0226024	0.00409575	0.00127346	0.0147303	0.00531055	0.00366556	0.00352416	0.00171016	8.07436e-05	0.0414097	0.787661
1825	AKT3-IT1	0.0141214	4.12486e-06	0.0334129	0.0107561	0.0696065	0.0090941	0.00214253	0.00638273	0.0334888	0.00976349	9.76871e-05	0.00199766	0.00177191	0.028706	0.00908354	0.0247462	0.0012665	0.743558
1826	ZBTB18	0.186912	0.0410629	0.000575847	0.00128521	0.012908	0.0958686	0.0399837	0.00765891	0.00258907	0.00852754	0.0166928	0.000210782	0.00840269	2.9365e-06	0.0161948	0.000841431	0.00672601	0.553557
1827	TGIF2P1	0.00694078	0.000464741	0.0326407	0.00148762	0.0287284	0.00201963	1.87005e-05	0.0046467	0.0341193	0.000482443	0.000177838	0.00781029	0.00680359	0.00379787	0.00021937	0.0209224	0.00468494	0.844035
1828	ADSS	0.0373474	0.0954263	0.0228083	0.000965657	0.00139096	0.00611107	0.0125507	0.0294912	0.0297822	0.0242129	0.00629658	0.026633	0.00112589	0.023868	0.00951593	0.0013103	0.000493218	0.67067
1829	C1orf101	0.0175024	0.0632099	0.00015931	0.00593334	1.45967e-05	0.0158395	0.0309206	0.0121387	0.00461429	0.000857148	0.00196964	0.0147159	0.021512	0.00125257	0.0739083	0.0249868	0.00309543	0.70737
1830	DESI2	0.00192742	0.039617	0.0269094	0.000773701	0.0253477	0.0045786	0.00896832	8.27972e-06	0.00475199	0.00783276	0.0283014	6.27067e-05	0.0116605	0.00142804	0.000137527	0.0300393	0.0098126	0.797843
1831	COX20	0.0608607	0.0880367	0.0144094	0.0236478	0.000627496	0.00921011	0.00659982	0.00105019	0.0141502	0.00453784	0.000369521	0.00013509	0.0369145	0.0015107	0.00135872	0.00471516	0.00375881	0.728107
1832	HNRNPU	0.0713351	0.0552452	0.0346118	0.00462526	7.79142e-05	0.0115203	0.011217	0.00709455	0.0146371	0.00122534	0.00689233	0.000201727	0.0106227	0.00698648	0.00204098	0.0355318	0.0116478	0.714487
1833	EFCAB2	0.00628379	0.00721731	0.000597465	0.00533376	7.91676e-05	0.0140544	0.000758841	0.00298718	0.00737734	0.0102996	0.0193168	2.70435e-05	0.00457362	0.00408146	8.20548e-06	0.00719539	0.0039567	0.905852
1834	KIF26B	0.00996645	0.00864547	0.0544707	0.000474429	0.000972221	0.00169244	0.0229905	0.0127251	0.000399732	3.55184e-08	0.0270274	0.00672963	0.0322068	0.000127112	0.000449445	0.00124783	0.000333335	0.819541
1835	SMYD3	0.348281	0.000461128	0.0485126	0.0146233	0.0144096	0.035178	0.0599223	0.0131435	0.00802381	0.0233863	0.00385991	0.000477428	0.000580988	0.00282861	0.0130358	0.020766	0.000163575	0.392346
1836	RNU6-1283P	0.00510131	0.00973727	0.0128487	0.0146574	0.00365782	0.00414008	0.00394358	7.25184e-07	0.0011651	0.000136915	0.00333537	0.00402046	0.0122267	0.00199249	0.0190122	0.0170688	1.26464e-06	0.886954
1837	SMYD3-IT1	0.0040889	0.000461515	0.0145961	0.00535119	0.00213647	0.00121255	0.0101828	0.0349543	0.000852055	0.00161068	0.00945759	0.000574416	0.000299635	0.00587038	0.0135549	0.00931373	0.0146385	0.870844
1838	TFB2M	0.136779	0.00663516	0.00214083	0.00125191	0.0677135	0.00102867	0.0149763	0.0501205	3.92285e-05	0.00991382	0.00473768	0.00337688	0.0109093	0.00167868	0.000854622	0.00877157	0.00876424	0.670308
1839	CNST	0.365571	0.00124377	0.0200124	0.00683116	0.0106495	0.00605304	0.013759	0.0234555	0.0101255	0.0355952	0.0209031	8.21669e-05	0.00131488	0.00639887	0.000583996	0.00284294	0.00335006	0.471228
1840	SCCPDH	0.00997547	0.0606352	0.0078244	0.0104551	0.00214103	0.00201683	0.00569339	0.00166612	0.00612072	0.0223388	0.00869371	0.0514474	0.00509406	0.100307	0.00257594	0.00630947	0.0281423	0.668563
1841	LINC01341	0.025646	0.00272029	5.9081e-05	0.0077594	0.00766167	0.0216033	0.001035	0.0135973	0.000163362	0.000278599	0.000865086	0.130388	0.00329021	0.000698301	0.00500366	0.00650099	0.000467514	0.772263
1842	AHCTF1	0.0402333	0.0502758	0.00309845	0.0295612	0.0247087	0.0434339	0.000493301	0.00455581	0.0105827	0.0354904	0.0110269	0.00695702	0.00314177	0.00441524	0.000557395	0.000122783	0.00541743	0.725928
1843	ZNF695	0.015625	0.0184357	3.04266e-08	0.0328033	0.00115717	0.00381168	0.00936257	0.00749861	0.0398415	4.68603e-07	0.0421636	0.00013165	0.00218881	0.000795519	0.0731095	0.0112795	0.00495013	0.736845
1844	ZNF670	0.0319552	9.66691e-06	0.0348358	0.000240142	0.019679	0.00734839	0.00649796	0.0193066	0.00259877	0.000894296	0.00393523	0.0125247	0.0021099	0.018108	0.000106579	0.000627968	0.0496706	0.789551
1845	ZNF669	0.0105839	0.0239728	0.000828773	0.0106658	0.0117786	0.00452834	0.0131045	0.00803457	0.020128	0.0248133	0.0244007	0.0120714	0.0153226	0.000561274	0.0228839	0.00366012	0.015534	0.777127
1846	ZNF124	0.118185	0.0278088	0.00228329	0.000304913	0.0863343	0.00250467	0.00556449	0.0739364	0.00529472	0.0259011	0.015136	0.0017545	0.0403526	0.0039032	0.0495869	0.0258604	0.000306755	0.514982
1847	RNA5SP82	0.00181997	0.0101877	0.00849051	0.00280176	0.0068132	0.0179483	0.006952	0.00186037	0.00533443	0.010041	0.000107036	0.00376957	0.000521735	0.0117466	6.02089e-06	0.00642322	0.0101213	0.895055
1848	ZNF496	0.0268287	0.00336584	0.0301985	0.00889398	0.0335026	0.0256591	0.00214514	0.00350935	0.0112876	0.000775551	0.0167722	0.068391	0.0020964	0.031456	1.12312e-05	0.0123225	0.00151695	0.721267
1849	NLRP3	0.0716379	0.000296483	0.00529344	0.0634975	7.484e-05	0.000333419	0.0089924	0.014375	0.00780153	0.00010111	0.00683602	0.0132241	0.0146084	0.00717236	0.0246811	1.3212e-06	0.0206549	0.740418
1850	TRIM58	0.0709176	0.0135042	0.0123415	0.0470482	0.000569454	0.010492	0.00852946	0.0065961	0.00381954	0.013925	0.00178785	0.000227557	0.0128682	6.79831e-05	0.0136445	0.0165367	0.00862577	0.758498
1851	OR2W3	0.00940148	0.00405291	0.00915398	0.00487023	0.000725879	0.0442068	4.54502e-05	0.00111701	0.0631428	0.0013898	0.00756257	0.0128551	0.00287487	0.00667002	0.0024099	0.0307324	0.0139144	0.784874
1852	OR2T8	0.000105233	0.000815334	0.00156257	0.00133405	4.1663e-05	0.000217526	6.29765e-05	0.00182899	0.00907933	0.000381093	0.0322521	0.000330142	0.00899074	0.000295035	0.0183301	0.0254683	0.0282135	0.870691
1853	CLK3P2	0.00469903	0.0148776	0.00165186	0.0677997	0.00657714	0.030474	0.0118283	0.00253335	0.0453401	0.00130408	0.0436811	0.00256936	0.0576958	0.000559375	0.0116189	0.000468297	0.00232157	0.694
1854	OR2X1P	0.0457519	0.0142598	0.00325413	0.0624671	0.0577951	0.000524922	0.000311332	0.0307061	0.0343888	0.0133306	0.00270095	0.00935791	0.0235893	0.00348681	0.0106619	0.000371969	0.00771037	0.679331
1855	OR2L8	0.0089316	0.00151891	0.0151204	0.0305144	0.00139541	0.000701262	0.00317147	0.013936	0.064288	0.00558277	0.0475724	0.00163713	0.00541243	0.0163219	0.000202554	0.00289174	0.0200274	0.760774
1856	OR2AK2	0.00315436	0.00984416	0.0246269	0.0644465	0.00131827	0.000289871	0.00175199	0.00297935	0.0321754	0.000187092	0.0462137	0.000157773	0.0234728	0.00150418	0.00294753	0.00222786	0.00840285	0.774299
1857	OR2L9P	0.0317132	0.00203306	0.02938	0.0603222	0.000627954	0.000163213	0.00878244	0.00582048	0.0329315	0.00260326	0.0377542	0.00117231	0.00272062	0.00576078	0.000814331	0.00231701	0.0123582	0.762725
1858	OR2L1P	0.000805463	0.000180312	0.0158228	0.059883	7.49082e-05	0.00242485	0.000626116	0.00134589	0.0799666	0.000157095	0.0599757	0.00259643	0.0373462	0.00330637	5.66426e-06	0.00134545	0.0363315	0.697806
1859	OR2L6P	0.027818	0.00162664	0.0142717	0.0766634	0.0130035	0.00864683	3.58869e-06	0.0205896	0.0466619	0.00413559	0.0141138	0.00330119	0.000453434	0.0264861	0.000539446	5.46543e-07	0.0157823	0.725903
1860	OR2L5	0.00714476	0.00399928	0.0373661	0.0472058	0.00112735	0.000403788	0.00141326	0.0105212	0.0473472	0.00235494	0.0199021	7.99498e-06	0.00896442	0.0212969	5.03511e-06	0.00205302	0.0204668	0.76842
1861	OR2L2	0.00610722	0.00448114	0.0250529	0.0487721	0.00274832	0.00323984	0.00197487	0.0118755	0.0439863	0.000226453	0.0383741	0.000806258	0.00974104	0.0196281	0.00135072	1.22331e-05	0.0359148	0.745708
1862	OR2L3	0.0297347	0.0252027	0.0120625	0.0290825	0.00414512	0.00077078	0.00561926	0.0126515	0.0170184	0.00459283	0.033947	0.00567994	0.00479863	9.85239e-05	0.00352567	0.000387368	0.0391559	0.771527
1863	OR2L13	0.0254484	0.00701865	0.0140721	0.0805384	0.00629405	6.92567e-05	0.000313038	0.0292515	0.0413168	0.00010573	0.041089	0.000379221	0.0204937	0.0108508	0.00188861	0.00215759	0.0094176	0.709296
1864	OR2M1P	0.00207723	0.0110645	0.00788262	0.0503985	0.0035552	0.00319315	0.00111882	0.00381659	0.041831	0.0174037	0.0253022	0.000728984	0.00836929	0.0015552	0.000620997	0.00105053	0.0101214	0.80991
1865	OR2M5	0.00695691	0.00634784	0.0242891	0.0790721	0.010266	0.000807862	0.000159352	0.00961092	0.0282467	0.00390933	0.0510149	0.000356545	0.0193515	0.00523701	0.00010144	0.0128496	0.00527286	0.73615
1866	OR2M2	0.00311077	0.00721852	0.0303146	0.00781265	0.0281989	0.0201531	0.00146367	0.00187873	0.0182108	0.0189474	0.0254359	0.00472845	0.00161143	0.0182918	2.59626e-05	0.00210162	0.0228092	0.787687
1867	OR2M3	0.000394252	0.0220163	0.0237241	0.0146772	0.00463169	0.0178881	0.0210371	0.000180959	0.00930622	0.0294951	0.117336	0.000741849	0.0205162	0.000413841	0.00814771	0.00732837	0.00286782	0.699298
1868	OR2M4	0.0113318	5.05302e-06	0.0427954	0.0296607	0.0284275	0.000536569	0.00018576	0.0145257	0.0671483	0.0108348	0.0622791	0.00755863	0.00495079	0.00284918	9.00458e-05	0.000442357	0.0151549	0.701223
1869	OR14I1	0.062023	0.0773614	0.00379711	0.00058168	0.00113461	0.0390513	0.0206525	0.00923265	0.000401433	0.0207277	0.00172351	0.0106937	0.000910359	4.78665e-06	0.000845562	0.0114418	0.00908693	0.73033
1870	LYPD8	0.155648	0.0153838	0.0115971	0.0231553	0.0115678	0.0536797	0.0089878	0.00582086	0.000584563	0.000415775	4.59378e-05	0.0150359	0.000353673	6.54565e-05	0.00131512	0.00532621	0.000591848	0.690426
1871	SH3BP5L	0.042727	0.00174649	0.00781019	0.0249246	0.0435063	0.00041052	0.0238506	0.0288531	0.0172421	0.00966975	0.000217194	0.0120486	0.00397641	0.0456674	0.00118001	0.00636097	0.000287169	0.729522
1872	MIR3124	0.0106773	0.00315092	0.000258058	0.0153466	0.0450624	0.00532362	0.003481	0.00030421	0.0234504	0.00682773	0.00345478	0.00131022	0.00308919	0.010834	0.00429055	0.03261	0.018722	0.811807
1873	ZNF672	0.13239	0.0148887	0.027057	0.0109846	0.0829638	0.0570208	0.022327	0.0010509	0.0209995	0.0106597	0.000957022	0.00104374	0.00505957	0.00138716	0.0044924	0.0121584	0.00012973	0.59443
1874	ZNF692	0.00208455	0.00852371	0.0107051	0.00270959	0.0249895	0.00192701	0.000124257	0.0128997	0.0258427	0.00236566	0.00578846	0.000304414	0.0194199	0.0219102	0.00114525	0.000957671	0.0247471	0.833555
1875	PGBD2	0.012721	0.0134162	7.13775e-05	0.0985697	0.0253201	3.33647e-05	0.00477383	0.000701141	0.0194169	0.00221419	0.0074833	0.00171462	0.000207763	0.0224284	0.00740937	0.012489	0.00801756	0.763012
1876	RPL23AP25	0.0169363	0.000989292	0.000282023	0.000271971	0.00645982	0.000266502	0.0417275	0.00218295	0.00904368	0.00258762	0.000606886	0.0167149	4.57806e-05	0.00569532	0.00139762	0.00377459	0.000366132	0.890651
1877	FAM110C	0.0387637	0.17033	0.00414028	0.0157577	0.00772739	0.000415267	0.0370842	0.0112911	0.0194554	0.000934638	0.000262237	0.0130972	0.0025957	0.000116593	0.014072	0.00218642	0.0105091	0.651261
1878	SH3YL1	0.0229418	0.0176871	0.0303003	0.0436285	0.00602991	0.00671573	0.000125752	0.00509539	0.0033149	0.00175785	0.00299649	0.00245837	6.57738e-05	1.38138e-05	0.00203086	0.00020244	4.05873e-08	0.854635
1879	ACP1	0.143471	0.0171977	0.00422184	0.024061	0.0152042	0.0318603	0.00253322	0.0012367	1.70561e-05	2.20839e-05	0.000253664	0.0285187	0.0133159	0.0161311	0.00781683	0.00211442	0.00326211	0.688762
1880	FAM150B	0.000490805	0.0703453	0.000103609	0.0168406	0.0489295	0.00607696	0.0408659	0.0016443	0.000540888	0.000147698	9.38888e-05	0.0076727	0.000144324	0.00235537	0.0081157	8.99067e-08	0.00890531	0.786727
1881	TMEM18	0.0216793	0.0828713	3.7096e-05	0.0109671	0.00690053	0.0108845	0.000372225	0.0206082	0.0421877	0.00637962	0.0112529	0.000738421	0.00246469	0.000604972	0.0053205	0.000870097	0.00296935	0.772892
1882	SNTG2	0.00780434	0.000441822	0.000958044	0.00431078	0.0333065	0.0107545	0.000793638	0.0287956	0.000269622	0.0025809	0.00850189	0.000843346	0.056085	0.00375649	0.0151846	0.0158386	0.00311623	0.806658
1883	PXDN	0.0029395	0.00165706	0.0302503	0.00707667	0.0259937	0.000335081	0.00611082	0.0743084	0.00103548	0.00136858	0.0724254	0.0102065	0.0135296	0.00248843	0.00802799	0.0154251	0.000255954	0.726566
1884	MYT1L	0.382248	0.0305624	0.0499291	0.0072101	0.0132879	0.00380066	0.0222651	0.000111022	0.0141125	0.0650489	0.00944846	0.0208215	0.0150251	0.0126852	0.00010216	0.00067929	0.0351113	0.317551
1885	LINC01250	0.0524435	0.00507305	0.0325586	0.000920465	0.0127875	0.0769203	0.0741312	0.00244202	0.0088102	0.00557362	0.0303238	0.0328197	0.00341828	0.00976915	0.00521006	0.00496105	0.0137796	0.628058
1886	TSSC1	0.0609786	0.0437858	0.0204174	0.04161	0.0118785	0.0135119	0.0260957	0.00397569	0.00229561	0.00342435	0.0190988	0.00201347	0.00618684	0.00175841	0.00836173	0.000852026	0.000302996	0.733452
1887	TSSC1-IT1	0.00508695	0.00607583	0.0111805	0.0201129	0.00991184	0.00721459	0.0377451	0.0205872	0.00854986	0.00122358	0.0163603	0.0231573	0.00291214	0.00603394	0.0482319	7.66698e-05	0.019583	0.755956
1888	TRAPPC12	0.000315819	0.00926749	0.0678428	0.00199245	0.0209749	0.020751	0.015401	0.00363752	0.0213329	0.00427805	0.0100357	0.0121605	0.0150794	0.000881511	0.0115359	0.0368835	0.0080999	0.73953
1889	ADI1	0.239751	0.0478993	0.0592579	0.000290599	0.00441251	0.0269326	0.010154	0.021373	0.0052792	0.0238566	7.13256e-05	0.00704094	0.00268368	0.0218682	0.00022025	0.0060793	0.00393786	0.518892
1890	RNASEH1	0.0230983	0.0922455	0.0121789	0.0747262	0.00136842	0.00764718	0.00982656	0.00690758	0.000637554	0.000155562	0.0160132	3.42655e-06	0.00131091	0.000109183	0.000631016	0.00312812	3.5506e-05	0.749977
1891	RNASEH1-AS1	0.0231636	0.0152013	0.0261885	0.0327958	0.0211101	0.0120353	0.000103827	0.0122263	0.0719906	0.019952	0.0113006	0.0186991	0.000473031	0.00520027	0.0401407	0.00435972	4.46739e-05	0.685014
1892	RPS7	0.0425538	0.0110333	0.00371063	0.049977	0.00231206	0.00167469	0.000671253	0.000506089	0.00874025	0.00712903	0.0249621	0.0789674	0.0100827	0.0164393	0.0382047	5.82637e-05	0.020544	0.682433
1893	COLEC11	0.00677392	0.00387998	9.27079e-05	0.024928	3.92411e-05	0.0248753	0.033608	0.000506648	0.0029428	0.00608468	0.0300107	0.0098265	0.00380103	0.00203684	0.000876829	0.00458446	0.0305427	0.81459
1894	SOX11	0.0253207	0.0247113	0.00958473	0.0384102	0.00185813	0.020297	9.52505e-05	0.00770883	0.00018712	6.4952e-06	0.00192743	4.78287e-05	4.93265e-05	0.0494568	0.0490746	6.46951e-07	0.0297515	0.741512
1895	LINC01105	0.533142	0.0687986	0.00574297	0.0158151	0.00777755	0.00259796	0.0119523	0.0118124	0.0133125	0.0494631	0.0244104	0.00828552	0.000418115	0.00292758	0.0128528	4.16299e-06	0.0130036	0.217683
1896	MIR7158	0.222783	0.0334184	0.0315498	0.0140005	0.021389	0.00217323	0.0166235	0.00400127	0.0140881	0.0408651	0.00336907	0.00880964	0.00502946	0.000157462	0.0230747	0.000530216	0.0291289	0.529009
1897	NRIR	0.00559756	0.0139704	0.00087692	0.00289443	0.000789043	0.00974292	0.00296099	0.0201967	0.00305102	0.00156539	0.025045	0.0122938	0.0348009	0.00924582	0.000714576	0.00699873	0.000165055	0.849091
1898	CMPK2	0.00131034	0.0164246	0.000839828	0.0461927	0.00391703	0.079761	0.0111204	0.000114931	0.0474527	0.00390071	0.0359162	0.00403009	0.00378957	0.00413819	0.000205796	0.0313494	0.00191179	0.707625
1899	RSAD2	0.0390496	0.00522937	0.0174643	0.0159286	0.00841158	0.00134781	0.0257833	0.00318406	0.0370331	0.0298648	0.0107481	0.00834253	0.000375917	0.00064683	0.000336561	0.0152938	0.00149418	0.779466
1900	RNF144A-AS1	0.197982	0.00171764	0.0358119	0.00326236	0.0163867	0.000735689	0.0119149	0.0157369	0.000654843	0.0481064	0.0134615	0.0176618	1.55688e-05	0.0139993	0.000337233	0.0133221	0.0205425	0.588351
1901	RNF144A	0.296134	0.0507217	0.00218573	0.0199159	0.0221859	0.000786643	0.00269368	0.0544015	0.0343188	0.00089583	0.00905399	0.00668939	0.0026356	0.00040098	0.0331753	0.0101875	0.00883529	0.444782
1902	LINC00298	0.00833226	0.151421	0.000921817	0.0158275	0.00121946	0.0415649	0.0762418	0.00247119	0.0287061	0.000433337	0.00613368	0.00575665	0.005363	0.00018695	0.000676584	0.00239303	0.00176381	0.650587
1903	LINC00299	0.000380976	0.0945475	0.00163001	0.00418272	0.0432276	0.0204381	0.0134522	0.0115766	0.000272826	0.00115696	0.00571749	0.036348	0.00847917	0.0180686	0.0324229	0.0009499	0.0095372	0.697611
1904	ID2-AS1	0.151677	6.20775e-05	0.0073395	0.0122678	0.0235404	0.0171547	0.00394907	0.0130121	0.0410032	0.0116541	0.00486769	2.28485e-06	0.0392108	0.0018239	0.000323077	0.0259797	0.00531073	0.640822
1905	ID2	0.000412887	0.06277	0.00368439	0.00135166	0.000844257	0.000417553	0.0206317	0.0294142	0.00466648	0.00477821	0.0316718	0.0110697	2.85318e-05	0.0136082	0.00114727	0.00187328	0.00540868	0.806221
1906	KIDINS220	0.00649462	0.0820101	0.000235607	0.0664584	0.0133976	0.0547988	0.00296134	0.0254531	0.00283202	0.00621003	0.000370218	0.00601645	0.0122927	0.0178658	0.00477859	0.0041165	0.0728876	0.620821
1907	MBOAT2	0.306222	0.0413128	0.0532314	0.0381759	0.00174819	0.0546978	0.00299603	0.0296007	0.0197707	0.0141563	0.0110411	0.0253116	0.00464626	0.00759053	0.000613855	0.00714964	0.000420892	0.381314
1908	ASAP2	0.0137505	0.0532427	0.00460048	0.0310006	0.00225617	0.0840553	0.0347543	0.0301659	0.01389	0.00965951	0.00469099	0.00339197	7.97167e-05	0.00169539	0.00881372	0.00094495	0.0022923	0.700716
1909	ITGB1BP1	0.209993	0.00350569	8.28888e-06	0.00628996	0.00508014	3.34743e-06	0.0133694	0.000256623	0.0158718	0.00189017	0.00595338	6.16299e-07	0.00425979	0.000928519	0.0347037	0.00109358	0.0066714	0.690121
1910	CPSF3	0.000406385	0.133424	0.00558084	0.0425296	0.000679257	0.00318995	0.0038369	0.000126914	0.0140978	0.0125789	0.0186532	0.00999983	0.0519274	0.00284491	0.012948	5.51869e-06	1.99831e-05	0.687151
1911	IAH1	0.000286768	0.0659061	3.54847e-09	0.0210575	8.24662e-07	0.0576991	0.0171456	0.00518994	0.0230416	0.0114528	0.00466144	0.00422833	0.0116176	0.0037497	0.0435849	0.0170073	0.00228375	0.711087
1912	ADAM17	0.056086	0.000970929	0.000472437	0.0182111	0.0243159	0.00218978	0.00379297	0.00334855	0.000706334	0.0094661	0.000594199	0.00163024	0.00229593	0.000585886	0.00765061	0.0109025	0.00989444	0.846886
1913	YWHAQ	0.196732	0.0595761	0.0268999	0.0146522	0.0117307	0.0453697	0.00214014	0.00666801	0.0167269	0.0833826	0.022354	0.0441054	9.11744e-07	0.00776872	0.000456792	0.00509887	0.023725	0.432612
1914	TAF1B	0.0977767	0.000368913	0.000651701	5.06819e-06	0.0988166	6.90383e-05	0.000448709	0.00723799	0.00254641	0.00101526	0.0162951	7.56037e-05	0.0484982	0.000134571	0.00473597	6.17932e-06	0.00297258	0.718345
1915	GRHL1	0.138556	0.0760224	0.00500998	0.00202388	0.0153014	0.000214688	0.058767	0.0316091	0.0297245	0.00460697	0.000501051	0.00301646	0.00882687	0.0162817	0.000275843	0.0264904	4.93478e-06	0.582767
1916	KLF11	0.023383	0.0193622	0.0051163	0.00989323	0.000337156	0.00235356	0.00224824	0.00166189	0.00682509	0.00174073	3.30083e-05	0.0256654	0.00764337	0.0051167	0.000492983	0.000895045	0.14687	0.740362
1917	CYS1	0.000771067	0.000310346	0.000963318	0.0548702	0.00923769	0.00343818	0.065216	0.000436728	0.0208356	0.000454791	0.0242439	0.00186733	0.000850079	0.00462155	0.000883128	0.000202658	0.0016061	0.809191
1918	HPCAL1	0.0318107	0.0734566	0.0403247	0.0114587	0.0204263	0.00314853	0.108329	0.0297982	0.0106088	0.00765992	0.00205603	0.0218323	0.0401853	0.00937578	7.65271e-05	0.00199265	0.00209162	0.585369
1919	ODC1	3.30287e-05	0.00622225	0.00191872	0.0400837	0.0200763	0.0447548	0.00809274	0.0170667	0.013789	9.0306e-05	0.00878409	0.010605	0.0024	0.00569011	0.0116678	0.000998041	8.24565e-05	0.807645
1920	SNORA80B	0.0434862	0.00436573	0.0168344	0.00108769	0.00473216	0.00985495	0.00315092	0.00373272	0.0159524	0.0334806	1.86185e-06	0.0114788	0.0068005	0.00295872	9.67195e-05	0.000780412	0.0297356	0.81147
1921	NOL10	0.0359047	0.00459351	0.00333116	0.000319331	0.0084099	0.0467084	3.57638e-05	0.024888	0.00510096	0.00858434	0.00702636	0.0252389	0.00757282	0.0136735	0.000104537	0.000204728	2.97077e-05	0.808273
1922	RN7SL832P	0.0318037	0.0462076	0.000146273	0.000217851	0.0577873	0.000418766	0.0889794	0.0280002	0.0129379	0.0011243	0.0262966	0.0143987	0.00977727	0.0353113	0.0214606	0.00150782	0.0178983	0.605726
1923	ATP6V1C2	0.000491299	0.0110864	0.0170368	0.0614581	0.0147893	0.00124816	0.000200354	0.00458749	0.0668188	0.00172871	0.0114589	0.00644554	0.0259428	0.000344098	0.000340664	0.0783685	0.00240199	0.695252
1924	PDIA6	0.000229429	0.0352677	0.0269412	0.0177019	0.0018889	0.0238242	0.00609641	0.00346898	0.0522789	0.00608345	0.0473523	0.0153829	0.00375993	0.00172132	0.00481547	0.0260907	0.000246643	0.72685
1925	KCNF1	0.118674	0.0117585	0.0540858	0.000247864	0.0234924	0.0964984	0.00950595	0.00196646	0.00651594	0.00381207	0.00674852	0.000358015	0.000362983	0.00172469	0.0121953	0.00513294	0.000546937	0.646373
1926	C2orf50	0.071585	0.0073088	0.00619273	0.00905407	0.000177145	0.00223662	0.0067739	0.0978723	0.00652974	0.0181525	0.0231062	0.000910566	0.0192273	0.00449452	0.0105954	0.0304962	0.00274444	0.682543
1927	PQLC3	0.163664	0.0153583	0.0215769	0.00190593	1.77222e-05	0.0118635	0.00160445	0.00413949	0.122543	0.0357603	0.00764706	0.0250156	0.0127324	0.0098846	0.0755536	0.000151932	0.016898	0.473683
1928	ROCK2	0.274782	2.45792e-06	0.0128962	0.000830571	0.078938	0.0026614	0.0141995	1.40454e-06	0.00406271	0.0230292	0.0553443	0.000901781	0.00444062	0.00217871	5.66932e-06	0.000833596	0.0189129	0.505979
1929	E2F6	0.0166323	0.00978364	0.0128946	0.00927442	0.0367598	0.00473707	0.0183477	0.000518916	0.0166556	0.00893416	0.000397115	0.000315087	0.0483639	0.0455924	0.000944743	0.000463745	0.00186931	0.767515
1930	GREB1	0.0184427	0.000522232	0.0886788	0.00110068	0.0164669	0.0399038	0.011436	0.0245602	1.32959e-05	0.0138073	0.0156831	0.00613853	0.00642762	0.0108673	0.0153908	0.0289246	0.00667369	0.694962
1931	RNA5SP84	0.00438088	0.0468681	0.0219698	0.0171095	0.00125478	0.00212393	0.00321967	0.0300339	0.0134934	0.000264397	4.8746e-05	0.0186369	0.00646328	7.27943e-06	0.0279941	0.00832398	0.00826508	0.789542
1932	RNU2-13P	0.036731	0.00856265	0.0105675	0.000778879	0.00362823	0.0354997	0.000124994	0.000207124	0.0190817	0.0114886	0.00344849	0.111041	0.0343841	0.00788939	0.0416123	0.00675326	0.00905253	0.659149
1933	RN7SL674P	0.0176795	0.00137165	0.0170188	0.0218761	0.00769544	0.0391193	0.0002374	0.00654741	0.00388	0.0133506	0.00524705	0.000844126	0.00338749	0.00305171	0.00495979	0.00234406	0.0142555	0.837134
1934	NTSR2	0.216449	0.260868	0.00229161	0.00231795	0.0105402	0.00581519	0.0033152	1.8645e-06	0.00323737	0.00193237	0.00238088	0.00056285	0.00774584	0.00394524	0.000104942	0.00165657	0.0025129	0.474322
1935	LPIN1	0.00320507	0.0144413	0.0143894	0.0053719	0.00205327	0.131335	0.0256674	3.42078e-08	0.0375568	0.00759779	0.0169787	0.0288507	0.000999658	0.000283196	0.00275888	0.0429351	0.000280432	0.665295
1936	MIR548S	0.0100652	0.00167644	0.0247301	0.0137482	0.000458651	0.0091206	0.000332386	0.00152452	0.00387356	0.000743694	0.00202535	0.00859802	0.0101085	0.00812412	0.00577621	0.0502625	0.0112046	0.837627
1937	MIR3681HG	0.158928	0.108705	0.00373641	0.00134161	0.0176589	0.0150169	0.00795355	0.0155499	0.0232099	0.00548322	0.0146106	0.0303915	1.16045e-06	0.000234482	0.000405777	0.0015647	0.0120231	0.583185
1938	TRIB2	0.00110894	0.0659896	0.000993589	0.0039783	0.0059522	0.0455484	0.0361211	0.0042926	0.000937079	0.00653037	0.0048593	0.0109453	0.00160182	0.00273967	0.000193141	0.00687928	0.00566891	0.79566
1939	MIR3125	0.0164459	0.0155605	0.000210994	0.00230429	0.00533252	0.0102028	0.00399114	0.00155912	9.24095e-05	0.0461282	0.00267665	0.0232165	0.0142693	0.0179172	0.0728582	0.0104903	0.0261461	0.730598
1940	LINC00276	0.000661654	0.026568	0.00487033	0.0254353	0.0018903	0.0343171	0.000783703	0.00038053	0.0107074	0.000427393	0.00234343	0.0286734	0.0224207	0.00198468	0.000162691	0.000874742	0.0177975	0.819701
1941	FAM84A	0.186638	0.0319142	0.0459509	0.0062704	0.0175646	0.025917	0.0598259	0.0547942	0.000124376	0.0626546	0.0196812	0.0274898	0.00841246	0.0260618	0.0143453	0.00530327	8.39367e-05	0.406967
1942	NBAS	0.236464	0.0136414	8.45605e-05	0.0152434	0.0138907	0.0301006	0.00809983	0.00840086	0.00843668	0.000253361	0.00231674	0.00150875	0.00256247	0.00169709	0.0186463	0.000700023	0.000779178	0.637174
1943	DDX1	0.394564	0.0436879	0.00118372	0.00194986	0.03741	0.00960464	0.00063366	0.0242119	0.00668107	3.50898e-06	0.0114137	0.0122758	0.00151288	0.00174681	0.000727418	0.00250967	0.000981847	0.448901
1944	MYCNOS	0.000690735	0.13217	2.34554e-07	0.00148554	0.0030213	0.0432008	0.0637046	1.82022e-05	0.00194274	0.048957	0.0164307	0.0306725	0.00133481	0.000159048	0.0258254	0.000632949	0.000993361	0.62876
1945	MYCN	0.259266	0.0296555	0.00183128	0.000245573	0.0526925	0.0410154	0.074433	0.0157455	0.0445605	0.0348332	0.0123503	2.13679e-05	0.00126818	0.0448408	0.0127135	0.0075841	0.00372886	0.363214
1946	FAM49A	0.436625	0.000419492	0.00647408	0.00453019	0.0219434	0.03754	0.0361688	0.000648142	0.00526237	0.00220668	0.00865685	0.0133203	0.00184606	0.00286282	6.43918e-05	0.00217794	0.00480602	0.414448
1947	RAD51AP2	0.107077	0.0120334	0.00210806	0.0113885	0.158459	0.0145036	0.0048519	0.000455745	0.016264	0.0142063	0.000436179	2.07031e-05	0.0132127	0.0152935	0.0189877	0.01115	0.000161196	0.59939
1948	VSNL1	0.375122	0.0280416	0.0627703	0.0177043	0.0131924	0.00348737	0.0103056	0.0281708	0.0195809	0.0267937	0.013198	0.00683617	0.00253885	0.0244175	0.0253572	0.0055325	0.000307921	0.336643
1949	SMC6	0.00112748	0.00502852	0.0184127	0.0417436	0.0335987	0.00267617	0.0276794	0.00417141	0.00249624	0.000596639	0.000490283	0.0238401	0.0328438	0.00355565	1.56526e-05	0.0126858	0.00260546	0.786432
1950	GEN1	0.00415975	0.0103084	0.0328621	1.85798e-05	0.0230483	0.00255916	0.0118763	0.040692	0.0354033	3.98378e-05	0.000888228	0.00741856	0.0236202	0.000816207	0.000607878	0.00877147	0.0459257	0.750984
1951	KCNS3	0.0432888	0.0502173	0.00634417	0.000279981	0.0383625	0.00101061	0.0102541	0.0861354	0.0146293	0.00980918	0.00284629	0.000430293	0.00204284	0.000313896	0.00447707	0.001345	0.0403618	0.687851
1952	RDH14	0.0311871	0.000146467	0.0347193	3.78261e-05	0.0583809	0.0118883	0.00573651	0.00732025	0.000711362	0.000703664	0.0350012	0.017448	0.0166671	0.00471505	0.0128713	0.012578	1.49965e-05	0.749873
1953	LINC01376	0.175019	0.00439331	0.0132941	0.00174373	0.00369469	0.000543186	0.0108754	0.000898184	0.0740837	0.00646322	0.00265823	0.0134364	0.00249486	0.0154218	0.00105277	0.00772732	0.0162567	0.649943
1954	TTC32	0.354774	0.000380765	0.01993	0.000516627	0.00353986	0.000136742	0.0431608	0.0256061	0.0528211	0.00714636	9.4651e-06	0.011087	0.000288528	0.0208233	0.000828526	0.000143492	0.00168112	0.457126
1955	WDR35	3.02642e-05	0.000406805	0.0111998	0.000936876	0.09677	0.00660881	0.00441521	0.0283787	0.0119498	0.00168752	0.00416993	0.00166382	0.0281534	0.0140267	0.00139947	0.00796955	0.000695677	0.779538
1956	MATN3	0.0346628	0.0139004	0.00679503	0.0642515	0.0156583	0.000766293	0.000389384	0.00320339	0.040782	6.48498e-06	0.000804081	0.00131338	0.00038837	0.0030061	1.49167e-06	1.87804e-05	0.000740725	0.813311
1957	LAPTM4A	0.139499	0.159451	0.0186128	0.00515769	0.00700723	0.00564438	0.00856695	0.0222613	0.000658007	0.000765315	2.09772e-06	0.00257978	0.00244281	0.00501038	0.00401644	0.0329792	0.000407102	0.584939
1958	SDC1	0.143467	0.0377557	0.0827092	0.0171655	0.00362137	0.0030286	0.00219712	0.0289255	0.028452	0.0073004	0.0105513	0.00304383	0.00411417	0.00152462	0.000495783	0.00278181	0.0173594	0.605506
1959	PUM2	2.65477e-05	0.0134128	0.00279514	0.0598253	0.0284655	0.014089	0.026959	0.0231202	0.000368075	0.0166653	1.98621e-05	0.0206324	0.0311369	0.00963249	0.0153162	0.000557312	0.0287379	0.70824
1960	RHOB	0.361405	8.15474e-05	0.000660438	0.0511353	0.0204789	0.0460463	0.000254975	0.0183443	0.00817643	0.00451368	0.0447116	0.000754953	0.00338485	0.00899415	0.000349503	0.000640585	7.28424e-05	0.429994
1961	HS1BP3	0.0704364	0.058498	1.26987e-05	0.0237955	0.00783831	0.00423912	0.000419129	0.000893328	0.00501077	0.00579363	5.02954e-05	0.000244682	3.97664e-05	0.00550478	0.000197947	0.000705445	0.0368618	0.779458
1962	HS1BP3-IT1	0.120117	0.0643704	0.0155522	7.1944e-06	0.0228432	0.00118667	0.00339042	0.000711692	0.000582874	0.0162546	5.90014e-06	0.00154864	0.00392562	1.18572e-06	0.00419928	0.0146905	0.00471006	0.725903
1963	GDF7	0.181039	0.0026751	0.040876	0.000202189	0.000962287	0.0252371	0.00417862	0.0031944	0.0193792	0.0175187	0.00355629	0.008148	0.000923039	0.00277906	0.000611806	0.00334844	0.000411508	0.684959
1964	LDAH	0.0516126	0.0344008	0.00329179	0.00887585	0.0512372	0.00115651	0.0125031	0.0394978	0.000329325	0.0221661	0.00924717	0.0532428	0.00214414	0.0262174	0.00957156	0.021157	0.000750967	0.652598
1965	KLHL29	0.115918	0.0028804	0.0262088	0.00174117	0.00359242	0.000998129	0.00644801	0.000787728	0.0283571	0.0181374	0.000658795	0.00676368	0.00212533	0.00231103	0.0125403	0.000173961	0.000334793	0.770023
1966	ATAD2B	0.203296	0.00225274	0.0408678	0.00316977	0.0179296	0.00705631	0.0333986	0.020472	0.00376138	0.0139113	0.000142205	0.0220596	0.00786417	0.00897098	0.00466389	0.00530945	0.000283613	0.60459
1967	PGAM1P6	0.0211342	0.0546667	0.0444644	0.00141016	0.000340508	0.000219089	0.00108223	0.00715746	0.00148371	0.00397308	2.20348e-05	0.00189129	0.000275952	0.00659899	0.000910668	1.39987e-05	0.00122713	0.853128
1968	UBXN2A	0.021042	0.000238885	0.0109804	0.0116842	7.36673e-06	0.0801787	0.0190064	0.00125406	0.00415532	0.00130987	0.00434903	0.00685415	0.0198172	0.0307258	5.44721e-05	0.0245058	0.0103492	0.753487
1969	SDHCP3	0.0349872	0.000193563	0.00765589	0.0102416	0.0296807	3.54895e-05	0.00216112	3.30008e-05	0.00151236	0.0233304	0.00356522	0.00292819	0.0544006	0.0257817	0.00322708	0.00474123	0.0040493	0.791475
[truncated: 17,011 more rows]
