# Supplementary material for: Investigating trait variability of gene co-expression network architecture in brain by controlling for genomic risk of schizophrenia
Source: PLoS Genet. 2023 Oct 13;19(10):e1010989. doi: 10.1371/journal.pgen.1010989 (PMC10599557; doi:10.1371/journal.pgen.1010989)
Supplement: S3 Table — (XLSX) [file pgen.1010989.s004.xlsx]

## Sheet: ov_GS3_SCZ
Modules	Overlaps	p values
bisque4	1	0.869671
black	7	0.98979
blue	17	1
brown	34	0.99805
brown4	1	0.880291
cyan	6	0.99839
darkgreen	11	0.358016
darkgrey	8	0.99371
darkmagenta	6	0.200348
darkolivegreen	1	0.98377
darkorange	1	0.99858
darkorange2	4	0.896811
darkred	5	1
darkseagreen4	0	1
darkslateblue	1	0.99356
darkturquoise	7	0.99898
floralwhite	2	0.716823
green	12	0.99995
greenyellow	5	0.99274
grey	83	0.9994
grey60	13	0.593704
honeydew1	7	0.96176
ivory	0	1
lavenderblush3	4	0.0393196
lightcyan1	0	1
lightgreen	6	0.906731
lightpink4	0	1
lightsteelblue1	0	1
lightyellow	17	0.0106899
maroon	0	1
mediumpurple3	0	1
navajowhite2	1	0.99913
orange	9	0.205618
orangered4	0	1
pink	266	9.9999e-06
plum2	26	0.99439
purple	2	0.99997
red	12	0.96995
royalblue	2	0.99852
sienna3	1	0.98112
skyblue	0	1
skyblue3	1	0.96909
steelblue	2	0.96256
tan	5	0.99101
thistle1	0	1
turquoise	31	1
white	49	9.9999e-06

## Sheet: ov_GS5_SCZ
Modules	Overlaps	p values
bisque4	2	0.642234
black	27	1
blue	16	1
brown	38	0.99985
brown4	0	1
cyan	7	0.910541
darkgreen	9	0.781452
darkgrey	2	0.942301
darkmagenta	0	1
darkolivegreen	1	0.9567
darkorange	3	0.96909
darkorange2	0	1
darkred	12	0.444776
darkturquoise	0	1
floralwhite	1	0.902751
greenyellow	261	9.9999e-06
grey	83	0.99906
grey60	7	0.99998
ivory	9	0.99745
lightcyan	18	0.0138699
lightcyan1	4	0.200088
lightsteelblue1	1	0.906371
lightyellow	3	0.99268
mediumpurple3	4	0.254007
midnightblue	6	0.949581
orange	3	0.832062
orangered4	1	0.932951
pink	1	1
plum1	0	1
purple	7	0.99802
red	9	0.99975
royalblue	51	9.9999e-06
saddlebrown	1	0.97967
salmon	12	0.383586
sienna3	0	1
skyblue	1	0.98345
thistle1	0	1
thistle2	2	0.409666
turquoise	39	1
violet	1	0.96064
white	24	0.98215
yellowgreen	0	1

## Sheet: ov_GS3_Ht
Modules	Overlaps	p values
bisque4	7	0.884191
black	15	1
blue	25	1
brown	18	1
brown4	0	1
cyan	18	0.898941
darkgrey	49	9.9999e-06
darkmagenta	2	0.866921
darkolivegreen	3	0.779502
darkorange	9	0.97283
darkorange2	1	0.874351
darkred	37	0.99131
darkslateblue	2	0.507195
darkturquoise	3	0.97188
floralwhite	5	0.0592994
green	12	1
greenyellow	6	0.98536
grey	79	0.99698
grey60	18	0.00419996
ivory	3	0.370466
lightcyan1	0	1
lightgreen	5	0.9995
lightsteelblue1	0	1
magenta	264	9.9999e-06
maroon	3	0.095309
mediumpurple3	1	0.99954
midnightblue	1	1
navajowhite2	0	1
orangered4	0	1
palevioletred3	0	1
plum1	0	1
plum2	0	1
royalblue	9	0.437726
salmon	49	0.99987
salmon4	1	0.775692
sienna3	1	0.96792
skyblue	8	0.577174
steelblue	2	0.96085
tan	6	0.98278
thistle2	2	0.481085
violet	1	0.99057
white	1	0.99641
yellowgreen	0	1

## Sheet: ov_GS5_Ht
Modules	Overlaps	p values
bisque4	0	1
black	43	0.99955
blue	21	1
brown	34	1
brown4	25	0.99822
darkgreen	7	0.416766
darkgrey	17	0.99807
darkmagenta	6	0.154528
darkolivegreen	7	0.907051
darkorange	7	0.876801
darkorange2	0	1
darkred	45	9.9999e-06
darkslateblue	0	1
darkturquoise	3	0.938661
grey	83	0.99965
grey60	16	0.0412896
ivory	2	0.98844
lightcyan	1	0.99996
lightcyan1	1	0.98442
lightgreen	6	0.884161
magenta	276	9.9999e-06
midnightblue	4	0.99418
orange	1	0.99612
orangered4	3	0.594534
palevioletred3	1	0.735553
pink	2	1
plum1	0	1
plum2	2	0.495685
purple	5	0.99925
royalblue	1	0.9995
saddlebrown	9	0.343677
salmon	6	0.99321
salmon4	1	0.776342
sienna3	2	0.876481
skyblue	2	0.949421
tan	0	1
thistle1	0	1
thistle2	3	0.228648
turquoise	24	1
violet	0	1
