# Supplementary material for: Investigating trait variability of gene co-expression network architecture in brain by controlling for genomic risk of schizophrenia
Source: PLoS Genet. 2023 Oct 13;19(10):e1010989. doi: 10.1371/journal.pgen.1010989 (PMC10599557; doi:10.1371/journal.pgen.1010989)
Supplement: S4 Table — (XLSX) [file pgen.1010989.s005.xlsx]

## Sheet: S4_table
Modules	pvals	ov	Scores
bisque4	1	0	GS3-SCZ pres
black	0.645044	2	GS3-SCZ pres
blue	0.95838	5	GS3-SCZ pres
brown	0.402316	9	GS3-SCZ pres
brown4	1	0	GS3-SCZ pres
cyan	0.0109199	7	GS3-SCZ pres
darkgreen	0.771762	1	GS3-SCZ pres
darkgrey	0.723123	2	GS3-SCZ pres
darkmagenta	1	0	GS3-SCZ pres
darkolivegreen	1	0	GS3-SCZ pres
darkorange	0.627534	1	GS3-SCZ pres
darkorange2	0.634284	1	GS3-SCZ pres
darkred	0.423886	4	GS3-SCZ pres
darkseagreen4	1	0	GS3-SCZ pres
darkslateblue	0.00097999	5	GS3-SCZ pres
darkturquoise	0.938011	1	GS3-SCZ pres
floralwhite	1	0	GS3-SCZ pres
green	0.668163	4	GS3-SCZ pres
greenyellow	0.269167	3	GS3-SCZ pres
grey	0.99918	7	GS3-SCZ pres
grey60	0.613724	2	GS3-SCZ pres
honeydew1	0.285017	3	GS3-SCZ pres
ivory	1	0	GS3-SCZ pres
lavenderblush3	1	0	GS3-SCZ pres
lightcyan1	0.322047	1	GS3-SCZ pres
lightgreen	1	0	GS3-SCZ pres
lightpink4	1	0	GS3-SCZ pres
lightsteelblue1	0.336997	1	GS3-SCZ pres
lightyellow	0.408566	2	GS3-SCZ pres
maroon	1	0	GS3-SCZ pres
mediumpurple3	1	0	GS3-SCZ pres
navajowhite2	0.654573	1	GS3-SCZ pres
orange	1	0	GS3-SCZ pres
orangered4	1	0	GS3-SCZ pres
pink	1	0	GS3-SCZ pres
plum2	0.159038	9	GS3-SCZ pres
purple	0.289557	3	GS3-SCZ pres
red	0.166778	5	GS3-SCZ pres
royalblue	0.141629	3	GS3-SCZ pres
sienna3	1	0	GS3-SCZ pres
skyblue	0.559124	1	GS3-SCZ pres
skyblue3	1	0	GS3-SCZ pres
steelblue	1	0	GS3-SCZ pres
tan	0.833262	1	GS3-SCZ pres
thistle1	0.00268997	3	GS3-SCZ pres
turquoise	0.124299	14	GS3-SCZ pres
white	0.608094	1	GS3-SCZ pres
bisque4	1	0	GS5-SCZ pres
black	0.00272997	20	GS5-SCZ pres
blue	0.97458	4	GS5-SCZ pres
brown	0.365746	11	GS5-SCZ pres
brown4	0.469315	1	GS5-SCZ pres
cyan	0.807452	1	GS5-SCZ pres
darkgreen	0.822112	1	GS5-SCZ pres
darkgrey	1	0	GS5-SCZ pres
darkmagenta	1	0	GS5-SCZ pres
darkolivegreen	1	0	GS5-SCZ pres
darkorange	1	0	GS5-SCZ pres
darkorange2	1	0	GS5-SCZ pres
darkred	0.509335	2	GS5-SCZ pres
darkturquoise	0.0859691	3	GS5-SCZ pres
floralwhite	1	0	GS5-SCZ pres
greenyellow	1	0	GS5-SCZ pres
grey	0.99992	5	GS5-SCZ pres
grey60	0.859851	2	GS5-SCZ pres
ivory	0.565314	3	GS5-SCZ pres
lightcyan	0.790112	1	GS5-SCZ pres
lightcyan1	1	0	GS5-SCZ pres
lightsteelblue1	1	0	GS5-SCZ pres
lightyellow	0.738923	1	GS5-SCZ pres
mediumpurple3	1	0	GS5-SCZ pres
midnightblue	1	0	GS5-SCZ pres
orange	1	0	GS5-SCZ pres
orangered4	1	0	GS5-SCZ pres
pink	0.739643	2	GS5-SCZ pres
plum1	1	0	GS5-SCZ pres
purple	0.0449896	6	GS5-SCZ pres
red	0.867081	2	GS5-SCZ pres
royalblue	0.709693	1	GS5-SCZ pres
saddlebrown	0.000399996	5	GS5-SCZ pres
salmon	0.490665	2	GS5-SCZ pres
sienna3	0.354846	1	GS5-SCZ pres
skyblue	1	0	GS5-SCZ pres
thistle1	0.0192398	2	GS5-SCZ pres
thistle2	1	0	GS5-SCZ pres
turquoise	0.0201698	18	GS5-SCZ pres
violet	1	0	GS5-SCZ pres
white	0.286237	7	GS5-SCZ pres
yellowgreen	0.353186	1	GS5-SCZ pres
bisque4	1	0	GS3-Ht pres
black	0.0315397	13	GS3-Ht pres
blue	0.173468	12	GS3-Ht pres
brown	0.0548895	12	GS3-Ht pres
brown4	0.0390496	2	GS3-Ht pres
cyan	0.288207	5	GS3-Ht pres
darkgrey	0.647164	1	GS3-Ht pres
darkmagenta	1	0	GS3-Ht pres
darkolivegreen	1	0	GS3-Ht pres
darkorange	0.906761	1	GS3-Ht pres
darkorange2	0.270887	1	GS3-Ht pres
darkred	0.275557	10	GS3-Ht pres
darkslateblue	1	0	GS3-Ht pres
darkturquoise	1	0	GS3-Ht pres
floralwhite	1	0	GS3-Ht pres
green	0.885141	5	GS3-Ht pres
greenyellow	0.124189	4	GS3-Ht pres
grey	1	3	GS3-Ht pres
grey60	0.400786	2	GS3-Ht pres
ivory	1	0	GS3-Ht pres
lightcyan1	0.00550994	3	GS3-Ht pres
lightgreen	0.000579994	9	GS3-Ht pres
lightsteelblue1	1	0	GS3-Ht pres
magenta	1	0	GS3-Ht pres
maroon	1	0	GS3-Ht pres
mediumpurple3	0.690103	1	GS3-Ht pres
midnightblue	0.710503	3	GS3-Ht pres
navajowhite2	1	0	GS3-Ht pres
orangered4	1	0	GS3-Ht pres
palevioletred3	1	0	GS3-Ht pres
plum1	0.371426	1	GS3-Ht pres
plum2	1	0	GS3-Ht pres
royalblue	0.718523	1	GS3-Ht pres
salmon	0.909781	8	GS3-Ht pres
salmon4	1	0	GS3-Ht pres
sienna3	0.403536	1	GS3-Ht pres
skyblue	1	0	GS3-Ht pres
steelblue	1	0	GS3-Ht pres
tan	0.842282	1	GS3-Ht pres
thistle2	1	0	GS3-Ht pres
violet	1	0	GS3-Ht pres
white	0.208808	2	GS3-Ht pres
yellowgreen	0.394586	1	GS3-Ht pres
bisque4	1	0	GS5-Ht pres
black	0.0477895	16	GS5-Ht pres
blue	0.98732	5	GS5-Ht pres
brown	0.257647	13	GS5-Ht pres
brown4	0.186998	9	GS5-Ht pres
darkgreen	1	0	GS5-Ht pres
darkgrey	0.510835	5	GS5-Ht pres
darkmagenta	1	0	GS5-Ht pres
darkolivegreen	0.805632	1	GS5-Ht pres
darkorange	1	0	GS5-Ht pres
darkorange2	1	0	GS5-Ht pres
darkred	0.618444	1	GS5-Ht pres
darkslateblue	0.240548	1	GS5-Ht pres
darkturquoise	0.603664	1	GS5-Ht pres
grey	0.99981	6	GS5-Ht pres
grey60	0.781232	1	GS5-Ht pres
ivory	0.000369996	6	GS5-Ht pres
lightcyan	0.789182	1	GS5-Ht pres
lightcyan1	1	0	GS5-Ht pres
lightgreen	1	0	GS5-Ht pres
magenta	1	0	GS5-Ht pres
midnightblue	0.0226198	5	GS5-Ht pres
orange	1	0	GS5-Ht pres
orangered4	1	0	GS5-Ht pres
palevioletred3	1	0	GS5-Ht pres
pink	0.720933	2	GS5-Ht pres
plum1	1	0	GS5-Ht pres
plum2	1	0	GS5-Ht pres
purple	0.189128	4	GS5-Ht pres
royalblue	0.672933	1	GS5-Ht pres
saddlebrown	0.321817	2	GS5-Ht pres
salmon	0.612134	2	GS5-Ht pres
salmon4	1	0	GS5-Ht pres
sienna3	1	0	GS5-Ht pres
skyblue	0.511345	1	GS5-Ht pres
tan	0.160568	4	GS5-Ht pres
thistle1	0.00175998	3	GS5-Ht pres
thistle2	1	0	GS5-Ht pres
turquoise	0.245908	11	GS5-Ht pres
violet	0.449796	1	GS5-Ht pres
