# Supplementary material for: Investigating trait variability of gene co-expression network architecture in brain by controlling for genomic risk of schizophrenia
Source: PLoS Genet. 2023 Oct 13;19(10):e1010989. doi: 10.1371/journal.pgen.1010989 (PMC10599557; doi:10.1371/journal.pgen.1010989)
Supplement: S5 Table — (XLSX) [file pgen.1010989.s006.xlsx]

## Sheet: S5_table
GS3-SCZ pres	PGC3
cyan	RERE
cyan	SNAP91
cyan	DLGAP2
cyan	GABBR2
cyan	R3HDM2
cyan	ATP2A2
cyan	DCC
GS5-SCZ pres	PGC3
black	RERE
black	PCGF3
black	CUL9
black	SNAP91
black	MAD1L1
black	CALN1
black	KIAA1549
black	DLGAP2
black	GABBR2
black	GRAMD1B
black	OPCML
black	CACNA1C
black	TMTC1
black	R3HDM2
black	MLXIP
black	FURIN
black	MAPT
black	KANSL1
black	ACE
black	FAM83D
saddlebrown	CSMD1
saddlebrown	PTPRD
saddlebrown	GRIN2A
saddlebrown	DCC
saddlebrown	NLGN4X
turquoise	NEGR1
turquoise	DPYD
turquoise	SLC4A10
turquoise	MOB4
turquoise	THOC7
turquoise	SLC39A8
turquoise	CISD2
turquoise	SLC9B1
turquoise	CLCN3
turquoise	GPM6A
turquoise	SGCD
turquoise	IMMP2L
turquoise	BNIP3L
turquoise	DDHD2
turquoise	NDFIP2
turquoise	PSMA4
turquoise	NRIP1
turquoise	LINC00320
GS3-Ht pres	PGC3
black	CUL9
black	SNAP91
black	CALN1
black	GABBR2
black	OPCML
black	CACNA1C
black	WSCD2
black	MLXIP
black	FURIN
black	EPN2
black	MAPT
black	KANSL1
black	ACE
lightgreen	RERE
lightgreen	KIAA1549
lightgreen	DLGAP2
lightgreen	TMTC1
lightgreen	R3HDM2
lightgreen	ATP2A2
lightgreen	ENOX1
lightgreen	DCC
lightgreen	NLGN4X
GS5-Ht pres	PGC3
ivory	CSMD1
ivory	ATG13
ivory	GRAMD1B
ivory	OPCML
ivory	GRIN2A
ivory	DCC
midnightblue	RERE
midnightblue	DLGAP2
midnightblue	R3HDM2
midnightblue	ATP2A2
midnightblue	NLGN4X
