# Supplementary material for: Investigating trait variability of gene co-expression network architecture in brain by controlling for genomic risk of schizophrenia
Source: PLoS Genet. 2023 Oct 13;19(10):e1010989. doi: 10.1371/journal.pgen.1010989 (PMC10599557; doi:10.1371/journal.pgen.1010989)
Supplement: S6 Table — (XLSX) [file pgen.1010989.s007.xlsx]

## Sheet: pvals_ov_genomic_score_04132023
GS3-SCZ preserved	p values		GS5-SCZ preserved	p values		GS3-Ht preserved	p values		GS5-Ht preserved	p values
turquoise	0.98798		bisque4	0.294857		bisque4	1		antiquewhite4	1
royalblue	0.638244		black	0.442436		black	0.306747		bisque4	1
sienna3	0.0376996		blue	0.515075		blue	0.758432		black	0.108319
plum1	0.783962		brown	0.685123		brown	0.700973		blue	0.744713
salmon	0.419016		brown4	1		coral1	1		brown	0.530485
darkred	1		darkgreen	0.557814		coral2	1		brown4	0.438386
pink	1		darkgrey	1		cyan	0.119009		coral1	1
brown	0.424206		darkmagenta	0.220448		darkgreen	1		coral2	0.0241298
lavenderblush3	0.226478		darkolivegreen	1		darkgrey	0.175488		cyan	0.00621994
darkolivegreen	1		darkorange2	1		darkmagenta	0.812162		darkgreen	0.0793292
greenyellow	0.347717		darkred	0.277897		darkolivegreen	0.481975		darkgrey	0.794052
lightcyan1	1		darkslateblue	0.896771		darkorange2	1		darkolivegreen	0.604384
green	0.0252697		darkturquoise	1		darkred	0.639894		darkorange2	1
darkgrey	0.587094		floralwhite	1		darkseagreen4	1		darkred	1
navajowhite2	0.857261		green	0.0107299		darkslateblue	0.328317		darkseagreen4	1
darkorange	1		greenyellow	0.222918		darkturquoise	1		darkslateblue	1
brown4	0.357546		grey	1		green	0.940781		darkturquoise	1
salmon4	0.601364		grey60	0.389396		greenyellow	0.278307		floralwhite	0.0628194
grey60	1		honeydew1	0.169758		grey	1		green	0.407706
lightsteelblue1	1		lavenderblush3	0.195268		grey60	1		greenyellow	0.917661
darkturquoise	0.228528		lightcyan	0.329507		honeydew1	0.230038		grey	1
skyblue	0.173268		lightcyan1	1		ivory	0.730473		grey60	1
grey	1		lightgreen	0.227648		lavenderblush3	1		honeydew1	0.306537
blue	0.513915		lightpink4	0.934331		lightcyan	1		ivory	0.374166
lightcyan	0.0208298		lightsteelblue1	1		lightpink4	1		lavenderblush3	1
palevioletred3	1		lightyellow	1		lightsteelblue1	0.659813		lightcyan	0.671853
lightgreen	0.583154		magenta	0.143169		maroon	1		lightcyan1	1
skyblue3	1		maroon	1		mediumpurple3	0.000389996		lightpink4	1
plum2	1		midnightblue	0.757402		midnightblue	0.0320497		lightsteelblue1	1
black	0.579434		navajowhite2	0.213068		navajowhite2	1		lightyellow	0.653953
thistle2	1		orange	1		orange	0.226648		maroon	0.262967
saddlebrown	0.520835		orangered4	0.0731393		paleturquoise	0.703633		mediumorchid	0.184688
steelblue	0.511105		paleturquoise	0.540515		palevioletred3	1		mediumpurple3	0.413026
lightyellow	0.749253		palevioletred3	1		pink	0.203518		navajowhite2	1
orangered4	0.100119		plum1	0.397196		plum1	0.433506		orange	1
darkmagenta	0.132989		plum2	1		plum2	1		orangered4	0.374136
honeydew1	1		red	0.436446		salmon	0.209438		pink	0.378456
violet	0.492405		saddlebrown	0.553914		salmon4	1		plum1	1
paleturquoise	1		salmon4	0.893851		skyblue	0.550454		plum2	0.303447
lightpink4	1		sienna3	0.106319		skyblue3	1		royalblue	1
coral1	1		skyblue3	0.407516		tan	0.905751		saddlebrown	1
darkseagreen4	1		thistle1	1		thistle1	1		salmon4	0.286947
ivory	0.370576		turquoise	0.99856		thistle2	0.0524095		sienna3	1
darkgreen	0.238818		violet	0.455365		turquoise	0.99302		skyblue	0.188388
thistle1	0.304377		yellowgreen	0.408706					skyblue1	0.155258
bisque4	1								skyblue2	1
darkorange2	0.363146								steelblue	1
									turquoise	0.9937
									violet	1
									yellowgreen	0.117849

## Sheet: PGC3_ov_prot_04132023
Overlap modules	PGC3 genes
GS3-SCZ preserved	GABBR2
GS3-SCZ preserved	ATG13
GS3-SCZ preserved	MAPT
GS3-SCZ preserved	THAP8
GS3-SCZ preserved	PCDHA2
GS3-SCZ preserved	GRM1
GS3-SCZ preserved	CALN1
GS3-SCZ preserved	KIAA1549
GS3-SCZ preserved	PTPRD
GS3-SCZ preserved	KLF6
GS3-SCZ preserved	R3HDM2
GS3-SCZ preserved	BCL11B
GS3-SCZ preserved	IL1RAPL1
GS3-SCZ preserved	PDE4B
GS3-SCZ preserved	CNTN4
GS3-SCZ preserved	SGCD
GS3-SCZ preserved	SNAP91
GS3-SCZ preserved	DLGAP2
GS3-SCZ preserved	CSMD1
GS3-SCZ preserved	ATP2A2
GS3-SCZ preserved	GRIN2A
GS3-SCZ preserved	DCC
GS3-SCZ preserved	NLGN4X
GS5-SCZ preserved	SGCD
GS5-SCZ preserved	SNAP91
GS5-SCZ preserved	GRM1
GS5-SCZ preserved	CALN1
GS5-SCZ preserved	KIAA1549
GS5-SCZ preserved	CSMD1
GS5-SCZ preserved	PTPRD
GS5-SCZ preserved	KLF6
GS5-SCZ preserved	R3HDM2
GS5-SCZ preserved	BCL11B
GS5-SCZ preserved	IL1RAPL1
GS3-Ht preserved	PCDHA2
GS3-Ht preserved	SGCD
GS3-Ht preserved	SNAP91
GS3-Ht preserved	GRM1
GS3-Ht preserved	CALN1
GS3-Ht preserved	KIAA1549
GS3-Ht preserved	CSMD1
GS3-Ht preserved	PTPRD
GS3-Ht preserved	KLF6
GS3-Ht preserved	R3HDM2
GS3-Ht preserved	IL1RAPL1
GS3-Ht preserved	DLGAP2
GS3-Ht preserved	ATP2A2
GS3-Ht preserved	GRIN2A
GS3-Ht preserved	DCC
GS3-Ht preserved	NLGN4X
GS3-Ht preserved	OPCML
GS3-Ht preserved	LSM1
GS3-Ht preserved	TXNRD1
GS3-Ht preserved	FAM216A
GS3-Ht preserved	FAM114A2
GS5-Ht preserved	GRAMD1B
GS5-Ht preserved	OPCML
GS5-Ht preserved	NXPH1
GS5-Ht preserved	SGCD
GS5-Ht preserved	SNAP91
GS5-Ht preserved	KIAA1549
GS5-Ht preserved	CSMD1
GS5-Ht preserved	PTPRD
GS5-Ht preserved	R3HDM2
GS5-Ht preserved	DLGAP2
GS5-Ht preserved	NEBL
GS5-Ht preserved	ATP2A2
GS5-Ht preserved	GRIN2A
GS5-Ht preserved	DCC
GS5-Ht preserved	NLGN4X
GS5-Ht preserved	PDE4B
GS5-Ht preserved	CYP7B1
