# Supplementary material for: Investigating trait variability of gene co-expression network architecture in brain by controlling for genomic risk of schizophrenia
Source: PLoS Genet. 2023 Oct 13;19(10):e1010989. doi: 10.1371/journal.pgen.1010989 (PMC10599557; doi:10.1371/journal.pgen.1010989)
Supplement: S7 Table — (CSV) [file pgen.1010989.s008.csv]

Suppl. Table 7
Group	No. of unmerged modules	No. of merged modules	Grey genes
Original background GS3 SCZ	50	32	3883
Background GS3 SCZ shuffled	37	23	0
Original background GS3 Ht	52	34	3913
Background GS3 Ht shuffled	37	22	0
GS3 SCZ preserved original	60	47	3194
GS3 Ht preserved original	56	42	2938
GS3 SCZ preserved shuffled	41	NA	4597
GS3 Ht preserved shuffled	56	NA	4609
