# Supplementary material for: Investigating trait variability of gene co-expression network architecture in brain by controlling for genomic risk of schizophrenia
Source: PLoS Genet. 2023 Oct 13;19(10):e1010989. doi: 10.1371/journal.pgen.1010989 (PMC10599557; doi:10.1371/journal.pgen.1010989)
Supplement: S8 Table — (XLSX) [file pgen.1010989.s009.xlsx]

## Sheet: Suppl_table8
Suppl. Table 8
modules GS3 SCZ preserved	overlap with background	proportion	Grey genes	NoCorrespondent
Original GS3 SCZ pres	12/60 (unmerged modules)	0.2	3194	3
Set1	16/42	0.380952	4685	1
Set2	15/39	0.384615	4509	2
Set3	10/40	0.25	4880	2
Set4	14/41	0.341463	4531	1
Set5	16/37	0.432432	4483	2
Set6	12/44	0.272727	4760	4
Set7	15/44	0.340909	4877	5
Set8	15/41	0.365854	4561	3
Set9	16/44	0.363636	4595	2
Set10	13/41	0.317073	4629	1
Set11	14/42	0.333333	4403	2
Set12	15/37	0.405405	4441	1
Set13	12/37	0.324324	4765	1
Set14	13/43	0.302326	4563	2
Set15	18/39	0.461538	4888	1
Set16	11/42	0.261905	4808	4
Set17	13/40	0.325	4651	1
Set18	14/47	0.297872	4414	3
Set19	12/43	0.27907	4524	4
Set20	13/42	0.309524	4672	3
Set21	13/41	0.317073	4498	1
Set22	12/41	0.292683	4975	3
Set23	12/42	0.285714	4357	2
Set24	20/43	0.465116	4518	4
Set25	12/39	0.307692	4648	1
Set26	13/40	0.325	4583	1
Set27	12/43	0.27907	4599	1
Set28	12/42	0.285714	4327	2
Set29	14/43	0.325581	4610	1
Set30	9/38	0.236842	4993	3
Set31	14/44	0.318182	4251	3
Set32	10/45	0.222222	4620	5
Set33	13/41	0.317073	4718	1
Set34	13/44	0.295455	4951	2
Set35	14/40	0.35	4525	1
Set36	13/41	0.317073	4569	2
Set37	13/38	0.342105	4534	2
Set38	8/38	0.210526	4917	2
Set39	15/43	0.348837	4376	4
Set40	13/39	0.333333	4825	2
Set41	16/43	0.372093	4382	3
Set42	14/41	0.341463	4469	1
Set43	14/38	0.368421	4431	1
Set44	11/41	0.268293	4495	2
Set45	14/42	0.333333	4863	2
Set46	8/42	0.190476	4767	3
Set47	12/43	0.27907	4741	1
Set48	17/42	0.404762	4866	3
Set49	10/41	0.243902	5002	2
Set50	16/40	0.4	4541	1
