# Supplementary material for: Investigating trait variability of gene co-expression network architecture in brain by controlling for genomic risk of schizophrenia
Source: PLoS Genet. 2023 Oct 13;19(10):e1010989. doi: 10.1371/journal.pgen.1010989 (PMC10599557; doi:10.1371/journal.pgen.1010989)
Supplement: S9 Table — (XLSX) [file pgen.1010989.s010.xlsx]

## Sheet: Suppl_table9
Suppl. Table 9
modules GS3 Ht preserved	overlap with background	proportion	Grey genes	NoCorrespondent
Original GS3 Ht pres	14/56 (unmerged modules)	0.25	2938	4
Set1	10/42	0.238095	4643	1
Set2	20/40	0.5	4455	2
Set3	10/45	0.222222	4239	2
Set4	13/38	0.342105	4713	1
Set5	10/44	0.227273	4539	1
Set6	9/41	0.219512	4762	1
Set7	13/40	0.325	4537	1
Set8	9/42	0.214286	4826	1
Set9	6/39	0.153846	4695	1
Set10	7/39	0.179487	4453	1
Set11	9/40	0.225	4577	1
Set12	11/39	0.282051	4983	1
Set13	8/42	0.190476	4627	1
Set14	7/39	0.179487	4830	2
Set15	10/40	0.25	4747	2
Set16	11/35	0.314286	4878	1
Set17	7/42	0.166667	4924	1
Set18	11/43	0.255814	4808	1
Set19	8/41	0.195122	4558	1
Set20	9/40	0.225	5030	1
Set21	15/39	0.384615	4608	2
Set22	13/41	0.317073	4297	1
Set23	14/40	0.35	4573	2
Set24	14/39	0.358974	4483	1
Set25	10/40	0.25	4536	0
Set26	10/43	0.232558	4807	1
Set27	13/41	0.317073	4491	1
Set28	11/45	0.244444	4471	0
Set29	10/43	0.232558	4558	2
Set30	7/43	0.162791	4832	1
Set31	11/38	0.289474	4679	1
Set32	12/39	0.307692	4340	1
Set33	15/40	0.375	4445	1
Set34	11/43	0.255814	4443	2
Set35	8/39	0.205128	4594	1
Set36	8/39	0.205128	4589	1
Set37	10/43	0.232558	4609	1
Set38	9/44	0.204545	4781	1
Set39	12/39	0.307692	4831	1
Set40	11/41	0.268293	4475	2
Set41	12/44	0.272727	4541	2
Set42	12/46	0.26087	4272	2
Set43	7/42	0.166667	4641	2
Set44	11/39	0.282051	4560	2
Set45	10/36	0.277778	4639	1
Set46	14/44	0.318182	4784	2
Set47	11/43	0.255814	4645	1
Set48	12/38	0.315789	4614	1
Set49	9/40	0.225	4824	2
Set50	13/42	0.309524	4518	1
